# Supplementary material for: 661W Photoreceptor Cell Line as a Cell Model for Studying Retinal Ciliopathies
Source: Front Genet. 2019 Apr 5;10:308. doi: 10.3389/fgene.2019.00308 (PMC6459963; doi:10.3389/fgene.2019.00308)
Supplement: TABLE S1 — Transcript abundance estimates in transcripts per kilobase of exon per million reads mapped (TPKM) for all genes in all repeats of starved and unstarved 661W cells (tab 1) and hTERT-RPE1 cells (tab 2). [file Table_1.XLSX]

## Sheet: 661W
mouse gene name	661W rep 1 TPKM	661W rep 2 TPKM	661W rep 3 TPKM	serum starved 661W rep 1 TPKM	serum starved 661W rep 2 TPKM	serum starved 661W rep 3 TPKM	661W mean TPKM	serum starved 661W mean TPKM
0610005C13Rik	0	0	0	0	0	0	0	0
0610007N19Rik	10.7052	7.58049	9.28326	11.6846	9.55147	14.1678	9.18965	11.8013
0610007P14Rik	36.3697	33.9551	32.1034	80.7083	64.9902	56.272	34.1427	67.3235
0610008F07Rik	0	0	0	0	0	0	0	0
0610009B14Rik	0	0	0	0	0	0	0	0
0610009B22Rik	20.9387	23.8508	21.8778	24.1785	28.7075	24.425	22.2224	25.7703
0610009D07Rik	74.4967	71.485	64.2075	83.6179	67.376	59.21	70.0631	70.068
0610009E02Rik	2.51779	2.419	0	2.73554	0	0	1.6456	0.911847
0610009L18Rik	0.731467	0.766398	0.756586	1.1075	0.814232	1.08099	0.751484	1.00091
0610009O20Rik	24.9393	26.4794	28.8545	30.3342	28.6753	27.1767	26.7577	28.7287
0610010F05Rik	8.99678	10.1824	8.03555	7.98492	12.2777	11.0985	9.07158	10.4537
0610010K14Rik	33.8946	39.3848	81.9897	41.4758	0	77.7695	51.7564	39.7484
0610011F06Rik	25.0299	20.1341	28.7585	25.1852	16.5479	19.3125	24.6408	20.3485
0610012D04Rik	0.0386418	0	0.110683	0	0	0	0.0497749	0
0610012G03Rik	45.638	30.6767	34.1511	64.5813	35.8697	29.9168	36.8219	43.4559
0610012H03Rik	0.00937898	0	0	0.0243617	0.0447437	0.04416	0.00312633	0.0377551
0610025J13Rik	0	0	0.0480477	0.0234442	0	0	0.0160159	0.00781473
0610030E20Rik	3.36917	4.93102	5.59849	3.40462	5.10795	6.05291	4.63289	4.85516
0610031J06Rik	728.186	508.69	425.689	944.677	864.539	716.107	554.188	841.774
0610037L13Rik	32.803	36.6477	69.6497	34.4831	29.974	30.0469	46.3668	31.5013
0610038L08Rik	0	0	0	0	0	0	0	0
0610038P03Rik	0	0	0	0	0	0	0	0
0610039K10Rik	0	0	0	0	0	0	0	0
0610040B09Rik	0	0	0	0	0.779068	0	0	0.259689
0610040B10Rik	0	0	0	0	0	0	0	0
0610040F04Rik	0	0	0	0	0	0	0	0
0610040J01Rik	0.00761288	0.0220886	0.0072686	0	0.00726366	0.0128578	0.0123234	0.00670715
0610043K17Rik	0.0308481	0.289155	0.117812	0.0694707	0.422112	0.273312	0.145938	0.254965
1010001B22Rik	1.08383	0.984706	1.3484	1.43827	1.12812	1.10942	1.13898	1.22527
1010001N08Rik	0	0	0	0	0	0	0	0
1100001G20Rik	0	0	0	0	0	0.0463037	0	0.0154346
1110001A16Rik	15.392	17.1443	13.9879	0	13.3215	14.5508	15.5081	9.29077
1110001J03Rik	44.5771	43.6015	32.3044	54.5378	32.2386	30.5108	40.161	39.0957
1110002E22Rik	0.910323	1.15846	0.534962	1.19167	2.06347	0.77324	0.867915	1.34279
1110002J07Rik	0.0561842	0.090565	0.0417226	0.0174497	0.0416942	0.026359	0.0628239	0.028501
1110002L01Rik	0	0	0	0	0	0	0	0
1110004E09Rik	53.8549	63.0647	40.9679	43.702	27.4694	21.1324	52.6292	30.7679
1110004F10Rik	93.7158	81.5122	71.782	65.5561	77.0472	73.1108	82.3367	71.9047
1110006G14Rik	0	0	0	0.108747	0.0556799	0.049281	0	0.071236
1110007C09Rik	111.399	65.0911	65.1041	87.3656	57.4081	54.0185	80.5314	66.2641
1110008E08Rik	0	0	0	0	0	0	0	0
1110008F13Rik	109.299	70.24	65.3126	119.85	60.9697	78.0086	81.6172	86.2761
1110008J03Rik	10.3186	7.6183	5.84946	13.7309	8.41973	10.9118	7.92879	11.0208
1110008L16Rik	2.86009	2.78172	1.39641	2.92586	1.60983	1.25735	2.34607	1.93101
1110008P14Rik	125.643	77.2869	58.2169	121.843	83.7705	64.2421	87.0489	89.9519
1110012L19Rik	35.5342	38.3128	34.8449	43.0259	39.1823	33.4648	36.2306	38.5577
1110017D15Rik	0.594995	0.781989	0.116876	0.995674	1.07876	1.12593	0.497953	1.06679
1110018N20Rik	0	0	0	0	0	0	0	0
1110019D14Rik	1.27287	1.74243	1.47706	1.32283	1.9058	1.3395	1.49745	1.52271
1110020A21Rik	0.858642	0.603958	0.708018	1.1455	0.91235	0.692142	0.723539	0.916664
1110025L11Rik	0.0326743	0	0	0	0	0	0.0108914	0
1110028F11Rik	0	0.0193496	0	0.037282	0	0	0.00644987	0.0124273
1110032A03Rik	0	0	0	0	0	0	0	0
1110032F04Rik	0.0160318	0.00516843	0.0102045	0.00497916	0.0152964	0.0225641	0.0104682	0.0142799
1110034G24Rik	3.12454	3.90984	3.38562	3.4935	3.31399	2.69873	3.47333	3.16874
1110035H17Rik	0	0	0	0	0	0	0	0
1110035M17Rik	0	0	0	0	0	0	0	0
1110036E04Rik	0	0	0	0	0.0210824	0	0	0.00702747
1110037F02Rik	16.0528	16.9864	22.3528	16.6983	20.222	21.6633	18.464	19.5279
1110038B12Rik	385.412	255.41	179.263	313.705	132.738	137.228	273.362	194.557
1110038F14Rik	25.6244	24.6156	26.2517	30.6424	25.9789	29.8568	25.4972	28.826
1110046J04Rik	0	0	0	0	0	0	0	0
1110051M20Rik	16.3763	19.1389	25.8986	19.5641	17.8143	19.4818	20.4713	18.9534
1110054M08Rik	0	0	0	0	0	0	0	0
1110057K04Rik	19.1979	19.3024	16.9462	22.0695	19.6013	15.4192	18.4822	19.03
1110057P08Rik	0	0	0	0	0	0	0	0
1110058L19Rik	33.7364	44.8162	44.8226	46.5227	55.3789	52.0264	41.1251	51.3093
1110059E24Rik	31.9462	41.1072	43.0018	27.7032	36.1747	34.5664	38.6851	32.8148
1110059G10Rik	18.9028	20.5097	15.3963	19.1954	25.9061	25.5874	18.2696	23.563
1110059M19Rik	0.587507	0.378808	0.774628	0.273702	0.173506	0.224442	0.580314	0.223883
1110065P20Rik	0	31.8923	41.9781	38.9508	38.3772	56.5239	24.6235	44.6173
1190002N15Rik	13.7972	15.3426	17.6527	17.1826	31.4191	33.8328	15.5975	27.4782
1190003K10Rik	0	0	0	0.0264457	0	0.0479376	0	0.0247944
1190007I07Rik	15.4541	16.2966	15.0036	15.4606	11.277	9.34142	15.5848	12.0263
1200007C13Rik	0.0338145	0.0218026	0.0376661	0.0262552	0.0430178	0.0428332	0.0310944	0.0373687
1200014J11Rik	10.075	9.08724	12.5809	11.3745	10.7664	10.4851	10.581	10.8753
1300002E11Rik	15.8746	14.8987	9.28151	16.8334	19.1087	12.3249	13.3516	16.089
1300002K09Rik	0	0.0144294	0.00356118	0	0.00711751	0	0.00599686	0.0023725
1300015D01Rik	0	0	0	0	0	0	0	0
1300017J02Rik	0.0712963	0.17415	0.139135	0.150679	0.0408505	0.184463	0.128194	0.125331
1500002C15Rik	0	4.7003	5.62097	0	3.70737	4.71587	3.44042	2.80775
1500002O10Rik	2.36858	1.27796	0.920478	0.668496	0.535029	0.369294	1.52234	0.524273
1500009C09Rik	0	0.0185531	0	0.0446842	0	0.00809984	0.00618437	0.0175947
1500009L16Rik	0.961209	1.27671	3.53636	2.14943	3.39944	3.14946	1.92476	2.89944
1500011B03Rik	18.2134	11.1632	10.8242	22.0729	8.96415	7.80161	13.4003	12.9462
1500011K16Rik	16.8477	17.3218	13.8342	11.8574	8.12864	8.09153
1500012F01Rik	151.171	125.959	89.9937	73.1995	38.6839	39.8175	122.375	50.567
1500012K07Rik	0	0	0	0	0	0	0	0
1500015L24Rik	0.197831	0.0425187	0.230859	0.163847	1.40298	0.484055	0.15707	0.683627
1500015O10Rik	0.145181	0.315929	0.554461	1.94452	8.6922	8.55147	0.338524	6.39606
1500016L03Rik	0.164217	0.572021	1.65869	1.81141	2.54071	2.48005	0.798309	2.27739
1500017E21Rik	0	0	0	0	0	0	0	0
1500026H17Rik	0.166294	0.0912835	0.128735	0.297323	0.231566	0.25809	0.128771	0.262326
1500035N22Rik	0	0.0185318	0	0	0	0.0161811	0.00617727	0.0053937
1520401A03Rik	0.267226	0.28533	0.208717	0.411202	0.0865808	0.208094	0.253758	0.235292
1600002D24Rik	0.00768664	0	0	0	0.00733403	0.0502024	0.00256221	0.0191788
1600002H07Rik	12.6868	12.1853	8.8332	14.671	14.5589	11.6845	11.2351	13.6381
1600002K03Rik	23.5728	16.8343	8.36038	26.2421	12.9651	6.71822	16.2558	15.3085
1600010F14Rik	0	0	0	0	0	0	0	0
1600012H06Rik	16.9113	14.9427	0	16.2054	13.7731	20.8054	10.618	16.928
1600012P17Rik	0	0	0	0	0	0	0	0
1600014C10Rik	7.83188	8.67627	9.75699	9.1268	7.81041	7.31028	8.75505	8.0825
1600014C23Rik	0.0804679	0.311301	0.576216	0.0749751	0.153553	0.10193	0.322662	0.110153
1600014K23Rik	0	0	0	0	0	0	0	0
1600015I10Rik	0	0	0	0	0	0	0	0
1600016N20Rik	0.216673	0.69971	1.27221	0.415846	0.918199	0	0.729531	0.444682
1600020E01Rik	8.30853	9.2548	7.3276	10.2667	10.0549	9.98451	8.29698	10.102
1600025M17Rik	0.147389	0	0	0.137328	0	0	0.0491297	0.045776
1600029D21Rik	0.0154481	0	0	0.0503776	0.0147395	0.00652277	0.00514937	0.02388
1600029I14Rik	0	0	0	0	0.0188512	0	0	0.00628373
1600029O15Rik	0.0441097	0.0779668	0.0385365	0	0.034029	0.013346	0.0535377	0.0157917
1700001C02Rik	0	0	0	0	0	0	0	0
1700001C19Rik	0	0.0086492	0.0589011	0.0286509	0.029433	0.0260361	0.0225168	0.02804
1700001F09Rik	0	0	0	0.0173554	0	0	0	0.00578513
1700001G01Rik	0	0	0	0	0	0	0	0
1700001G11Rik	0	0	0	0	0	0	0	0
1700001G17Rik	0.988915	0.662149	0.689987	0.93913	0.671372	0.674515	0.78035	0.761672
1700001J03Rik	0.110288	0.0213332	0.0842405	0.10276	0.0210458	0.0745086	0.0719539	0.0661048
1700001J04Rik	0	0	0	0	0	0	0	0
1700001K19Rik	0.641894	0.506452	1.04832	0.613816	0.306224	0.456474	0.732222	0.458838
1700001L05Rik	0.968973	0.962801	1.11941	0.400464	0.842166	1.32262	1.01706	0.855083
1700001L19Rik	0.102789	0.160591	0.226479	0.0957728	0.173516	0.14022	0.163286	0.136503
1700001O22Rik	3.52245	1.73326	1.98376	3.75443	2.56606	2.36439	2.41316	2.89496
1700001P01Rik	0.24093	0.20389	0.230034	0.308666	0.229878	0.127162	0.224951	0.221902
1700003D09Rik	0	0	0	0	0	0	0	0
1700003E16Rik	0.927609	1.42214	2.25679	1.35725	0.917836	1.35779	1.53551	1.21096
1700003E24Rik	0.0169478	0	0	0	0	0	0.00564927	0
1700003F12Rik	3.59587	4.87005	6.73548	7.9492	4.88205	4.08285	5.06713	5.63803
1700003F17Rik	0	0	0	0	0	0	0	0
1700003G13Rik	0	0	0	0	0	0	0	0
1700003G18Rik	0.0613978	0.0593814	0.0293106	0.0572068	0.0585813	0.0259245	0.0500299	0.0472375
1700003H04Rik	0	0	0	0	0	0	0	0
1700003M02Rik	0.164651	0.366172	0.590558	0.286948	0.361898	0.462037	0.373794	0.370294
1700003M07Rik	0.628869	0.319639	0.173373	0.64153	0.134015	0.274369	0.37396	0.349971
1700006A11Rik	0	0	0	0	0	0	0	0
1700006D18Rik	0	0	0	0	0	0	0	0
1700006E09Rik	0	0	0	0	0	0	0	0
1700006J14Rik	0	0	0	0	0	0	0	0
1700006P19Rik	0	0	0	0	0	0	0	0
1700007B14Rik	0	0	0	0	0	0	0	0
1700007G11Rik	0.27955	0.147474	0.291172	0.591972	0.751683	0.214612	0.239399	0.519422
1700007J10Rik	0	0	0	0	0	0	0	0
1700007K09Rik	0.562231	0.155362	0.0766863	0.149672	0.153268	0.0678271	0.26476	0.123589
1700007K13Rik	2.43679	0.926589	0.178968	2.83321	0.278206	0.327027	1.18078	1.14615
1700007L15Rik	3.37244	4.7547	5.57818	3.27501	1.81281	1.58442	4.56844	2.22408
1700007M16Rik	0	0	0	0	0	0	0	0
1700007P06Rik	0	0	0	0	0	0	0	0
1700008A04Rik	0	0	0	0	0	0	0	0
1700008F21Rik	0.0465823	0	0.568862	0	0	0.014595	0.205148	0.004865
1700008I05Rik	0.096812	0.0858298	0.0539197	0.105237	0.0153952	0.0476906	0.0788538	0.0561076
1700008O03Rik	0.0419397	0.0397646	0.0571054	0.0191542	0	0.0173602	0.0462699	0.0121715
1700008P02Rik	0	0	0	0	0	0	0	0
1700009J07Rik	0	0	0	0	0	0	0	0
1700009N14Rik	13.867	4.8854	1.25165	9.05439	1.36555	0.670323	6.66802	3.69675
1700009P17Rik	1.06311	0.98959	2.14096	1.45995	1.20531	2.0387	1.39789	1.56799
1700010B08Rik	0	0	0	0	0.0173897	0	0	0.00579657
1700010D01Rik	0	0	0	0.0797792	0.0408481	0	0	0.0402091
1700010H22Rik	0	0.0698528	0	0	0	0	0.0232843	0
1700010I14Rik	0.489519	0.267793	0.100584	0.587635	0.18708	0.201348	0.285965	0.325354
1700010K10Rik	0	0	0	0	0	0	0	0
1700010K23Rik	0	0	0	0	0	0	0	0
1700010K24Rik	0	0	0	0	0	0	0	0
1700010L04Rik	0	0	0.0207714	0	0.0622718	0.0183718	0.0069238	0.0268812
1700011A15Rik	0	0	0	0.0168847	0	0	0	0.00562823
1700011E24Rik	0	0.0190494	0	0.0367035	0.0375854	0.016633	0.0063498	0.0303073
1700011H14Rik	0	0.0205478	0.0376601	0.0197953	0	0.0179413	0.0194026	0.0125789
1700011I03Rik	0.0202316	0	0	0	0.0964583	0	0.00674387	0.0321528
1700011J10Rik	0	0	0	0	0	0	0	0
1700011L22Rik	0	0	0	0	0	0.0414701	0	0.0138234
1700011M02Rik	0.058357	0	0	0.0543735	0	0.049281	0.0194523	0.0345515
1700012A03Rik	0	0	0	0	0	0	0	0
1700012B07Rik	0.0354341	0.0933297	0.0319361	0.049523	0.0638294	0	0.0535666	0.0377841
1700012B09Rik	3.64972	0.154592	0.0254355	0.173753	0	0	1.27658	0.0579177
1700012B15Rik	0	0	0	0	0	0	0	0
1700012C08Rik	0	0	0	0	0	0	0	0
1700012C14Rik	0	0	0	0	0.0544305	0.0481751	0	0.0342019
1700012L04Rik	0.177123	0.076136	0.150323	0.110022	0.0375551	0.132956	0.134527	0.093511
1700012P22Rik	0	0	0	0	0	0	0	0
1700013D24Rik	0	0	0	0	0	0	0	0
1700013F07Rik	0.359919	1.44595	3.02376	0.309554	0.432325	0.210422	1.60988	0.317434
1700013G23Rik	3.15743	1.816	3.24394	4.47285	3.65606	4.149	2.73912	4.09264
1700013G24Rik	0	0.0145209	0	0.0699456	0.100277	0.0253579	0.0048403	0.0651935
1700013H16Rik	0	0	0	0	0	0	0	0
1700013N06Rik	0	0	0	0	0	0	0	0
1700014D04Rik	0.0214254	0.0121461	0	0.00390042	0.00798827	0	0.0111905	0.0039629
1700015E13Rik	0	0	0	0	0.0213049	0	0	0.00710163
1700015F17Rik	4.44154	3.76092	0.779557	1.47686	1.90949	0.62547	2.99401	1.33727
1700015G11Rik	0	0	0	0	0	0	0	0
1700015O11Rik	0	0	0	0	0	0	0	0
1700016C15Rik	0.650983	0.390788	0.192893	0.983024	0.621121	0.436	0.411555	0.680048
1700016D06Rik	0.0358093	0.0115444	0.0113966	0	0	0.01008	0.0195834	0.00336
1700016D08Rik	0	0	0	0	0	0	0	0
1700016G14Rik	0	0.0371759	0.01835	0	0.0550125	0.0324602	0.0185086	0.0291576
1700016H13Rik	0.0213527	0	0	0.0131202	0	0.0146749	0.00711757	0.00926503
1700016K19Rik	0.0353355	0.102525	0.202425	0	0	0.01492	0.113429	0.00497333
1700016P03Rik	0	0	0	0	0	0	0	0
1700017B05Rik	12.4893	11.0983	9.25527	11.6593	8.89827	10.0507	10.9476	10.2028
1700017D01Rik	0	0	0	0	0	0	0	0
1700017G19Rik	0.025013	0	0	0	0	0	0.00833767	0
1700017J07Rik	0	0	0	0	0	0	0	0
1700017N19Rik	0	0	0	0.00795155	0.00814261	0.00720683	0	0.007767
1700018A04Rik	0.4687	0.0312978	0	0.129201	0.115191	0.00818643	0.166666	0.0841928
1700018A14Rik	0	0.024144	0	0	0.0952748	0.0421627	0.008048	0.0458125
1700018B24Rik	0	0	0	0	0	0	0	0
1700018C11Rik	0	0.0261495	0	0	0	0.0228324	0.0087165	0.0076108
1700018F24Rik	0	0	0	0	0	0	0	0
1700018M17Rik	0	0	0	0	0	0	0	0
1700019A02Rik	0.0299035	0	0	0	0.228254	0.0252527	0.00996783	0.0845022
1700019B03Rik	0.0191831	0.0262061	0	0.0893684	0.00915157	0.0242995	0.0151297	0.0409398
1700019B21Rik	1.97786	3.51221	3.90066	3.20233	5.87794	5.06552	3.13024	4.71526
1700019D03Rik	0.00738378	0.00365134	0.0108138	0.00703525	0.0288172	0.0286936	0.00728297	0.0215153
1700019E08Rik	0	0	0	0	0	0	0	0
1700019G06Rik	0	0	55.6728	59.3329	0	0	18.5576	19.7776
1700019G17Rik	1.07948	1.20313	1.59225	1.28926	1.83199	1.67093	1.29162	1.59739
1700019G24Rik	0	0	0	0	0.0403044	0.0356724	0	0.0253256
1700019L03Rik	0	0	0	0	0	0.879328	0	0.293109
1700019M22Rik	0	0	0	0	0	0	0	0
1700019N19Rik	0	0	0	0	0.0157811	0	0	0.00526037
1700019O17Rik	0	0	0	0	0	0	0	0
1700020A23Rik	0.115392	0.154184	0	0.148538	0.266726	0.107306	0.0898587	0.17419
1700020I14Rik	14.4462	9.83277	16.1552	11.7003	19.5726	21.3876	13.4781	17.5535
1700020L24Rik	3.17583	3.03968	3.67428	3.11898	2.18613	3.1599	3.2966	2.82167
1700020N01Rik	0	0	0	0	0	0	0	0
1700020N15Rik	0.059041	0	0	0	0	0	0.0196803	0
1700021A07Rik	0	0.112148	0	0	0	0	0.0373827	0
1700021F05Rik	37.6082	33.328	26.2618	34.8625	26.8187	25.6786	32.3993	29.1199
1700021F07Rik	0	0	0	0	0	0	0	0
1700021J08Rik	0	0	0	0	0	0	0	0
1700021K19Rik	27.2089	30.2644	30.8565	29.1813	26.394	23.471	29.4433	26.3488
1700021L23Rik	0	0	0	0.0451867	0	0	0	0.0150622
1700021N21Rik	0	0	0	0	0	0	0	0
1700021O21Rik	0	0	0	0	0.051572	0	0	0.0171907
1700021P04Rik	0	0	0	0	0	0	0	0
1700022A21Rik	0	0	0	0	0	0	0	0
1700022I11Rik	0	0	0	0	0	0	0	0
1700022K14Rik	0.332297	0	0.0244109	0	0.487742	0.496461	0.118903	0.328068
1700022N22Rik	0.275687	0.484787	0.358935	0.42033	0.382604	0.380963	0.373136	0.394632
1700022P22Rik	1.12579	0.816609	0.59118	2.25522	1.23526	1.0933	0.844526	1.52793
1700023C21Rik	0	0	0	0	0	0	0	0
1700023E05Rik	0	0	0	0.0082224	0.0168399	0.0149046	0	0.0133223
1700023F06Rik	0.114881	0.0796806	0.0495795	0.153525	0.0262023	0.0811687	0.0813804	0.0869653
1700023H06Rik	0.0150854	0.0145899	0.0288063	0.0281112	0.0719667	0.0764352	0.0194939	0.0588377
1700023L04Rik	0.0553722	0.107118	0.105746	0.147865	0.0528321	0.208666	0.0894121	0.136454
1700024B05Rik	0.00154153	0	0	0	0	0	0.000513843	0
1700024G13Rik	0	0	0	0	0	0	0	0
1700024J04Rik	0.00979814	0	0	0.0146069	0	0.00661943	0.00326605	0.00707544
1700024N20Rik	0	0	0	0	0	0	0	0
1700024P03Rik	0	0.05487	0	0	0	0.0718646	0.01829	0.0239549
1700024P04Rik	0	0	0	0	0	0	0	0
1700024P16Rik	0.0708821	0.0299925	0.0126894	0.0371496	0.0295884	0.00748227	0.0378547	0.0247401
1700025C18Rik	0	0	0	0	0	0	0	0
1700025D23Rik	0	0	0	0	0	0	0	0
1700025F22Rik	0	0	0	0	0	0	0	0
1700025G04Rik	14.1601	13.0429	15.49	15.0277	16.688	15.5892	14.231	15.7683
1700025N21Rik	0.0262546	0	0	0	0	0	0.00875153	0
1700025O08Rik	0	0	0	0	0	0	0	0
1700026D08Rik	0.0224184	0.0216821	0.0332634	0.0417762	0.0641699	0.147098
1700026D11Rik	0	0	0	0	0	0	0	0
1700026J12Rik	0	0	0	0	0	0	0	0
1700026J14Rik	0	0.0415124	0	0.0199961	0	0.0181233	0.0138375	0.0127065
1700026L06Rik	0.867045	2.11664	3.60181	1.85812	0.878196	1.43824	2.19516	1.39152
1700027A07Rik	0	0	0	0	0	0	0	0
1700028E10Rik	0.0208848	0.0740627	0.0832379	0.0327925	0.0464958	0.0470312	0.0593951	0.0421065
1700028I16Rik	0.0148733	0.215772	0.312414	0.097006	0.0851459	0.138161	0.18102	0.106771
1700028J19Rik	0.474898	0.400417	0.604561	0.442481	0.441495	0.493587	0.493292	0.459188
1700028K03Rik	0	0	0	0	0	0	0	0
1700028N14Rik	0	0	0	0	0	0	0	0
1700028P14Rik	0.0190747	0	0	0	0	0	0.00635823	0
1700028P15Rik	0	0	0	0	0	0	0	0
1700029F12Rik	0	0	0	0	0	0	0	0
1700029H14Rik	0.028704	0	0	0	0	0	0.009568	0
1700029I15Rik	0	0	0	0	0	0	0	0
1700029J07Rik	0.705902	1.94347	2.19791	0.668786	0.987933	1.23488	1.61576	0.963866
1700029M20Rik	0	0	0	0	0.00877537	0	0	0.00292512
1700029N11Rik	0	0	0	0	0	0	0	0
1700029P11Rik	0	0	0.0147538	0	0	0	0.00491793	0
1700030A11Rik	0	0	0	0	0	0	0	0
1700030C10Rik	0.00500372	0	0	0	0.00954836	0
1700030C12Rik	0	0	0	0	0	0
1700030C14Rik	0	0	0	0.0213688	0	0
1700030J22Rik	0.559413	1.37478	1.73806	0.777568	0.818126	0.906098
1700030K09Rik	5.78726	7.36877	6.65037	6.85048	7.26805	7.29813
1700031A10Rik	0	0.027072	0.0267254	0.0260806	0	0.023638
1700031F05Rik	0	0	0	0	0	0
1700031F10Rik	0	0	0	0	0.0299423	0
1700034B16Rik	0	0	0	0	0	0
1700034E13Rik	0.21469	0.155729	0.204981	0.150026	0.256052	0.09065
1700034G24Rik	0	0	0	0	0	0
1700034H15Rik	0	0	0	0	0	0
1700034I23Rik	0.00604645	0	0	0	0.0115382	0
1700034J04Rik	0	0	0	0	0	0
1700034J05Rik	0	0	0	0.00649709	0	0
1700034O15Rik	0.0235732	0	0	0	0	0.0199069
1700034P13Rik	0	0	0	0	0	0
1700036A12Rik	0	0	0	0	0	0
1700036O09Rik	0	0	0	0	0	0
1700037C06Rik	0	0	0	0.0176139	0	0
1700037C18Rik	0	0	0	0	0	0
1700037F24Rik	0	0	0.0157303	0	0.0314393	0.0139131
1700037H04Rik	41.1941	38.6353	40.5916	49.0882	34.7442	34.55
1700039E15Rik	0	0	0	0	0	0
1700039E22Rik	0	0	0	0	0	0
1700039M10Rik	0	0	0	0	0	0.0335512
1700040D17Rik	0.133712	0.145486	0.191498	0.140158	0.0956837	0.254062
1700040F15Rik	0	0	0	0	0	0
1700040F15Rik	0	0	0	0	0	0
1700040L02Rik	0	0	0.0114396	0	0	0
1700040N02Rik	0	0	0	0	0	0
1700041G16Rik	0.447133	0.192199	0.284608	0.509192	0.426622	0.293683
1700041M05Rik	0	0	0	0	0	0
1700042B14Rik	0	0	0	0	0	0
1700042G07Rik	0	0	0	0	0	0
1700042G15Rik	0	0	0	0	0	0
1700042O10Rik	0	0	0	0	0.0277639	0
1700045H11Rik	0.032507	0	0	0	0	0
1700045I11Rik	0	0	0	0	0	0
1700046C09Rik	0	0	0	0	0	0
1700047A11Rik	0	0	0	0	0	0
1700047F07Rik	0	0	0	0	0	0
1700047I17Rik2	14.5655	0	0	0	0	0
1700047K16Rik	0	0	0	0	0	0
1700048O20Rik	0	0	0	0.00821669	0.0168282	0
1700049E15Rik	0	0	0	0	0	0
1700049E17Rik1	0.0883772	0	0	0	0	0
1700049E17Rik2	0.162478	0	0	0	0	0
1700049G17Rik	0.772809	1.24127	1.34033	0.601487	1.64739	1.89289
1700049J03Rik	0	0	0	0	0	0
1700049L16Rik	0	0	0	0.019631	0	0
1700051A21Rik	0	0	0	0	0	0
1700051O22Rik	0	0	0	0	0	0
1700052N19Rik	10.9202	7.899	7.97241	12.2981	11.4221	10.1234
1700054K02Rik	0	0	0	0	0	0
1700054M17Rik	0	0	0	0	0	0
1700054O13Rik	0.10834	0.13971	0.172401	0.0672967	0.103371	0.304969
1700055C04Rik	0	0	0	0	0	0
1700055D18Rik	0.278489	0.448904	0.345663	0.484361	0.495999	0.548746
1700055N04Rik	0.194321	0.0355093	0.0350681	0	0.0471946	0.0179018
1700056E22Rik	0.498141	1.12416	1.2683	0.974689	0.934737	1.09374
1700056N10Rik	0.543719	0.48204	0.288405	0.394026	0.648471	0.599455
1700057G04Rik	0	0.0737879	0	0.11887	0.0730359	0
1700057H15Rik	0	0	0	0	0.0308577	0
1700057H21Rik	0	0	0.134141	0	0	0.118645
1700058G18Rik	0	0	0	0	0	0
1700058P15Rik	1.38674	2.09927	0.748365	0.337065	1.09302	1.12015
1700060C16Rik	0	0	0	0	0.0273711	0
1700060C20Rik	0.0321774	0.0311206	0	0	0	0
1700060J05Rik	0	0	0	0	0	0
1700061E18Rik	0	0	0	0	0	0
1700061F12Rik	0	0	0	0	0	0
1700061G19Rik	0.0153904	0.0347316	0.0244907	0.0477995	0.0489481	0.047655
1700061H18Rik	0	0	0	0	0	0
1700061I17Rik	0.00721483	0.0418673	0.0206656	0.00672234	0.0344193	0.024371
1700061J23Rik	0	0	0	0	0	0
1700062I23Rik	0	0	0	0	0	0
1700063H04Rik	0	0	0	0.0192477	0.0197102	0
1700064E03Rik	0	0	0	0	0	0
1700064H15Rik	0.0662558	0.0640709	0.189761	0.0617246	0.126424	0
1700065D16Rik	0	0	0	0	0	0
1700065I17Rik	0	0	0	0	0	0
1700066B19Rik	0.0386104	0.102555	0.0813937	0.107924	0.04239	0.0372637
1700066J03Rik	0.315368	0.0508351	0.301105	0.244867	0.351051	0.26632
1700066J24Rik	0	0	0	0	0	0
1700066M21Rik	5.38913	7.99107	4.57946	4.19493	9.48081	8.61668
1700066O22Rik	0	0	0	0	0.0159683	0
1700067G03Rik	0	0	0	0	0	0
1700067K01Rik	0.391723	0.575895	0.412864	0.459724	0.912157	0.435039
1700067P10Rik	0	0	0	0	0	0
1700069B07Rik	0	0	0	0	0	0
1700069L16Rik	0.0252118	0	0	0.0469816	0	0.0212907
1700071G01Rik	0	0	0	0	0	0
1700071K01Rik	0.0549087	0.0199145	0	0	0	0
1700071M16Rik	0	0	0	0	0	0
1700073E17Rik	0.0311194	0	0.04952	0.021964	0.0132444	0.0431879
1700074P13Rik	0	0	0	0	0	0
1700080E11Rik	0	0	0	0	0	0
1700080G11Rik	0	0	0	0	0	0
1700080N15Rik	0	0	0	0	0	0
1700080O16Rik	0	0	0	0	0	0
1700081H22Rik	0	0	0	0	0	0
1700082M22Rik	0	0	0	0	0	0
1700084C01Rik	0	0.013787	0.0242814	0	0.0543416	0.0443278
1700084C06Rik	0	0	0	0	0	0
1700084E18Rik	0	0	0	0	0	0
1700084J12Rik	0.0184549	0.0152989	0	0.0147387	0.0150928	0.0267166
1700084M14Rik	0	0.0688752	0	0	0	0
1700085B03Rik	0	0	0	0	0	0
1700086D15Rik	0.0285426	0	0	0	0	0.0120518
1700086L19Rik	0.125312	0.0969573	0.047858	0.186813	0.765208	0.211646
1700086O06Rik	0	5.54566	0	0	0	0
1700086P04Rik	1.07032	0.959053	0.66124	1.14392	1.36663	0.970319
1700087M22Rik	0	0	0	0	0	0
1700088E04Rik	0	6.361	0	6.16005	0	0
1700091E21Rik	0	0	0	0.0263127	0	0
1700091H14Rik	1.30468	0	0	0.45586	0	0.0459072
1700092C02Rik	0	0	0	0	0	0
1700092C10Rik	0	0	0.031686	0.0618429	0.0316644	0
1700092C17Rik	0	0	0	0	0	0
1700092E19Rik	0	0	0	0	0	0
1700092K14Rik	0	0	0	0	0	0
1700092M07Rik	1.28558	2.48672	1.02287	1.66365	0.954028	1.68877
1700093J21Rik	0.0569879	0.137791	0.326464	0	0.163121	0.168437
1700093K21Rik	0.0613623	0	0	0.0142934	0.0439106	0.0129547
1700094C10Rik	0	0	0	0	0	0
1700094D03Rik	0	0	0	0	0	0
1700095A21Rik	0	0.014169	0	0	0	0
1700095B10Rik	0	0	0.0227924	0	0	0
1700095B22Rik	0	0	0	0	0	0
1700095J03Rik	0.0158138	0.0754306	0.0453103	0.058951	0.233103	0.0754074
1700095J07Rik	0.0105567	0.01021	0	0	0.0427624	0
1700095J12Rik	0	0	0	0	0	0
1700099I09Rik	0	0	0	0	0	0
1700101E01Rik	0.152119	0.38252	0.392147	0.354338	0.551535	0.590919
1700101G07Rik	0	0	0	0	0	0
1700101I11Rik	0	0	0	0	0	0
1700101I19Rik	0	0	0	0	0	0
1700102P08Rik	0.484137	0.440693	0.611791	0.490891	0.393997	0.517064
1700104A03Rik	0	0	0	0.0370484	0	0
1700104B16Rik	0	0	0.0343825	0	0.0343591	0.0304104
1700106J16Rik	0	0	0	0	0	0
1700108N11Rik	0	0	0	0	0	0
1700109F18Rik	0.0427772	0	0.00808833	0.0199287	0	0
1700109G15Rik	0	0	0	0	0	0
1700109H08Rik	0	0	0	0	0	0
1700109K24Rik	0.226012	0.422606	0.302107	0.0701947	0.416912	0.458067
1700110I01Rik	0.00662746	0	0	0	0	0
1700110K17Rik	0	0	0	0	0	0
1700110M21Rik	0	0	0	0	0	0
1700111E14Rik	0	0	0	0	0	0
1700112D23Rik	0.443454	0.321668	0.352833	0.619775	0.49363	0.561729
1700112E06Rik	0.812518	0.296572	0.480632	0.565042	0.778515	0.36621
1700112J05Rik	0	0	0.0259554	0.025231	0	0.0429387
1700112J16Rik	0.075694	0.054906	0.096361	0.0528953	0.0541662	0.0479412
1700112K13Rik	0	0	0	0	0	0
1700112M01Rik	0	0	0	0	0	0
1700113A16Rik	0	0	0	0	0	0
1700113H08Rik	0	0	0	0	0	0
1700116B05Rik	0	0	0	0	0.10448	0
1700119I11Rik	0	0	0	0	0	0
1700120B22Rik	0	0	0	0	0	0
1700120C18Rik	0.0324455	0	0	0	0	0
1700120E14Rik	0	0	0	0	0	0
1700120G11Rik	0	0	0	0	0.0419807	0.0743122
1700120O09Rik	0	0	0	0	0	0
1700121C08Rik	0.0535051	0	0	0	0	0
1700121F15Rik	0	0	0	0	0	0
1700121N20Rik	0	0	0	0	0	0
1700122E12Rik	0.321359	0.399607	0.645048	0.384972	0.569432	0.544961
1700122O11Rik	0	0	0	0	0	0
1700123I01Rik	0.0122474	0	0	0.0174004	0.0233711	0.0206852
1700123K08Rik	0	0.0145381	0	0	0	0.012694
1700123L14Rik	0	0	0	0.00788266	0	0
1700123M08Rik	2.1358	4.02864	3.2295	2.57318	2.51907	2.80484
1700123O12Rik	0.0570474	0	0	0	0	0
1700123O20Rik	26.7052	27.3113	30.5711	33.4166	33.9481	30.1441
1700125G02Rik	0	0	0	0	0	0
1700125G22Rik	0.0578325	0.0186444	0	0	0.0551796	0.0162794
1700125H03Rik	0	0	0	0	0	0
1700125H20Rik	0.0524008	0.1267	0.224944	0.146472	0.063455	0.110628
1700128E19Rik	0.00567607	0.00548965	0	0	0	0
1700128F08Rik	0	0	0	0	0	0
1700129C05Rik	0	0	0	0	0	0
1810007I06Rik	0	0	0	0	0	0
1810009A15Rik	106.445	104.407	98.4579	95.9103	67.7667	64.6824
1810009J06Rik	0	0	0	0	0	0
1810009N23Rik	0.0213981	0	0	0	0	0
1810010H24Rik	0.183874	0.383029	0.643581	0.487609	0.577827	0.955234
1810010K12Rik	0	0	0.0482159	0	0	0.0106614
1810011H11Rik	0	0	0	0	0	0
1810011O10Rik	4.29709	12.4026	14.5315	11.7388	9.68107	6.17463
1810012K08Rik	0	0	0	0	0	0
1810013D15Rik	0	0.0330472	0	0.031837	0.0326019	0.0288552
1810013L24Rik	22.2545	21.9368	18.1297	21.4855	23.3623	21.8678
1810014B01Rik	0	0	0	0	0	0
1810019D21Rik	0	0	0	0	0	0
1810019J16Rik	0.0169485	0.0163919	0	0.0370484	0.0217518	0.0350902
1810019N24Rik	0.0299515	0.0675915	0.209711	0.0558139	0.104784	0.177053
1810020O05Rik	0.0628069	0.0417656	0	0	0	0
1810021B22Rik	0	0	0	0	0	0
1810022K09Rik	134.387	71.7003	24.2768	49.1625	53.581	42.8456
1810024B03Rik	0.963174	1.04352	0.813208	1.55522	1.08749	0.929042
1810026J23Rik	26.6048	25.6338	24.2664	27.638	30.5116	31.1139
1810030O07Rik	23.8026	30.9928	31.3437	24.5893	28.2222	28.1908
1810032O08Rik	14.5601	4.31085	0	6.58669	1.92052	0
1810033B17Rik	0	0	0	0	0.0130307	0.0115332
1810034E14Rik	1.92031	0.987895	1.1859	1.74355	1.52035	0.910886
1810035I16Rik	0	0	0	0	0	0
1810037I17Rik	138.498	99.6789	92.0837	111.394	89.0962	90.0615
1810041L15Rik	0.00666674	0.0193434	0.0106087	0.00828222	0.0996544	0.0469158
1810043G02Rik	11.4123	12.099	10.8562	12.8347	10.9763	10.1064
1810043H04Rik	20.0689	15.6894	12.9911	27.8949	17.7011	14.5902
1810046K07Rik	0	0	0	0	0	0
1810049J17Rik	0	0	0	0	0	0
1810055G02Rik	40.9141	37.1873	37.4473	40.2411	33.4193	43.4232
1810058I24Rik	133.621	85.8508	94.8918	175.258	139.449	127.118
1810058N05Rik	0	0	0.180553	0.0880982	0.0451075	0.0798471
1810059C17Rik	0.0892353	0.129457	0.0425998	0.041572	0.0425709	0.0376785
1810059H22Rik	2.48422	2.80423	1.7583	1.74268	1.94929	2.20316
1810062G17Rik	0.591264	0.970405	1.33433	1.16858	0.957331	1.2861
1810062O18Rik	0	0	0	0	0	0
1810063I02Rik	0	0	0.153577	0	0	0
1810064F22Rik	0.0126501	0	0	0	0	0
1810065E05Rik	0	0	0	0	0	0
2010001A14Rik	5.0092	5.02117	9.04822	5.47554	5.36447	5.46306
2010001E11Rik	0.0172714	0.0235824	0	0.0227188	0	0.0102955
2010001K21Rik	0.237638	0.229833	0.151261	0.0738055	0.151158	0.200679
2010001M06Rik	0	0	0	0	0	0
2010002M12Rik	1.69907	1.95217	1.85112	1.47107	1.49788	1.97241
2010003K11Rik	0	0	0	0.0245773	0.0251679	0.0111377
2010003O02Rik	0	0	0	0	0	0
2010005H15Rik	1.32243	1.4069	7.32321	8.50189	8.20147	17.8681
2010007H06Rik	0.14987	0.144948	0.057237	0	0.200193	0.278436
2010012O05Rik	5.99829	5.61777	4.71673	6.27509	4.91606	4.22072
2010012P19Rik	0	0	0	0	0	0
2010013B24Rik	0	0	0	0	0	0
2010015L04Rik	1.97104	1.64292	1.14741	1.89198	1.20975	1.17476
2010015M23Rik	0.9809	1.03493	0.401374	1.06825	0.790048	0.645464
2010016I18Rik	0	0	0	0	0	0
2010106E10Rik	0	0	0	0	0.0229721	0
2010107E04Rik	475.283	440.009	343.038	504.247	412.302	337.88
2010107G12Rik	0.0321787	0.183207	0.112106	0.0676283	0.0619882	0.119566
2010107G23Rik	3.55297	2.02537	3.20531	3.78596	2.80978	3.05769
2010109A12Rik	0	0	0.0349778	0.0341339	0.0699081	0.061874
2010109I03Rik	0	0	0	0	0.0143807	0.00636401
2010110K18Rik	2.30183	1.98432	1.28274	1.70319	1.8274	1.62286
2010111I01Rik	7.58189	5.97666	12.9303	13.5764	22.4242	19.1082
2010204K13Rik	27.5829	30.4131	17.5904	20.2097	8.1899	7.70262
2010300C02Rik	0.280103	0.403177	0.967323	0.35716	1.67729	1.82458
2010300F17Rik	34.2613	19.6723	5.00372	15.3356	5.52709	2.86195
2010315B03Rik	3.79532	6.67366	5.84753	3.58712	10.1218	8.91853
2010320O07Rik	0.196803	0	0	0.220043	0.0375551	0
2200002D01Rik	0	0	0	0	0	0
2200002J24Rik	0	0	0.0918685	0	0.183612	0
2210008F06Rik	1.32789	0.586301	0.33074	0.632072	0.358058	0.280342
2210010C04Rik	0.0392715	0.0569726	0.0624924	0.0121969	0.02498	0.0110546
2210011C24Rik	0.269131	0.115685	0.228409	0.417934	0.399444	0.151516
2210013O21Rik	64.2189	63.4728	77.3161	86.6016	72.3609	67.9081
2210015D19Rik	0	14.9147	0	0	0	0
2210016F16Rik	10.7779	8.92875	8.57847	11.2433	7.04214	6.99812
2210016L21Rik	44.8696	21.8286	44.8447	54.4233	45.5342	44.3847
2210017G18Rik	0	0	0	0	0	0.0107147
2210018M11Rik	6.90064	8.38852	9.65175	7.79826	9.18013	8.8102
2210019I11Rik	0	0	0	0	0	0
2210404O07Rik	0.561167	0.298805	0.121462	0.389351	0.1298	0.229766
2210404O09Rik	3.71885	4.10181	1.69048	2.70857	4.56513	4.55511
2210406O10Rik	2.12107	0.498742	0.350418	1.34802	0.270926	0.299244
2210407C18Rik	0	0	0	0	0	0
2210408F21Rik	1.99074	1.13108	0.729825	2.19093	1.44323	1.79795
2210408I21Rik	0.684933	0.823115	0.901627	0.700639	0.825929	0.883612
2210409E12Rik	0	0	0	0	0	0
2210411M09Rik	0	0	0	0	0	0
2210414B05Rik	0	0	0	0.0176665	0	0
2210417A02Rik	0	0	0	0.0340357	0	0
2210417K05Rik	0	0	0	0	0	0
2210418O10Rik	22.8136	0	0	0	0	0
2300002M23Rik	0	0	0	0	0	0
2300003K06Rik	0	0	0	0	0	0
2300005B03Rik	0.0970832	0	0	0.0452281	0.0463149	0.0409922
2300009A05Rik	15.5345	14.776	10.0514	16.8366	15.0668	14.9616
2310001H17Rik	2.09307	1.89319	1.26026	1.6141	3.46386	2.93041
2310001K24Rik	0	0	0	0	0	0
2310002F09Rik	0	0.0553351	0	0.00842145	0.0498605	0.0152654
2310002J15Rik	0.079709	0.0578012	0	0.0536438	0	0
2310002L09Rik	0	0	0	0	0.0320634	0
2310003H01Rik	3.23678	3.90148	5.00138	2.9887	4.56056	5.8431
2310003L06Rik	0	0	0	0	0	0
2310005A03Rik	0	0	0	0	0	0
2310005G13Rik	0.0354534	0.0300029	0	0.0330334	0.0422839	0.067364
2310007B03Rik	0.0271322	0	0	0	0	0.00572812
2310007L24Rik	0	0	0	0	0	0
2310009B15Rik	34.0514	31.3839	32.0017	28.1804	26.5897	26.2975
2310010G23Rik	3.57149	4.37031	4.2847	4.16686	4.02992	3.34386
2310010J17Rik	2.14539	3.55703	4.92584	3.42677	2.63183	4.22737
2310011J03Rik	31.4891	26.0318	23.9616	34.594	25.7139	25.5502
2310014F06Rik	0.278074	0.161365	0.185849	0.492275	0.530635	0.352239
2310014L17Rik	0.748337	0.792497	0.419117	0.669988	0.578387	0.536629
2310015A10Rik	0.579949	0.76198	0.757448	0.647414	0.950082	0.850136
2310015B20Rik	0.342285	1.10348	0.87148	1.11622	11.376	4.04671
2310016D23Rik	0	0	0	0	0	0
2310016G11Rik	0	0	0.0178632	0	0.017851	0
2310022A10Rik	9.07386	9.80089	11.0213	8.86309	8.61777	8.60174
2310022B05Rik	42.2803	49.0233	82.1347	40.0192	58.1285	54.7357
2310026I22Rik	0	0	0	0	0	0
2310026L22Rik	1.41341	0.869904	1.10413	1.73595	0.919482	1.08508
2310030G06Rik	1.77074	1.26377	0.676265	1.61573	1.65456	1.89754
2310031A07Rik	0	0	0	0	0	0
2310033P09Rik	6.66676	6.0792	7.42334	7.46047	6.09799	6.84304
2310034C09Rik	0	0	0	0	0	0
2310035C23Rik	4.93506	5.41483	5.70677	5.02988	6.96378	7.08086
2310036O22Rik	161.605	134.364	146.463	212.659	122.755	123.844
2310039H08Rik	22.073	20.2936	17.7393	30.8908	16.6233	23.751
2310040G07Rik	0.141066	0	0.0879827	0.0858599	0.27116	0.119127
2310042D19Rik	0.990591	1.15034	0.812582	0.802726	1.32787	1.79972
2310042E22Rik	0	0	0	0	0	0
2310043D23Rik	0	0	0	0	0	0
2310043M15Rik	0	0	0	0	0	0
2310044G17Rik	8.23493	6.42643	4.8289	6.29735	7.28506	5.72407
2310044K18Rik	0	0	0	0	0	0
2310045N01Rik	49.3633	44.7116	50.0521	57.2343	48.2454	45.5955
2310047M10Rik	8.43653	6.11	8.53238	14.9448	9.53372	9.61095
2310050B05Rik	0	0	0.0139406	0	0.0385737	0.0422812
2310050C09Rik	0.014684	0	0	0	0	0
2310057J18Rik	0	0	0	0.0140723	0.165719	0.0765262
2310057M21Rik	6.82215	5.65813	5.15788	7.46782	6.55135	5.97432
2310057N15Rik	0	0	0	0	0	0
2310058D17Rik	0.979484	0.704887	0.629695	0	0.808225	0
2310061I04Rik	31.8881	32.8838	22.0418	24.1021	16.7665	23.1437
2310061N02Rik	0	0	0	0	0	0
2310065F04Rik	0	0	0	0	0	0
2310067B10Rik	4.22859	6.05045	8.24502	5.18008	7.46482	7.15889
2310069G16Rik	0	0	0	0	0	0
2310075C17Rik	0	0	0	0	0	0
2310079G19Rik	0	0	0	0	0	0
2310081O03Rik	0	0.0441231	0	0	0	0
2410002F23Rik	32.43	25.5046	21.1733	19.0671	14.6261	18.7972
2410003L11Rik	0.0309988	0	0	0	0	0
2410004B18Rik	13.9978	11.8996	8.2687	14.3486	13.5175	13.9387
2410004I01Rik	0.0128942	0	0	0	0.0123027	0.0108889
2410004N09Rik	59.0309	47.0552	30.6844	46.9956	22.9977	20.7787
2410004P03Rik	0	0	0.0075966	0.0148266	0	0.006719
2410006H16Rik	272.216	334.05	480.159	236.133	107.999	142.637
2410012M07Rik	0	0	0	0	0	0
2410015M20Rik	90.0883	82.7521	85.4438	101.493	80.3437	84.8473
2410016O06Rik	7.34961	8.82086	6.36131	7.43836	4.97823	4.80121
2410017I17Rik	0	0	0	0	0	0
2410018L13Rik	0.302496	0.0203861	0.056968	0.0639107	0.117264	0.0267002
2410018M08Rik	160.648	2.42388	2.85872	2.41261	3.2218	4.06427
2410019O14Rik	0	0	0	0.0277316	0	0
2410024N13Rik	0	0	0	0	0	0
2410057H14Rik	0	0	0	0	0	0
2410066E13Rik	1.47365	1.04247	4.18082	2.14197	4.67613	4.55829
2410076I21Rik	0	0	0	0	0	0
2410080I02Rik	0	0.174114	0.286475	0.167738	0.229024	0.152028
2410088K16Rik	0.238684	0.0878484	0	0.151548	0.0866648	0.137354
2410089E03Rik	4.04091	4.25979	5.98204	3.8895	5.32201	5.99058
2410114N07Rik	0	0	0	0	0	0
2410124H12Rik	0	0.048962	0	0.0235845	0	0
2410127L17Rik	13.9701	3.13526	2.06127	2.33113	2.68232	2.91362
2410131K14Rik	8.79869	9.49933	9.24197	10.8236	10.6723	9.66822
2410133F24Rik	0	0	0	0	0	0
2410137F16Rik	0	0.0308945	0	0.00374601	0	0.0297683
2410137M14Rik	0.0730247	0.0941686	0	0.02268	0.109693	0.0411117
2410141K09Rik	0	0	0	0	0	0
2410152P15Rik	0	0	0	0	0	0
2500002B13Rik	1.24029	1.12331	1.24943	1.17521	1.00287	0.878742
2500004C02Rik	0	0	0	0	0	0
2510002D24Rik	4.84663	4.66465	6.03482	5.42774	4.27551	4.96919
2510003D18Rik	0.0864991	0	0	0.0402973	0	0.0161048
2510003E04Rik	17.7634	18.1474	24.5244	19.806	21.3634	21.0749
2510009E07Rik	2.2874	5.04074	7.87593	3.58548	8.72258	9.92405
2510016G02Rik	0	0	0	0	0	0
2510039O18Rik	29.4708	22.108	23.6321	27.2954	21.743	23.3483
2510046G10Rik	0	0	0	0	0	0
2510049J12Rik	0.0166701	0.037986	0.0321426	0.0156835	0.0374742	0.0568586
2600006K01Rik	0	0	0	0	0	0
2610001J05Rik	78.1693	65.4656	52.0568	81.1108	72.5059	62.8002
2610002J02Rik	20.2414	16.7857	19.3074	20.8112	14.5278	19.5304
2610002M06Rik	6.49417	8.49063	9.42215	6.07605	10.408	9.55025
2610005L07Rik	10.9843	2.88201	0.262324	1.4279	0.106637	2.38702
2610008E11Rik	3.0298	3.6804	3.38946	3.82762	5.8448	6.10228
2610015P09Rik	3.63924	6.44126	6.39465	4.59988	5.36618	4.39964
2610017I09Rik	0.151242	0	0	0	0	0
2610018G03Rik	0.357274	0.534718	0.692204	0.300297	3.21884	2.40924
2610019E17Rik	69.2982	58.3701	22.273	56.3242	24.9582	28.3257
2610020C07Rik	0	0	0	0	0	0
2610020F03Rik	0	0	0	0	0	0
2610020H08Rik	0	0	2.61617	0	0	0
2610021A01Rik	3.27702	3.67861	2.77704	2.94028	3.35185	2.95254
2610024D14Rik	0	0	0	0	0	0.111676
2610027K06Rik	0	0	0	0	0	0
2610028E06Rik	0	0	0	0	0	0
2610028H24Rik	0	0	0	0	0	0
2610034B18Rik	21.4727	21.7144	28.3891	19.7275	18.9229	19.1977
2610034M16Rik	0	0	0	0.044423	0.0227452	0.00809788
2610035D17Rik	0.534942	0.477765	0.579599	0.629133	0.347579	0.481396
2610035F20Rik	0.279251	0.440434	0.58288	0.40602	0.570472	0.555127
2610037D02Rik	0.0863111	0.105444	0.0979494	0.0542219	0.297854	0.102834
2610042L04Rik	0.103921	0.0364861	0.0144076	0.0281199	0.0143978	0.0318579
2610044O15Rik8	10.9286	9.18349	16.0792	13.3542	14.8717	11.9522
2610203C20Rik	65.9487	82.5102	26.8486	24.4783	67.4053	60.8455
2610203C22Rik	0	0	0	0	0	0
2610204G07Rik	0.0160789	0.0622034	0.0153518	0.0449441	0.184096	0.0814695
2610204G22Rik	0.367617	0	0	0	0	0
2610206C17Rik	0.218493	0.253581	0.175234	0.325726	0.358569	0.236175
2610207O16Rik	0	0	0	0	0	0
2610301B20Rik	13.5321	17.4203	13.8465	13.1353	16.888	14.0396
2610303G11Rik	0	0	0	0	0	0
2610305D13Rik	0.169119	0.099034	0.0326241	0.0919653	0.0514209	0.031858
2610307P16Rik	2.09747	3.19214	3.36006	2.58438	3.32064	3.35729
2610316D01Rik	0.317577	0.81906	1.66768	0.641115	3.63611	3.12884
2610318N02Rik	1.05139	0.450656	0.775699	0.701323	0.421785	1.17038
2610507B11Rik	37.4684	39.8048	52.5213	37.3244	39.2517	37.8989
2610507I01Rik	1.46959	1.78196	2.07328	1.75758	2.13466	2.48206
2610524H06Rik	29.8138	46.1264	52.085	43.2078	61.8583	69.3924
2610528A11Rik	0.550424	2.41774	3.50355	1.08981	1.26917	3.00196
2610528J11Rik	0	0	0	0	0	0
2700012I20Rik	0	0	0	0	0	0
2700016F22Rik	0	0	0	0	0	0
2700029M09Rik	98.9088	90.9042	72.4887	95.2843	70.0624	63.095
2700033N17Rik	1.73825	1.58645	2.39065	3.23919	2.84304	3.44316
2700038G22Rik	6.59205	6.27503	2.02673	4.00035	3.49001	2.61293
2700046A07Rik	0	0	0	0	0.00652068	0
2700046G09Rik	0	0	0	0	0	0
2700049A03Rik	5.94286	5.63251	8.06356	7.35504	7.23358	8.59828
2700050L05Rik	7.30112	6.6227	2.934	6.97027	3.65456	8.05458
2700060E02Rik	94.7896	85.7306	82.0246	79.9347	58.6432	0
2700062C07Rik	13.2551	15.8177	13.5747	14.1651	12.6399	11.2256
2700068H02Rik	0.0152075	0.0367702	0.0362994	0.0354236	0.0435297	0.0513695
2700069I18Rik	6.13365	5.01609	1.67533	3.94983	2.85947	2.62264
2700073G19Rik	0	0	0	0	0	0
2700081L22Rik	0.599481	0.8407	0.915792	0.781985	1.00097	0.911245
2700081O15Rik	0	10.7408	13.7387	0	18.7645	17.9291
2700086A05Rik	0	0	0	0	0	0
2700089E24Rik	25.1414	36.234	28.3502	26.6508	38.0039	39.3252
2700094K13Rik	639.751	530.954	736.881	545.377	271.993	398.133
2700097O09Rik	8.12894	10.2512	7.20256	8.59729	6.4316	5.75722
2700099C18Rik	14.3904	16.662	11.3819	12.9527	14.0732	18.1431
2810001G20Rik	8.10543	7.90954	4.73702	10.1768	9.58898	8.99343
2810002D19Rik	0	0	0	0	0	0
2810004N23Rik	46.9129	55.2065	46.2279	41.9644	34.1025	32.5761
2810006K23Rik	12.7916	15.629	18.9388	14.2384	17.3159	17.507
2810007J24Rik	0	0	0	0	0	0
2810008D09Rik	21.4845	19.4312	12.7092	18.3093	13.2736	17.2232
2810011L19Rik	0.00474829	0	0	0	0	0
2810021J22Rik	1.49637	1.60194	1.51857	1.48516	1.85808	2.22393
2810025M15Rik	75.3332	64.7091	67.0724	56.1736	41.8497	45.5635
2810029C07Rik	1.61995	1.34895	1.01263	1.462	1.20602	0.993802
2810032G03Rik	0.245634	0.0461935	0.032573	0.158935	0.0911423	0.100919
2810047C21Rik1	0.702435	0.268894	0	0.153073	0	0.36285
2810055G20Rik	3.00447	4.44546	4.44767	5.03169	7.00858	9.14431
2810403A07Rik	19.7148	20.4766	16.9682	14.6766	20.283	21.2449
2810403D21Rik	2.5576	4.19882	3.73724	2.28657	4.24708	3.37876
2810404F17Rik	0	0	0	0	0.00806669	0
2810407A14Rik	0.00848844	0	0	0.00790901	0	0
2810408A11Rik	0.161941	2.23173	3.04988	0.807488	2.22486	2.31546
2810408I11Rik	35.0605	41.5217	22.3023	38.1786	30.6434	22.4177
2810408M09Rik	8.02533	6.55048	5.91749	6.16957	4.96038	5.81541
2810410L24Rik	3.45865	3.16504	3.0182	3.09521	4.6191	4.26958
2810417H13Rik	85.9679	87.7148	133.396	106.625	83.3364	73.1381
2810425M01Rik	0	0	0	0	0	0
2810428I15Rik	160.115	117.164	92.3552	211.482	134.104	102.761
2810429I04Rik	1.74584	1.53383	2.16869	1.39874	1.30433	1.46645
2810430I11Rik	0	0	0	0	0	0
2810433D01Rik	0.0441521	0.665878	1.56808	0.182506	1.55024	1.89256
2810442I21Rik	17.5842	24.467	26.7713	21.4823	21.8665	21.4328
2810442N19Rik	0	0	0	0	0	0
2810459M11Rik	0.00466111	0	0	0.00868589	0	0
2810468N07Rik	1.48369	1.56347	2.44203	2.85767	2.75731	2.87989
2810471M01Rik	0	0	0	0	0	0.00768745
2810474O19Rik	12.6816	14.0586	16.7056	13.158	13.8526	15.7861
2900002K06Rik	0	0	0	0	0	0
2900005J15Rik	0.24379	0.249257	0.0773242	0.129799	0.11298	0.199992
2900008C10Rik	0	0	0	0	0	0
2900011O08Rik	0.0115852	0.0326743	0.0936601	0.0431777	0.116065	0.127185
2900026A02Rik	15.1093	12.4173	13.7665	13.5032	12.8968	11.5677
2900041M22Rik	0.0481611	0.0232897	0.00766385	0.104705	0.0229759	0.0406709
2900052L18Rik	0.980372	1.21402	0.682344	0.759787	0.996594	1.14513
2900053O20Rik	4.77296	3.74527	3.10396	6.53143	5.71576	4.00457
2900055J20Rik	0	0	0	0	0	0
2900056M20Rik	1.38449	3.35129	5.78196	3.19501	7.10146	5.15313
2900060B14Rik	0	0	0	27.0545	0	0
2900072N19Rik	0.0210343	0	0.160664	0.0587955	0.180625	0.0532888
2900076A07Rik	7.07165	7.45016	4.19262	8.61299	9.02291	7.95236
2900079G21Rik	0	0.00534256	0	0	0	0
2900089D17Rik	0	0	0	0	0	0
2900092C05Rik	0.667631	0.304916	0.141653	0.29375	0.0530837	0.0626441
2900093L17Rik	0	0	0	0	0	0
2900097C17Rik	3.45776	0	0	0	0	0
3000002C10Rik	3.78977	3.23277	2.34029	2.45619	2.61914	2.58535
3010001F23Rik	0	0	0	0	0	0
3010003L10Rik	0.296177	0.150795	0.0881579	0.470406	0.280715	0.398433
3010003L21Rik	0	0.507406	0.288789	0.491907	0.344989	0
3010026O09Rik	0	0	0	0	0	0
3100002H09Rik	0	0	0	0	0	0.015988
3100003L05Rik	0	0.0266028	0	0.128143	0.0524886	0.0232282
3110001I22Rik	0	0	0	0	0	0
3110002H16Rik	28.9155	18.9617	17.1373	26.8634	20.728	17.0379
3110004A20Rik	0	0	0	0	0.0662981	0
3110007F17Rik	5.20079	2.40675	2.94797	2.4441	3.54163	1.37737
3110009E18Rik	9.54565	10.8793	10.908	14.9576	12.4508	12.9194
3110018I06Rik	0	0	0	0	0	0
3110021A11Rik	0.143669	0.277902	0.078384	0.0573696	0.117496	0.0866608
3110021N24Rik	0	0	0	0	0	0
3110035E14Rik	0	0	0	0	0	0
3110039M20Rik	0	0	0	48.1904	0	0
3110040N11Rik	30.9005	31.9582	29.9329	37.7303	24.4318	23.236
3110043A19Rik	0.403841	0.36454	0.154231	0.526785	0.205502	0.159149
3110043O21Rik	7.66686	11.4106	10.5427	6.99444	10.0211	10.7999
3110045C21Rik	0	0	0	0	0	0
3110047P20Rik	0.00612817	0.00592691	0	0.00148064	0.00454864	0.00607051
3110052M02Rik	1.37106	1.44564	1.29366	1.26244	1.78526	2.01598
3110053B16Rik	1.66501	0.804508	1.78264	0.987539	1.78311	0.811245
3110056K07Rik	6.00418	5.55017	2.50715	4.76961	5.10942	3.77706
3110057O12Rik	0.582464	0.780441	1.10129	0.40997	1.17856	1.3291
3110062M04Rik	4.95049	6.34537	6.63587	4.33481	4.04346	5.60023
3110067C02Rik	0.215498	0.205214	0.0506468	0.061781	0.202449	0.257576
3110070M22Rik	0	0	0	0	0	0
3110079O15Rik	0.146747	0	0	0	0	0
3110082I17Rik	26.6723	28.0986	21.2069	25.6617	16.7683	16.7554
3110082J24Rik	0	0	0	0	0	0
3110083C13Rik	0.446775	0.864204	0.593489	0.796358	0.871094	0.967832
3110099E03Rik	0.0857321	0.0201149	0.0105348	0.043601	0.0395309	0.0700264
3222401L13Rik	0.260797	0.331638	0.507228	0.269994	0.465411	0.326276
3300002A11Rik	0	0	0	0	0	0
3300002I08Rik	0.739605	0.751489	2.24528	1.09601	1.49445	1.30969
3300005D01Rik	80.4547	27.4388	17.3005	55.7747	17.7825	9.23934
3425401B19Rik	0.00950105	0.00229725	0.00453569	0	0	0.00601755
3632451O06Rik	0.0522458	0.0381359	0.0460138	0.126546	0.188195	0.122094
3632454L22Rik	0.0188517	0.067562	0.00717395	0.0177232	0.0869662	0.055821
3830403N18Rik	0.361441	0.104871	0.0147898	0.173195	0.0591189	0.0130812
3830406C13Rik	4.68535	4.73759	3.75039	3.85778	5.46601	4.61516
3830408C21Rik	0.151475	0.260445	0.192833	0.196021	0.281024	0.206089
3830417A13Rik	0.298383	0.161267	0.429709	0.548331	0.184215	0.118578
3930402G23Rik	0.13441	0.427129	0.229163	0.174435	0.229007	0.162151
4430402I18Rik	0	0	0	0	0	0
4631405J19Rik	0.0204911	0.0360219	0.0237072	0.0231352	0.0473343	0.0515475
4631405K08Rik	0	0	0	0	0	0
4632404H12Rik	1.33394	1.64113	0.875612	1.08753	1.29147	0.981531
4632411P08Rik	0.0167336	0	0.0239653	0.00779569	0.023949	0.0141311
4632415L05Rik	1.95967	3.79063	4.80929	2.79972	3.49025	3.73884
4632419I22Rik	37.3194	40.4623	58.7423	46.2002	55.6796	54.7802
4632427E13Rik	0.788218	0.891972	0.493326	0.725682	0.419526	0.277257
4632428C04Rik	0.205164	0.170867	0.201327	0.11682	0.163127	0.226195
4632428N05Rik	0.63707	0.9943	2.82685	1.02419	2.09227	3.60151
4632433K11Rik	0.223182	0	0.51355	0	0.597677	0.460505
4632434I11Rik	12.9487	11.983	5.70102	11.1833	6.65181	6.19399
4731417B20Rik	0	0	0	0	0	0
4731419I09Rik	0	0	0	0	0	0
4732414G09Rik	0.374562	0.493691	0.701525	0.581375	0.343721	0.536497
4732418A04Rik	0.0182349	0.0293933	0.0116068	0	0.0579946	0.0307978
4732440D04Rik	0	0	0	0	0	0
4732440D04Rik	1.98968	1.57445	0.633232	2.13475	1.84088	1.83298
4732444A12Rik	0	0	0.0098887	0	0	0
4732447D17Rik	0.00386734	0	0	0.00720671	0	0
4732456N10Rik	0	0	0	0	0	0
4732463B04Rik	0.0321647	0	0	0	0	0
4732465J04Rik	0.00888656	0	0	0	0	0
4732471J01Rik	0	0	0	0	0	0
4732487G21Rik	1.22481	1.5387	1.56128	1.13422	1.37698	2.27136
4732490B19Rik	0.00565836	0	0.00540246	0.00527211	0.00539879	0
4732491K20Rik	1.0667	1.53288	1.29884	2.07227	2.21683	1.30196
4831440E17Rik	0.0461332	0.0743635	0.117458	0.0429841	0.132051	0.116875
4833403I15Rik	0.172543	0.0651226	0.0642888	0.0588166	0.172659	0.0355386
4833407H14Rik	0.0593892	0	0.0189011	0.00922254	0	0
4833412C05Rik	1.00675	0.778953	0.803934	1.19386	0.593808	0.448276
4833413E03Rik	0	0.0138026	0	0	0.0480151	0.0333003
4833417C18Rik	0.401923	0.431982	0.37503	0.643241	0.692078	0.623203
4833418N02Rik	0.94705	1.01689	0.980629	0.576966	0.611115	0.79793
4833418N17Rik	0	0	0	0	0	0
4833420G17Rik	9.6032	13.3001	14.2491	11.1921	14.8778	17.2635
4833422C13Rik	0	0	0	0	0	0
4833422M21Rik	0.0239266	0.00556177	0.00549056	0	0.0219473	0.0347742
4833423E24Rik	0	0	0	0	0	0
4833424O15Rik	0.00321911	0.00622678	0.00307353	0	0.0184287	0.0217477
4833427F10Rik	0.00997598	0.00964835	0	0.027885	0	0
4833427G06Rik	7.33934	4.54635	0.592773	4.33853	0.190405	0.35577
4833428L15Rik	0	0	0	0	0	0
4833439L19Rik	34.762	36.4371	41.4354	34.4877	36.5932	39.3581
4921501E09Rik	0.00341849	0.00330622	0	0	0	0
4921504A21Rik	1.44913	1.05587	0.73833	1.56213	1.20905	0.965832
4921504E06Rik	0.00966459	0	0	0.00900488	0.00922125	0
4921507G05Rik	0.0723806	0.0338574	0.0501359	0.106007	0.108554	0.040891
4921507L20Rik	0	0	0	0	0	0
4921507P07Rik	0.140045	0.0902972	0.0724272	0.103301	0.116918	0.0936262
4921508A21Rik	0.00799652	0	0	0.0298027	0.0228891	0
4921508D12Rik	0	0	0	0	0	0
4921508M14Rik	0.0141599	0	0	0	0	0
4921509A06Rik	0	0.0647423	0	0	0	0
4921509C19Rik	0	0	0	0.00476647	0	0
4921511C20Rik	0	0	0	0	0	0
4921511H03Rik	0	0	0	0	0	0
4921511M17Rik	0.0234177	0	0	0	0	0
4921513D11Rik	0.111014	0.0751574	0.0423973	0.14481	0.211842	0.178122
4921513I03Rik	0.0667376	0.0368833	0.0182056	0.0355326	0.0363864	0.0161023
4921514A10Rik	0	0	0	0	0	0
4921515E04Rik	0	0	0	0	0	0
4921517D22Rik	0.00431861	0	0	0	0.0041205	0.00729391
4921518J05Rik	0	0	0	0	0	0
4921518K17Rik	0	0	0	0	0	0
4921522H14Rik	0	0	0	0	0	0
4921522P10Rik	0.0468062	0.0970049	0.0383052	0.0436111	0.0255194	0.05082
4921523L03Rik	0	0	0	0	0	0
4921524J17Rik	12.4589	10.1394	13.8307	10.3032	11.7424	11.5015
4921524L21Rik	0.00993693	0	0	0	0	0
4921525B02Rik	0	0	0	0	0	0
4921528I07Rik	0	0	0	0	0	0
4921530D09Rik	0.12994	0.150336	0.116645	0.278168	0.194626	0.383596
4921530L18Rik	0.615091	0.615403	0.972039	1.26478	1.03209	0.913478
4921530L21Rik	0	0	0	0	0	0
4921531C22Rik	0	0	2.09976	0	2.10543	0
4921534H16Rik	0	0	0	0	0	0
4921536K21Rik	1.19103	1.15705	0.649807	1.25835	0.862439	0.610659
4921539E11Rik	0	0.00570123	0	0	0	0
4922501C03Rik	5.15143	9.54631	8.97077	6.26596	9.75744	8.47713
4922501L14Rik	0.0140542	0	0	0	0	0.0152673
4922502B01Rik	0	0	0	0	0	0
4922502B01Rik	0	0	0	0	0	0
4922502D21Rik	0.00920889	0	0	0	0	0
4922505E12Rik	0	0	0	0	0	0
4930401G09Rik	0	0	0	0	0	0
4930401O10Rik	0	0	0	0	0	0
4930401O12Rik	0	0	0	0	0	0
4930402F06Rik	0	0.0259155	0	0	0	0
4930402H24Rik	9.28218	6.42976	8.49029	6.69867	7.33088	8.21184
4930402K13Rik	0	0	0	0	0	0
4930403D09Rik	0	0	0	0	0	0
4930403O15Rik	0.0180928	0.0262479	0.0129559	0	0	0
4930404A10Rik	0	0	0.0295498	0.00961227	0.00984323	0
4930404H24Rik	0	0	0	0	0	0
4930404I05Rik	0	0	0	0	0	0
4930404N11Rik	0	0	0	0	0	0
4930405A21Rik	0	0	0	0	0	0
4930405D11Rik	0.0693717	0	0	0	0	0
4930405H06Rik	0	0	0	0	0	0
4930405O22Rik	0.0506758	0	0.0575778	0.0187295	0.0161171	0
4930405P13Rik	0	0	0	0	0	0
4930406D18Rik	0	0	0	0	0	0
4930407G08Rik	0	0	0	0	0	0.0216344
4930407I10Rik	0	0	0	0.0026458	0	0
4930408O17Rik	0	0	0.0289604	0	0.0289407	0
4930412B13Rik	0	0	0	0	0	0
4930412C18Rik	0.489627	0.337623	0.506201	0.181855	0.392546	0.291293
4930412D23Rik	0	0	0	0	0	0
4930412F09Rik	0	0	0	0.0290431	0.0148705	0
4930412L05Rik	0.0275658	0.0591116	0	0.0341681	0	0.05688
4930412M03Rik	0.139729	0.108112	0.0533638	0.0911335	0.0799913	0.0235995
4930412O13Rik	0	0	0	0	0	0
4930415F15Rik	0.434183	0.508329	0.567275	0.777375	0.825383	1.38944
4930415H17Rik	0	0	0	0	0	0
4930415L06Rik	0	0	0	0	0	0
4930415O20Rik	0.279371	0.337745	0.16671	0.357914	0.399833	0.147451
4930417H01Rik	0	0	0	0	0	0
4930417O22Rik	0	0	0	0	0	0
4930418C01Rik	0.0263636	0	0	0	0	0
4930419G24Rik	0	0	0	0	0	0
4930421P07Rik	0	0	0	0	0	0
4930422G04Rik	1.70288	2.53143	2.76114	1.7612	2.66369	3.13768
4930423M02Rik	0	0	0	0.0117984	0	0
4930423O20Rik	0	0.0336818	0	0	0.033228	0
4930425F17Rik	0.0447372	0	0	0.0208417	0	0
4930426D05Rik	0	0	0	0.0108264	0	0
4930426I24Rik	0.0584305	0.226046	0.306834	0.163326	0.446001	0.246716
4930426L09Rik	0.535459	0.371306	0.327968	0.414188	0.260268	0.375396
4930427A07Rik	8.44155	6.81593	8.25599	9.35955	9.54599	10.8717
4930428D18Rik	0	0	0	0	0	0
4930428N03Rik	0	0	0	0	0	0
4930429B21Rik	1.09592	0.866452	1.07958	1.26424	0.821583	0.8961
4930429F24Rik	0.00963525	0.0652316	0.0275985	0.0987529	0.165479	0.0325469
4930430A15Rik	0	0	0	0	0	0
4930430D24Rik	0.0064016	0	0	0	0	0
4930430E12Rik	0	0	0	0.0269727	0	0
4930430F08Rik	4.82492	7.08721	5.96969	5.22771	6.54732	5.92877
4930430J20Rik	0.0269228	0	0	0	0	0
4930430O22Rik	0	0	0	0	0	0
4930431F12Rik	0.112082	0	0	0	0	0
4930431P03Rik	0.0167501	0.0960289	0.0925569	0.0322489	0.00300217	0.0128179
4930432B10Rik	0.0269737	0	0	0.0125662	0.00643408	0.0189896
4930432E11Rik	0	0	0	0	0	0
4930432K09Rik	0	0	0	0	0	0
4930432K21Rik	0.947154	1.80037	2.98425	1.40871	1.74184	2.26416
4930432L08Rik	0	0	0	0	0	0
4930432M17Rik	0	0	0	0.0733478	0	0
4930433I11Rik	0	0	0	0	0	0
4930433N12Rik	0	0	0	0	0	0
4930435E12Rik	0	0	0	0	0	0
4930435H24Rik	0.12116	0.351544	0.289203	0	0	0
4930438A08Rik	0.0273073	0.00660263	0.0065181	0.00636083	0.00651367	0
4930438E09Rik	0	0	0	0	0	0
4930439A04Rik	0.023661	0	0	0	0	0
4930440I19Rik	0	0	0	0	0.0613653	0.0135782
4930441J16Rik	0	0	0	0	0	0
4930441O14Rik	0.191949	0.279961	0	0.203303	0	0.304045
4930442H23Rik	0	0	0	0	0	0
4930442J19Rik	0.00417994	0	0	0	0	0
4930442L01Rik	0.0350177	0	0	0	0	0
4930443B20Rik	0	0	0	0	0	0
4930443O20Rik	0.0511666	0.0593834	0.019541	0.114417	0.156222	0.164194
4930444E06Rik	0	0	0	0	0	0
4930444G20Rik	0.0186919	0.00782758	0	0.00754092	0	0.00683466
4930444M15Rik	0.0436086	0.0253058	0	0.0406318	0.0166433	0.0147305
4930444P10Rik	0.152203	0.0842548	0.0363369	0.177612	0.0727197	0.0718379
4930445B16Rik	0	0	0	0	0	0
4930445N08Rik	0	0	0	0	0	0
4930445N18Rik	0	0	0.0651985	0.0427253	0.0614724	0.0430463
4930447A16Rik	0	0	0	0	0.0314997	0
4930447C04Rik	0.455672	1.88169	0.303884	0.519003	1.3897	1.76197
4930447F04Rik	0	0	0	0.0945263	0	0
4930447M23Rik	0	0	0	0.0768856	0.0357032	0.0696847
4930448D08Rik	0	0.0117544	0	0.0113239	0.0579802	0.082107
4930448E22Rik	0	0	0	0	0	0
4930448H16Rik	0.0336263	0.032522	0	0	0.0320838	0
4930448K12Rik	0	0	0	0	0	0
4930448K20Rik	0.159576	0.0617343	0.0457079	0.0891066	0.0609025	0.0269517
4930448N21Rik	0.024094	0	0.0115022	0.016837	0.0114944	0.00508669
4930449A18Rik	0	0	0	0	0	0
4930449E01Rik	0	0	0	0	0	0
4930449I24Rik	0	0	0	0	0	0
4930451C15Rik	0.0131379	0.0672518	0.0157766	0.0267018	0.0626762	0.0600561
4930451E10Rik	0	0	0	0	0	0
4930451G09Rik	0.177413	0.288019	0.483969	0.324701	0.423185	0.497618
4930451I11Rik	0	0	0	0	0	0
4930452B06Rik	2.53532	4.25518	4.13224	2.67723	4.42754	3.68947
4930452L02Rik	0.0201767	0.019514	0.0064214	0.0125329	0.0449193	0.0170387
4930453H23Rik	0	0	0.00799233	0	0	0
4930453N24Rik	44.0026	48.0107	34.8919	40.2495	38.4819	34.8068
4930453O03Rik	0	0	0	0	0	0
4930455B14Rik	0	0	0	0	0	0
4930455D15Rik	0	0	0	0	0	0
4930455G09Rik	0.0890809	0.0287184	0.0283508	0	0	0
4930455H04Rik	0	0	0	0	0	0
4930456L15Rik	0.0129205	0.0124961	0	0	0	0
4930457A20Rik	0	0	0	0	0	0
4930458D05Rik	0	0	0	0	0	0
4930461C15Rik	0.0115456	0.0223329	0.0440939	0.0107575	0.0330479	0.0779998
4930461G14Rik	2.1102	0.552743	0.188885	0.532501	0.14681	0.0185626
4930463O16Rik	0	0	0.0128564	0	0	0
4930465A12Rik	0	0	0	0	0	0
4930465K10Rik	0.0367067	0.177506	0.233644	0.148204	0.140091	0.19632
4930465M20Rik	0	0	0	0	0	0
4930466F19RIK	0	0	0	0	0	0
4930466F19RIK	0	0	0	0	0	0
4930466I24Rik	0	0	0	0	0	0
4930467D21Rik	0.0287716	0.0904235	0.0208299	0.0128557	0.0104079	0.0178449
4930467E23Rik	0.019901	0	0	0	0	0
4930467K11Rik	0.024295	0.0234971	0	0.0452732	0.0695415	0.102583
4930468A15Rik	0.015858	0	0	0	0	0
4930469B13Rik	0	0	0	0	0	0
4930469G21Rik	0	0	0.032256	0	0	0.0285296
4930469K13Rik	0	0	0	0	0	0
4930470G03Rik	0	0	0	0	0	0
4930470P17Rik	0	0	0	0	0	0
4930471C04Rik	0	0	0	0	0	0.0161811
4930471C06Rik	0	0	0	0	0	0
4930471D02Rik	0	0	0	0	0	0
4930471I20Rik	0	0	0	0	0	0
4930471M09Rik	0.0418725	0.0134991	0	0	0.0133172	0.0117868
4930473A02Rik	0	0	0	0	0	0
4930473D10Rik	0	0	0	0	0	0
4930474H06Rik	0	0	0	0	0	0
4930474N05Rik	0	0	0	0	0	0
4930477E14Rik	0	0	0	0	0	0
4930478K11Rik	0	0	0	0	0	0
4930479D17Rik	0.047234	0.0685242	0.0450979	0	0.0225336	0.0797759
4930480E11Rik	0	0	0	0	0	0
4930480G23Rik	0	0	0	0	0	0.0132264
4930480K15Rik	0	0	0	0	0	0
4930480K23Rik	0.0694496	0.141375	0.205662	0.0454414	0.108578	0.11326
4930481A15Rik	0	0	0	0	0	0
4930481B07Rik	0.37231	0.614611	0.825494	0.653766	0.68689	0.909011
4930483C13Rik	0	0	0	0	0	0
4930483J18Rik	0.112322	0.129198	0.0544425	0.0697287	0.0544055	0.133391
4930483K19Rik	0	0	0	0	0	0
4930486F22Rik	0	0	0	0.0091089	0.00932777	0.0247673
4930486I03Rik	0	0	0	0	0	0
4930486L24Rik	26.4818	16.141	8.50457	17.3829	8.90548	5.92537
4930488B22Rik	0	0	0	0	0	0
4930500F10Rik	0	0	0	0	0	0
4930500J02Rik	0.0648727	0.228063	0.042714	0.31913	0.266287	0.318047
4930500M09Rik	0	0	0	0	0	0
4930502E09Rik	0.0459517	0.0222213	0.0219368	0	0	0.0194025
4930502E18Rik	0.0414681	0.0401062	0.0197964	0.00965937	0.0296744	0.0350188
4930503B20Rik	0.101421	0.087864	0.0490626	0.0265025	0.010707	0
4930503E14Rik	0.0518935	0.0226417	0	0	0	0
4930503H13Rik	0	0	0	0	0	0
4930503L19Rik	15.1228	17.3127	15.8433	11.7742	15.6643	13.7102
4930504O13Rik	0	0	0	0	0	0
4930505A04Rik	0	0.0700063	0.155498	0.101164	0.12086	0.122252
4930505G20Rik	0	0	0	0	0	0
4930505H01Rik	0	0	0	0	0	0
4930505K14Rik	0	0	0	0	0	0
4930505M18Rik	0	0	0	0	0	0
4930505N22Rik	0	0	0	0	0	0
4930505O20Rik	0	0	0	0	0	0
4930506C21Rik	0	0	0	0	0	0
4930506M07Rik	0.628428	0.334218	0.162502	0.805105	0.412225	0.359322
4930507D05Rik	0	0	0	0	0	0
4930507D10Rik	0	0	0	0	0	0
4930509E16Rik	0.205473	0.223565	0.208442	0.203413	0.269565	0.140982
4930509G22Rik	0.317572	0.312531	0.260654	0.36857	0.37211	0.376395
4930509K18Rik	0	0	0	0	0	0
4930510E17Rik	0	0	0	0	0	0
4930511A02Rik	0	0	0	0	0	0
4930511F01Rik	0.0867948	0	0.165739	0.0404351	0.0414066	0.073296
4930511M06Rik	0.0296821	0.0100287	0.0343605	0.0376957	0.0148403	0.0476471
4930511M11Rik	0	0	0	0	0	0.0072556
4930511O05Rik	0	0	0	0	0	0
4930512B01Rik	0	0	0	0	0	0
4930512H18Rik	0.501679	1.35096	0.864061	0.889041	2.45902	2.01028
4930512M02Rik	0	0	0	0	0	0
4930513N10Rik	0	0	0	0	0	0
4930513O06Rik	0	0	0	0	0	0
4930515B02Rik	0	0	0	0	0	0
4930515G01Rik	0	0	0	0	0	0
4930515G13Rik	0.0640021	0	0.0407385	0	0.0814215	0.0720643
4930515L19Rik	0	0	0	0	0	0
4930516B21Rik	0.0895321	0.222664	0.280873	0.13109	0.280682	0.356436
4930516K23Rik	0	0	0	0	0	0
4930517E11Rik	0	0	0	0	0	0
4930517O19Rik	0	0	0.0302619	0	0.0657347	0
4930518C09Rik	0.0462429	0	0	0.0430864	0.0441216	0.039051
4930518I15Rik	0.31497	0.522215	0.193324	0.157216	0.321987	0.379977
4930519A11Rik	0	0	0	0	0	0.00898208
4930519D14Rik	0	0	0	0	0	0
4930519F09Rik	0.0934685	0.0886764	0.0350721	0.0854455	0	0.0672835
4930519F16Rik	0.0636051	0.0200763	0.121457	0.0245131	0.00650317	0.0117738
4930519G04Rik	0	0	0	0	0	0
4930519P11Rik	0	0	0	0	0	0
4930520K10Rik	0	0	0	0	0	0
4930520O04Rik	1.07573	1.76463	1.10846	1.21067	1.3595	0.977316
4930521C21Rik	0	0	0.0226866	0	0	0
4930522H14Rik	0	0	0	0.0182644	0	0.0165538
4930522L14Rik	12.5647	6.61494	6.95646	9.2141	10.7888	8.47005
4930522N08Rik	0	0	0	0	0	0
4930522O17Rik	0	0	0	0	0	0
4930523C07Rik	0	2.37891	3.29973	2.89455	3.14235	4.04328
4930523C07Rik	3.86078	0	0	0	0	0
4930524B15Rik	0.0211869	0	0	0	0.020215	0.00596394
4930524J08Rik	3.67666	3.58656	3.14724	6.61512	4.41524	3.93459
4930524L23Rik	0	0	0	0	0	0
4930524N10Rik	0	0	0	0	0	0
4930524O07Rik	0	0	0	0	0	0
4930525G20Rik	0.435385	0.873037	0.509281	0.446019	1.12662	0.789243
4930525M21Rik	0	0	0	0	0	0
4930525M21RIK	0	0	0	0	0	0
4930526A20Rik	13.2908	0.0947408	0.19308	0.130755	0.203922	0.142885
4930526D03Rik	0	0.0564404	0	0.0543735	0	0
4930526F13Rik	0	0	0	0	0	0
4930526L06Rik	0.0154903	0	0	0	0	0
4930527A07Rik	0	0	0	0	0	0
4930527B05Rik	0	0	0	0	0	0
4930527E20Rik	2.55128	1.06925	1.46154	3.09027	0.649133	1.00543
4930527J03Rik	0	0	0	0	0	0
4930528D03Rik	0	0	0	0	0	0
4930528G23Rik	0	0	0	0	0	0
4930528P14Rik	0	0	0	0	0	0.0699483
4930529C04Rik	0.181124	0	0	0	0	0
4930529F24Rik	0	0	0	0	0	0
4930529I22Rik	0	0	0	0	0	0
4930529M08Rik	0	0	0	0	0	0
4930532G15Rik	0.102269	0.09891	0	0.0714659	0.073183	0.129545
4930533B01Rik	0.0153591	0.0297094	0	0.0143107	0.0146546	0
4930533I22Rik	0	0	0	0	0	0
4930533K18Rik	0	0	0	0	0	0
4930533L02Rik	0	0	0	0	0	0
4930534D22Rik	0.0952435	0.102921	0.0749093	0.105134	0.121927	0.0739325
4930535C22Rik	0	0	0	0.0208881	0.010695	0
4930535I16Rik	0	0	0	0	0	0
4930535L15Rik	0	0	0	0	0	0
4930538E20Rik	0	0	0	0	0	0
4930538K18Rik	0	0	0	0	0	0
4930539E08Rik	0.0115681	0.00559411	0.00276124	0.00808386	0	0.0048845
4930539J05Rik	1.39899	1.35106	2.30519	1.9169	1.67452	0.675289
4930540M05Rik	0.156512	0.157953	0.0714684	0.253615	0.318143	0.189636
4930542C12Rik	0	0	0	0	0	0
4930542C16Rik	0	0	0	0	0	0
4930542H20Rik	0	0	0	0	0	0
4930544D05Rik	0	0.0290913	0	0	0.0284646	0
4930544G11Rik	0	0	0	0	0	0
4930544I03Rik	0	0.0114369	0.0338714	0	0.519008	0.149792
4930544L04Rik	0	0	0.00403948	0	0	0
4930544M13Rik	0	0	0	0	0	0
4930545L23Rik	0	0.00533925	0	0	0	0
4930546C10Rik	0	0	0	0	0	0
4930546G22Rik	0	0	0	0	0	0
4930546H06Rik	21.5768	24.9391	12.3165	10.674	20.1093	25.4809
4930547C10Rik	0	0.0149393	0.014748	0.0143922	0	0
4930547E08Rik	0	0.0725375	0.0716088	0.0349405	0.0357801	0.0316681
4930547M16Rik	0.167527	0.173199	0.0827332	0.215299	0.165354	0.146351
4930548G14Rik	0	0	0	0	0	0
4930548H24Rik	0	0	0	0	0	0
4930548K13Rik	0	0	0	0	0	0
4930549C01Rik	0	0	0	0	0	0
4930550C14Rik	0.159523	0.320437	0.175741	0.297269	0.421492	0.207252
4930550C17Rik	0	0	0	0	0	0
4930550G17Rik	1.33909	1.16296	1.25244	1.62963	1.59056	1.01544
4930550L24Rik	0	0	0.0245434	0	0.00884419	0
4930551L18Rik	0	0.0740334	0	0	0	0.0215475
4930551O13Rik	0	0	0	0	0	0
4930552N02Rik	0	0	0	0	0	0
4930552P12Rik	0.01107	0.0214129	0.0317081	0.0154715	0.0211244	0.0654384
4930553J12Rik	0	0	0	0	0	0
4930553M12Rik	0.0429569	0	0	0	0	0
4930554G24Rik	0	0	0	0	0	0
4930554H23Rik	0	0	0	0	0	0
4930555B11Rik	0	0	0	0	0	0.0241717
4930555B12Rik	0	0	0	0	0	0
4930555F03Rik	0	0	0	0	0.0071217	0.00315162
4930555G01Rik	0.008463	0	0	0	0	0
4930555J06Rik	0	0.0225064	0.0444366	0	0	0
4930555K19Rik	0	0	0	0	0	0
4930555M17Rik	0	0	0	0	0	0
4930555O08Rik	0	0	0	0	0	0
4930556G01Rik	0	0	0	0	0	0
4930556I23Rik	0	0	0.0339016	0	0.0338786	0
4930556J24Rik	0	0	0	0	0	0
4930556L07Rik	0	0	0	0	0	0
4930556M19Rik	0.63365	0.0379357	0.0642	0.0365464	0.0213855	0.0283916
4930556M19Rik	0.0560341	0.628883	0.513136	0.544031	0.794504	0.619149
4930556N08Rik	0	0	0	0	0	0
4930556N13Rik	0	0.0295308	0	0	0.0145664	0.0128924
4930557A04Rik	0.0363201	0.0351273	0.0346776	0.0338409	0	0.0920143
4930557C09Rik	0.0220194	0.0425925	0.0420472	0	0.0420186	0
4930557F10Rik	0	0	0	0	0	0
4930558G05Rik	0	0	0	0	0	0
4930558J18Rik	0.883949	1.46557	1.60757	0.934732	1.158	1.1671
4930558J22Rik	0	0.0136949	0	0.0263867	0	0
4930558K02Rik	0	0	0	0	0	0
4930562A09Rik	0.191069	0.0923969	0.250839	0.244786	0.045576	0.0403382
4930562C15Rik	0.169907	0.504015	0.155991	0.103471	0.631753	0.17108
4930562D21Rik	0	0	0	0	0	0.00692741
4930562F07Rik	0	0	0	0	0	0
4930563D23Rik	0	0.0099153	0	0.00955219	0.00489085	0.00865755
4930563E18Rik	0.00939981	0	0.062823	0.0175163	0.00896861	0.0079379
4930563E22Rik	0	0	0	0	0	0
4930563I02Rik	0	0	0	0	0	0
4930564B18Rik	0	0	0	0	0	0
4930564D02Rik	0	0	0	0	0	0
4930564G21Rik	0	0	0	0	0	0
4930564K09Rik	0	0	0	0	0	0
4930565N06Rik	0.0172051	0.227414	0.147843	0.0213743	0.487004	0.2809
4930566F21Rik	0	0	0	0	0	0
4930566N20Rik	0	0	0	0	0	0
4930567H17Rik	0	0	0	0	0	0
4930568D16Rik	0	0	0	0	0	0
4930568K20Rik	0	0	0	0	0	0
4930569F06Rik	0	0	0	0	0	0
4930570D08Rik	0.464962	0	0	0	0	0
4930570G19Rik	0.0625516	0.28573	0.141331	0.0406531	0.459899	0.484455
4930570N18Rik	0.195258	0.0944227	0	0	0	0
4930570N19Rik	0	0	0	0	0	0
4930571K23Rik	0	0	0	0	0	0
4930571N24Rik	0	0	0	0	0	0
4930572O03Rik	0.0382148	0	0	0	0	0
4930577H14Rik	0	0	0	0	0	0
4930577N17Rik	0.867118	0.745458	0.59793	0.269309	0.68945	1.34248
4930578C19Rik	0	0	0	0	0	0
4930578G10Rik	0	0	0	0	0	0
4930578I06Rik	0	0	0	0	0	0
4930578I07Rik	0	0	0	0.0101136	0.0103566	0
4930578M01Rik	0.126132	0.139416	0.137632	0.117522	0.464191	0.395628
4930579C12Rik	0.0149651	0	0	0	0	0
4930579D09Rik	0	0	0	0	0	0
4930579F01Rik	0.0167861	0	0	0	0.016016	0
4930579G18Rik	0	0	0	0	0	0
4930579G24Rik	19.8157	17.9797	21.6168	24.7888	26.0228	23.6518
4930579K19Rik	0.960173	0.65551	0.83586	1.2367	1.15863	1.50244
4930579M01Rik	0	0	0	0	0	0
4930579O11Rik	0	0	0	0	0	0
4930580A09Rik	0.205781	0.273656	0.171915	0.479335	0.269969	0.260665
4930581F22Rik	0	0	0	0	0	0
4930583I09Rik	0	0	0	0	0	0
4930583K01Rik	0.0175699	0.0339858	0.0335507	0	0	0.0296747
4930583P06Rik	0	0	0	0	0	0
4930584F24Rik	0	0	0	0	0	0
4930586N03Rik	0	0	0	0	0	0
4930587A21Rik	0	0	0	0	0	0
4930588K23Rik	0	0	0.00688463	0	0	0
4930589L23Rik	0	0.0105704	0	0	0.010428	0.0276886
4930589P08Rik	0	0	0	0	0	0
4930590J08Rik	0.00488345	0.00472307	0	0.00455011	0.00465943	0.00824791
4930591A17Rik	0	0	0	0	0	0
4930593A02Rik	0.0517782	0.0104712	0.0206743	0.0422503	0	0.0237181
4930593C16Rik	0	0	0	0	0	0
4930594C11Rik	0.0839634	0.0618712	0.0763488	0.0372534	0.0457782	0.0337643
4930594M17Rik	0	0	0	0	0	0
4930594M22Rik	0	0	0	0	0	0
4930594O21Rik	0	0	0	0	0	0
4930595D18Rik	0	0	0.0196915	0	0	0
4930595M18Rik	0	0.00502872	0	0	0	0
4930596D02Rik	0	0	0	0	0	0
4930596I21Rik	0	0.24407	0.144567	0.0470263	0.0481563	0
4930596M17Rik	0	0	0	0	0	0
4930597A21Rik	0	0	0	0	0	0
4930597O21Rik	0	0	0	0	0	0
4930598A11Rik	0	0	0	0	0.0284646	0
4930599N23Rik	1.14851	0.994184	0	1.25674	1.06642	1.16464
4931400O07Rik	0	0	0	0	0	0
4931403E22Rik	0	0	0	0	0	0
4931403G20Rik	0	0	0	0	0	0
4931403M11Rik	0	0.0156699	0	0	0	0
4931406B18Rik	0	0	0.015061	0.00756988	0	0.00666056
4931406C07Rik	12.1304	20.4643	24.2618	17.384	23.5254	21.8224
4931406G06Rik	0	0.0566834	0.102604	0.1157	0.0230816	0.071876
4931406P16Rik	5.29291	6.83934	10.9172	5.6926	10.4509	9.77095
4931408C20Rik	0	0	0	0	0	0
4931409K22Rik	0.0102894	0.00497573	0	0	0.00981738	0.0173783
4931413I07Rik	0.0226076	0	0	0	0	0.0381831
4931413K12Rik	0.023519	0.0682398	0.101049	0.0657408	0.0897606	0.0397225
4931414P19Rik	2.89856	3.95254	5.29076	3.23191	4.35683	4.93152
4931415C17Rik	0	0	0	0	0	0
4931417E11Rik	0	0	0	0	0	0
4931422A03Rik	0	0	0	0	0	0
4931423N10Rik	0.0106721	0	0	0.00994358	0.0101825	0
4931428F04Rik	3.30001	3.57376	2.72317	2.98376	3.00762	2.92243
4931428L18Rik	0.0149967	0	0	0	0	0
4931429I11Rik	0	0	0	0	0	0
4931429L15Rik	0.0138397	0.0130959	0.0129283	0.0630903	0.025839	0.0338005
4931429P17Rik	0	0	0	0	0	0
4931431C16Rik	0	0	0	0	0	0
4931431F19Rik	0	0	0	0	0	0
4931440F15Rik	0.239715	0.00799456	0.0078922	0.00385089	0	0.00349023
4931440J10Rik	0	0	0	0	0	0
4931440L10Rik	0.0219342	0	0.0418845	0	0	0.0277843
4931440P22Rik	0	0	0	0	0	0
4932411E22Rik	0	0	0	0	0.0196746	0
4932411N23Rik	0	0	0	0	0	0
4932412D23Rik	0.00325293	0	0	0	0	0.028472
4932414J04Rik	0	0	0	0	0	0
4932414N04Rik	0.0172126	0	0	0	0	0
4932415D10Rik	0.0171519	0.0207357	0	0.0119858	0.0163651	0
4932415M13Rik	0	0	0	0	0	0
4932416K20Rik	0	0	0	0	0	0
4932418E24Rik	0	0	0	0.00803124	0.0164484	0.00363953
4932427H20Rik	0	0	0	0	0	0
4932429P05Rik	0	0	0	0	0	0
4932430I15Rik	0	0	0	0	0	0
4932431P20Rik	0.0053748	0	0.00256587	0	0.00128206	0
4932435O22Rik	0.0133043	0	0.00846843	0.00826411	0.00423134	0
4932438A13Rik	6.22247	8.55132	10.27	6.20064	9.42513	10.4529
4932438H23Rik	0.0341021	0.221277	0.0820264	0.0273299	0.0651648	0.0171218
4932441J04Rik	0.0724689	0	0.115319	0.0450148	0.25353	0.244793
4932442E05Rik	0	0	0	0	0	0
4932442L08Rik	0.0163325	0.0514966	0.0460745	0.0379709	0.0619663	0.0509274
4932443I19Rik	0	0	0	0.0204454	0.0209367	0
4932443L11Rik	0	0	0	0	0	0
4932702P03Rik	0	0	0	0	0	0
4933400A11Rik	0.0141284	0.0273287	0	0.013164	0.0358168	0.0211337
4933400F03Rik	0	0	0	0	0	0
4933401B06Rik	0.0133274	0	0	0	0	0
4933401P06Rik	0	0	0	0	0	0
4933402D24Rik	0.0571272	0.055251	0.0779195	0.0532276	0.0700799	0.0895931
4933402E13Rik	0.0587538	0.0284121	0.0350604	0.0615861	0.0140146	0.012404
4933402J07Rik	0	0	0	0	0	0
4933402N03Rik	0	0	0	0	0	0
4933402N22Rik	0	0	0	0	0	0
4933402P03Rik	0.00883093	0	0	0	0	0.0074575
4933403O03Rik	0.0237476	0	0.00666872	0.0195235	0	0.00589831
4933403O08Rik	0	0.0616568	0	0	0.0304624	0
4933404K08Rik	0	0	0	0	0	0
4933404O12Rik	5.25912	5.80718	6.49525	6.47201	6.31003	5.55974
4933405D12Rik	0.0860274	0.0832021	0.266945	0.110213	0.112861	0.081729
4933405E24Rik	0.0289991	0	0.0276876	0.0270196	0	0.0122445
4933405L10Rik	0.163474	0.158105	0.1921	0.234331	0.0839865	0.159288
4933405O20Rik	0	0	0	0	0	0
4933406C10Rik	0.0887414	0.0935561	0.127092	0.0744155	0.113232	0.0917976
4933406D12Rik	0	0	0	0	0	0
4933406F09Rik	0	0	0	0	0	0
4933406G16Rik	0.0104696	0.0405031	0.0399846	0	0.0399574	0.026524
4933406I18Rik	0	0.0175016	0.086363	0.0168366	0	0.030563
4933406J08Rik	0	0	0	0.00618456	0	0
4933406J10Rik	0	0.0484315	0.0159372	0	0.0159263	0
4933406K04Rik	0	0	0	0	0	0
4933406M09Rik	0.00810889	0.0548981	0.0387109	0.00755537	0.0309477	0.0479343
4933406P04Rik	0.184036	0.44111	0.557698	0.313125	0.564953	0.472998
4933407E24Rik	0	0	0	0	0	0
4933407I08Rik	0	0	0	0	0	0
4933407K13Rik	2.0917	2.07794	1.15872	1.03755	1.9229	1.80697
4933407L21Rik	0.0421722	0.0130127	0	0	0	0
4933408B17Rik	0.487912	0.494393	0.224504	0.476515	0.532835	0.696355
4933408J17Rik	0	0	0	0	0	0
4933408N05Rik	0	0	0	0	0	0
4933409G03Rik	0	0	0	0	0	0
4933411G06Rik	0	0	0	0	0	0
4933411G11Rik	0.0388112	0.0265546	0.012352	0.0127799	0	0.010925
4933411K16Rik	0.190657	0	0	0.263697	0.283673	0.313062
4933411K20Rik	4.95186	7.0569	9.06088	5.76376	8.76414	9.76065
4933411O13Rik	0	0	0	0	0	0
4933412A08Rik	0	0	0	0	0	0
4933412E24Rik	0	0	0	0	0	0
4933413C19Rik	0.00630157	0.0121892	0.0300829	0	0.0060125	0
4933413G19Rik	0	0	0	0	0	0
4933413J09Rik	0.0956726	0.0771088	0.0685094	0.0928562	0.129319	0.141388
4933413L06Rik	0	0	0	0	0	0
4933414I15Rik	0	0	0	0	0	0
4933415A04Rik	0.00702712	0.00679634	0.00670932	0.0392847	0.00670477	0.0118685
4933415D12Rik	0	0	0	0	0	0
4933415F23Rik	0.00804211	0.015556	0.00767841	0.00749315	0	0.0203741
4933416C03Rik	0	0	0	0	0	0
4933416E03Rik	0	0	0	0	0	0
4933416E14Rik	0	0	0	0.0409957	0	0
4933416I08Rik	0	0	0	0	0	0.0101181
4933416M07Rik	0	0	0	0	0	0
4933417A18Rik	0	0	0	0	0	0
4933421A08Rik	0.0265297	0	0	0.0164792	0	0.00746789
4933421I07Rik	0	0	0	0	0	0
4933421O10Rik	0.556733	0.875892	0.931192	0.590671	0.910619	1.27955
4933422H20Rik	0	0	0	0	0	0
4933423P22Rik	0.0115602	0.0726737	0.00551871	0	0.0137874	0.0170841
4933424L21Rik	0.0129073	0	0	0.0120263	0.0123152	0
4933424M12Rik	0	0	0	0	0	0
4933425H06Rik	0	0	0	0	0	0
4933425L06Rik	0	0	0	0	0	0
4933426D04Rik	0	0	0	0	0	0
4933426K07Rik	0	0.0182498	0	0	0	0
4933426M11Rik	15.1774	15.7715	15.4913	15.3739	17.0962	14.9125
4933427D06Rik	0.0594317	0.0542177	0.0301566	0.0261161	0.0320923	0.00946806
4933427D14Rik	3.77939	4.4809	3.71968	3.45097	3.44343	3.62927
4933427E11Rik	0	0	0	0	0	0
4933427E13Rik	0	0	0	0	0	0
4933427G17Rik	0.116513	0.218095	0.137035	0.12669	0.137083	0.717201
4933427G23Rik	0	0	0	0	0	0
4933427I04Rik	0.0544829	0.0309962	0.00611987	0.0119444	0.00611571	0
4933427I22Rik	0	0	0	0	0	0
4933427J07Rik	0	0	0	0	0	0
4933428C19Rik	0	0	0	0	0	0
4933428G20Rik	0	0	0	0	0	0
4933428M09Rik	0	0	0	0	0	0
4933429H19Rik	0	0	0	0	0	0
4933430I17Rik	0.377501	0.411712	0.345091	0.299347	0.344857	0.576535
4933430M04Rik	0	0	0	0	0	0
4933431E20Rik	1.15456	1.89746	2.54488	1.95459	3.14561	3.73647
4933431K23Rik	0.00528829	0	0	0	0	0
4933433C11Rik	0	0.017678	0	0	0.0342362	0.0190326
4933433F19Rik	0	0	0	0	0	0
4933433G15Rik	0.149253	0.147917	0.143143	0.0647597	0.137842	0.0789484
4933433P16Rik	0	0	0	0	0	0
4933434E20Rik	62.1009	77.4189	55.5267	72.7625	55.9883	52.0292
4933434I20Rik	0	0	0	0	0	0
4933434M16Rik	0	0	0.0309386	0	0.0154588	0
4933435F18Rik	0	0	0	0	0	0
4933436C20Rik	9.24866	9.51165	5.39422	7.05867	13.9355	9.06059
4933436I01Rik	0	0	0	0	0	0
4933437N03Rik	0	0	0	0	0	0
4933438A12Rik	0	0	0	0	0	0
4933438K21Rik	0	0	0	0	0	0
4933439C10Rik	0	0	0	0	0	0
4933439G12Rik	0.00535295	0.0103543	0.0153326	0.0149627	0	0
4933439K11Rik	0.641407	0.390727	0.146406	0.595414	0.339939	0.310806
4933440J02Rik	0	0	0	0	0.0128646	0
4933440M02Rik	0	0	0.0033682	0	0	0.00297909
4933440N22Rik	0	0	0	0	0	0
5031410I06Rik	0.0856315	0	0	0	0	0
5031414D18Rik	0.160723	0.225645	0.366311	0.265689	0.440264	0.503502
5031415H12Rik	0.105857	0.167042	0.111709	0.160925	0.138212	0.0564593
5031425E22Rik	4.15275	3.48214	3.06267	5.01642	6.17832	4.7714
5031425F14Rik	0	0	0	0	0	0
5031434C07Rik	0.00471653	0	0	0	0	0
5031434O11Rik	0	0	0	0	0	0
5031439G07Rik	22.555	14.1417	16.997	21.8968	15.7035	16.339
5033403F01Rik	0	0	0	0	0	0
5033411D12Rik	0.515334	1.32909	1.20274	1.02434	1.2347	1.06379
5033417F24Rik	0	0	0	0	0	0
5033423K11Rik	0	0	0	0	0	0
5033428I22Rik	0	0	0	0	0	0
5033430I15Rik	7.36921	5.44602	2.5479	6.15903	3.64406	2.08815
5133400J02Rik	0.0775761	0.0167153	0	0.0322063	0.115055	0.014595
5330411J11Rik	0	0	0	0	0.0464632	0
5330413P13Rik	0	0	0	0	0	0
5330416C01Rik	0	0.02254	0	0.021722	0.0157072	0
5330417C22Rik	0.028425	0.065139	0.0193635	0.0308027	0.042429	0.120883
5330417H12Rik	0	0	0	0	0	0
5330426P16Rik	4.62853	3.4075	5.8703	4.95626	6.62431	6.30056
5330429C05Rik	0	0	0	0	0	0
5330430P22Rik	0	2.5592	4.40484	2.75837	2.76323	3.0686
5330434G04Rik	0	0.0281894	0.00373339	0	0.0036237	0.00971659
5330438D12Rik	0	0	0	0	0	0
5330438I03Rik	0	0	0	0	0	0
5330439A09Rik	0.104917	0.147678	0.119281	0.0776019	0.211911	0.0703339
5330439K02Rik	0	0.0116403	0.0172369	0.011214	0	0
5430400D12Rik	0.0784954	0.185576	0.149891	0.113769	0.174754	0.13994
5430401F13Rik	0	0	0	0	0	0
5430402E10Rik	0	0	0	0	0	0
5430402O13Rik	0.114277	0.202421	0.180776	0.27264	0.0908621	0.252934
5430403G16Rik	1.58016	2.621	1.42117	1.36426	2.63972	2.60961
5430405H02Rik	0	0	0	0	1.16312	1.02741
5430416N02Rik	26.7648	45.6873	25.5995	26.3667	18.6646	24.8662
5430416O09Rik	0.0326885	0.0284534	0.0218471	0.0243657	0.0249512	0.0303651
5430417L22Rik	14.6073	14.05	10.0051	12.299	9.89203	9.56001
5430419D17Rik	0.0419192	0.0180189	0.0177882	0.034718	0.0177761	0
5430421N21Rik	0.0149963	0	0	0	0	0
5430425J12Rik	0.00956988	0	0	0	0	0
5430427M07Rik	0	0	0	0	0	0
5430427O19Rik	0.0357442	0.0345703	0.0204766	0.0499565	0.0682091	0.0271666
5430435G22Rik	5.35621	7.60664	15.7664	6.26289	8.24144	11.1113
5530400C23Rik	0	0	0	0	0	0
5530401A14Rik	0	0	0	0	0	0
5530401N12Rik	0	0	0	0	0	0
5530601H04Rik	16.8983	10.7426	12.4354	15.5717	8.94021	12.2467
5730405O15Rik	0.401482	0.509301	0.533328	0.24716	0.617493	0.597739
5730409E04Rik	10.1939	12.7104	14.1041	12.7904	11.6304	13.4584
5730412P04Rik	0	0	0	0	0	0
5730416F02Rik	0	0	0	0.0194056	0.0596155	0
5730420D15Rik	0.0388802	0	0	0	0	0
5730422E09Rik	0.0165131	0.0239562	0.0236495	0.0384648	0.0315112	0.0139449
5730435O14Rik	0	0	0.0319364	0	0.151058	0.0258619
5730437C11Rik	0	0	0	0	0	0
5730446D14Rik	0	0	0	0	0	0
5730455P16Rik	3.65828	5.19434	6.27541	4.12887	5.6894	6.24517
5730457N03Rik	0	0	0	0	0	0
5730460C07Rik	0	0	0	0	0	0
5730480H06Rik	0.904717	2.10704	0.609007	0.95613	1.28039	1.39207
5730507C01Rik	0.29033	0.150875	0.211003	0.133237	0.272878	0.219561
5730508B09Rik	2.23886	2.4897	2.55302	2.55054	4.62691	4.38604
5730522E02Rik	0	0	0	0	0	0.0318563
5730522E02Rik	0	0	0	0	0	0
5730559C18Rik	2.77333	2.93151	5.04244	3.01807	3.34332	4.15912
5730577I03Rik	0.989436	0.769255	1.06156	2.63394	1.4813	1.95276
5730588L14Rik	0.8219	0.710194	0.0547045	0.806039	0.139162	0.112995
5730596B20Rik	0	0	0	0	0	0
5830403L16Rik	0	0	0	0	0	0
5830403M04Rik	0.0328814	0	0	0	0	0
5830411N06Rik	0	0	0	0	0	0.00384444
5830415F09Rik	5.64517	8.38895	5.41732	6.74741	7.59922	6.58696
5830416P10Rik	2.35492	0.743461	0.260804	1.2121	0.116172	0.0341886
5830417I10Rik	11.6971	4.89754	4.815	3.86613	3.94722	4.24975
5830418K08Rik	10.2396	13.5148	10.672	9.23881	11.8253	12.0237
5830418P13Rik	0.0900382	0.116415	0.0595439	0.0688183	0.2703	0.0583738
5830428H23Rik	6.34026	8.73596	5.36922	6.08212	12.1068	12.3411
5830432E09Rik	0	0	0	0	0	0
5830444B04Rik	0	0	0	0	0	0
5830454E08Rik	0.580857	0.491558	0.73945	0.721609	0.900593	0.470081
5830462I19Rik	0	0	0	0	0	0
5830472F04Rik	0	0.1645	0	0	0	0
5830473C10Rik	0.0124548	0.00602286	0.0356745	0.00580229	0.00594171	0.0210355
5930403N24Rik	0.205017	0.230265	0.334661	0.295776	0.485875	0.485885
5930412G12Rik	0	0	0	0	0	0
5930422O12Rik	0.039825	0.211844	0	0.0371065	0.151993	0.252234
5S_rRNA	0	0	0	0	0	0
5S_rRNA	0	0	0	0	0	0
5S_rRNA	0	0	0	0	0	0
5S_rRNA	0	0	0	0	0	0
5S_rRNA	0	0	0	0	0	0
5S_rRNA	0	0	0	0	0	0
5S_rRNA	0	0	0	0	0	0
5S_rRNA	0	0	0	0	0	0
5S_rRNA	0	0	0	0	0	0
5S_rRNA	0	0	0	0	0	0
5S_rRNA	0	0	0	0	0	0
5S_rRNA	0	0	0	0	0	0
5S_rRNA	0	0	0	0	0	0
5S_rRNA	0	0	0	0	0	0
6030408B16Rik	0.0532538	0.064381	0.0762681	0.161261	0.0762163	0.0562143
6030419C18Rik	15.0446	18.7984	29.5484	25.415	36.227	37.8985
6030442K20Rik	0	0	0	0	0	0
6030443J06Rik	0.223063	0.296526	0.437011	0.195842	0.209928	0.285452
6030445D17Rik	0.349503	0.209254	0.254246	0.240358	0.150856	0.154601
6030452D12Rik	0	0.0263176	0	0	0	0
6030455H03Rik	0	0	0	0	0	0
6030458C11Rik	5.12574	6.62469	4.45419	4.90182	5.99269	5.9549
6030468B19Rik	0	0	0	0	0	0
6030469F06Rik	0	0	0	0	0	0
6030471H07Rik	0.0876942	0	0	0	0	0
6030498E09Rik	0	0	0	0	0	0
6230400D17Rik	0	0	0	0	0	0
6330403A02Rik	0.0020139	0.00389551	0.0096141	0.0112586	0.067253	0.0391158
6330403K07Rik	0.25556	0.389763	0.356619	0.164849	0.600213	0.863255
6330403L08Rik	4.20384	6.36679	5.61879	3.87332	5.32703	4.42718
6330403N20Rik	0.0128681	0.0124455	0.0122861	0.0479588	0.0368334	0.0108668
6330408A02Rik	0	0	0	0	0	0
6330409D20Rik	0	0	0	0	0	0
6330416G13Rik	2.86222	4.81777	3.72545	3.01687	3.23415	3.27534
6330418K02Rik	0	0	0	0	0	0
6330419J24Rik	0.0937513	0.107673	0.307696	0.202001	0.240399	0.173186
6330444E15Rik	0.0167581	0.0162078	0	0.0468427	0	0.0283037
6330549D23Rik	0	0	0	0	0	0
6330562C20Rik	0	0	0	0	0	0
6430503K07Rik	0	0	0	0	0	0
6430531B16Rik	0.479249	0.604541	0.35211	0.503848	0	0
6430550D23Rik	0	0	0	0	0	0
6430562O15Rik	0	0	0	0	0	0
6430571L13Rik	0.436001	0.493676	0.913791	0.406239	0.416	0.6376
6430573F11Rik	0.0841298	0.0527854	0	0.10408	0.0520686	0.0396346
6430590A07Rik	0.0688661	0.0592039	0.0438345	0.0427769	0.116812	0.0646175
6430628N08Rik	0	0	0	0	0	0
6430710C18Rik	0.041265	0	0.0483479	0.0088433	0	0
6530401F13Rik	0.143035	0.0415012	0.0819397	0.0533085	0.081884	0.0603947
6530402F18Rik	2.92392	3.14543	3.03123	2.79648	2.6834	1.74153
6530403G13Rik	0	0	0	0	0	0
6530403H02Rik	0	0	0	0	0	0
6530409C15Rik	0	0	0	0	0	0
6530411M01Rik	0	0	0	0	0	0
6720401G13Rik	3.94504	9.0971	9.00123	2.24146	14.0896	9.29421
6720416L17Rik	0	0	0	0	0	0
6720427I07Rik	2.14248	2.56381	1.62954	2.08646	2.7487	3.81276
6720483E21Rik	0.0968506	0.254247	0.356673	0.0515655	0.290425	0.338836
6720489N17Rik	4.79596	5.21175	8.95234	4.92047	12.6482	9.46533
6820408C15Rik	0.0599806	0.140883	0.114536	0.103789	0.0991002	0.091004
6820431F20Rik	10.7704	0.283765	0.271973	0.180283	0.252918	0.785178
7330404K18Rik	0	0	0	0	0	0
7420426K07Rik	0	0	0	0	0.00930627	0
7420461P10Rik	0.0476775	0.0230559	0	0	0	0.0603937
7530416G11Rik	0	0	0	0	0	0
7530420F21Rik	1.88016	1.18084	0.775673	1.37983	0.837157	0.627258
7530422B04Rik	0	0	0	0	0	0
7SK	0	0.0910815	0	0	0.0898543	0
8030411F24Rik	0.0635493	0	0	0	0	0
8030423F21Rik	0	0.00927488	0.132764	0.00446761	0.0320247	0.0485902
8030423J24Rik	0	0	0.0181848	0	0	0.016084
8030443G20Rik	0	0	0	0	0	0
8030451A03Rik	0	0	0	0	0	0
8030453O22Rik	0	0	0	0	0	0
8030462N17Rik	4.37825	6.45287	8.72989	4.46195	6.68611	6.56116
8030474K03Rik	0	0	0	0	0	0
8430403D17Rik	0	0.00418247	0	0	0	0
8430408G22Rik	0	0.0110161	0.0108898	0	0.0435298	0.0192636
8430419K02Rik	0.0456773	0.0662657	0.0145372	0.0496526	0.0944275	0.161476
8430419L09Rik	2.205	2.47784	2.73265	2.05743	1.8567	1.9261
8430423G03Rik	0.436221	0.084379	0.194364	0.243867	0.277474	0.147351
8430427H17Rik	0.327489	0.286082	1.05347	0.433094	0.321216	0.831258
8430429K09Rik	2.95701	6.31028	8.06999	3.56645	5.59158	3.1305
8430432A02Rik	0.242839	0.25835	0.139114	0.203636	0.440228	0.348621
8430436N08Rik	0	0	0	0.0135252	0.152352	0.232911
8430437L04Rik	0	0	0	0	0	0
9030025P20Rik	2.72758	0.281728	0.347652	0.277579	0.214766	0.251582
9030204H09Rik	0	0	0	0.0262543	0	0
9030407P20Rik	1.09865	1.25909	1.42642	1.17412	1.35609	0.949824
9030612E09Rik	0.0306537	0.0222353	0	0.0499823	0.175485	0.161789
9030616G12Rik	0	0	0	0	0.0274331	0
9030617O03Rik	13.3106	14.8283	6.41953	10.958	5.17696	3.95631
9030619P08Rik	0	0	0	0	0	0
9030622O22Rik	0	0	0	0	0	0
9030624G23Rik	2.39052	0.508642	0.410834	0.980029	0.228086	0.928617
9030624J02Rik	32.5291	22.3237	25.7009	40.942	29.3709	24.8582
9130008F23Rik	7.28644	5.10808	4.23734	4.90288	3.96826	4.493
9130011E15Rik	5.47183	7.32054	8.98177	7.24128	9.04312	9.24164
9130015L21Rik	0	0	0	0	0	0
9130017K11Rik	0	0	0.123959	0.0704134	0	0
9130019O22Rik	0.778919	0.522817	0.377377	0.400225	0.456419	0.624228
9130019P16Rik	0	0	0	0	0	0
9130020K20Rik	0.0624359	0.181156	0.0723863	0.0415528	0.170205	0.256095
9130023H24Rik	2.20637	2.5038	2.35986	2.52492	2.0738	2.24805
9130024F11Rik	0	0	0	0	3.55002	2.93734
9130204K15Rik	0.0257226	0.0248778	0	0.0239668	0	0
9130204L05Rik	0	0	0	0	0	0
9130206I24Rik	9.25596	13.4695	15.9471	11.5351	11.8462	12.2008
9130208D14Rik	0.511555	0.0657996	0.206837	0.0450402	0.0256236	0.0589649
9130213A22Rik	0.223103	0.182791	0.303112	0.244839	0.205304	0.347851
9130221H12Rik	0	0	0	7.36373	0	9.41107
9130230L23Rik	0.0297292	0.00363513	0	0.0408541	0	0
9130230N09Rik	0	0	0	0	0	0
9130401M01Rik	45.2283	50.0578	41.3535	52.6902	30.7618	29.3392
9130409I23Rik	0.044923	0.0144825	0.0357428	0.0209283	0.0428622	0.0695499
9130409J20Rik	0.0579447	0	0	0.0271748	0	0
9130410C08Rik	0	0	0	0	0	0
9230009I02Rik	0.0134261	0	0	0	0.0128102	0
9230019H11Rik	0	0.00472489	0	0	0	0
9230020A06Rik	0	0	0	0	0	0
9230102O04Rik	0	0	0	0	0	0
9230104L09Rik	0.193803	0.107107	0.026434	0.0257962	0.105664	0.0467604
9230104M06Rik	0	0	0	0	0	0
9230105E05Rik	0.0372	0.0239855	0.0236785	0.0115536	0.0354936	0.0366502
9230106D20Rik	0	0	0	0	0	0
9230109A22Rik	0.0365099	0	0	0	0	0
9230110C19Rik	7.72904	10.4264	11.6013	7.3717	13.2061	11.6575
9230110F15Rik	0	0	0	0	0	0
9230111E07Rik	0.550065	0.848204	0.329401	0.618675	1.00667	1.62382
9230112D13Rik	0	0.0212594	0	0.0409616	0.0209729	0
9230112E08Rik	2.75274	2.23806	2.20941	2.6568	3.78797	3.95463
9230113P08Rik	0	0	0	0	0	0
9230114K14Rik	1.93516	1.55753	1.56923	1.70426	1.37847	1.03536
9230115E21Rik	0.496785	0	0.0300465	0	0	0
9230116N13Rik	0	0	0	0	0	0
9230117E06Rik	0	0	0	0	0	0
9330020H09Rik	0	0	0	0	0	0
9330101J02Rik	0.0528246	0.0352288	0.0619702	0.13313	0.164919	0.050031
9330104G04Rik	0.562118	0.670511	0.805046	0.547026	0.756825	0.685671
9330111N05Rik	0	0.013663	0.0593477	0.0126416	0.0350453	0.0548775
9330132A10Rik	0.13683	0.142784	0.161583	0.11407	0.322947	0.310159
9330136K24Rik	0.317991	0.312943	0.21306	0.33267	0.234206	0.235557
9330151L19Rik	1.63231	2.69296	0	0	2.82933	2.17582
9330154J02Rik	0	0	0	0	0	0
9330154K18Rik	0.0200281	0	0	0	0.0063698	0
9330158H04Rik	0.0042721	0	0	0	0	0
9330159F19Rik	0.0863181	0.115071	0.111371	0.143463	0.284916	0.145787
9330159M07Rik	4.33485	3.08934	3.85351	3.06918	3.76822	2.82114
9330159N05Rik	0	0	0	0	0.013809	0
9330160F10Rik	0	0	0	0	0	0
9330161L09Rik	0.33469	0.462426	0.410855	0.237595	0.334543	0.296096
9330162012Rik	0	0	0	0	0	0
9330171B17Rik	0	0	0	0	0	0
9330175E14Rik	1.41532	1.32466	1.46947	1.32753	0.912674	1.26825
9330179D12Rik	0.629483	0.993968	0.457817	0.550705	0.63172	0.522338
9330182L06Rik	2.36232	4.21615	5.26228	4.16622	9.79993	7.78245
9330182O14Rik	0	0	0	0	0	0
9330185C12Rik	0	0	0	0	0	0.013292
9330198N18Rik	0	0.0117544	0	0	0.0463841	0
9430002A10Rik	2.33392	3.455	1.95551	2.57402	1.54516	1.28714
9430007A20Rik	0	0	0	0	0	0
9430008C03Rik	14.401	19.1053	13.6156	12.1481	8.13367	8.8523
9430015G10Rik	10.6938	17.8846	14.9815	12.2737	13.8696	15.0741
9430016H08Rik	7.34431	9.01912	7.33048	7.61172	7.5354	7.87197
9430020K01Rik	14.3875	17.5866	34.1156	21.3965	52.9006	49.2697
9430021M05Rik	0	0	0	0	0	0
9430023L20Rik	28.4651	28.4383	30.8817	39.0809	28.0434	28.8477
9430024E24Rik	0	0	0	0	0	0
9430025C20Rik	0.0895146	0.153911	0.0696393	0.061781	0.0885716	0.134387
9430029A11Rik	0	0	0	0	0	0
9430037G07Rik	0.579398	0.251785	0.285235	0.262447	0.549548	0.464922
9430038I01Rik	3.69298	4.35332	4.53758	4.49927	4.33702	3.78268
9430041J12Rik	0	0	0	0	0	0
9430041J12Rik	0	0	0	0	0	0
9430065F17Rik	0.447441	0.474625	0.234274	0.416899	0.509545	0.377853
9430069I07Rik	0	0	0	0	0	0
9430073C21Rik	0.00671292	0.0127245	0	0	0.126869	0.0313879
9430091E24Rik	0	0	0	0	0	0
9430093N23Rik	0	0	0	0	0	0
9430097D07Rik	0.111355	0	0.045185	0.0455445	0.111436	0.0384407
9530002B09Rik	0	0	0	0	0	0
9530003J23Rik	0	0	0	0.0142418	0.0117536	0.0129079
9530026F06Rik	0	0	0	0	0	0
9530026P05Rik	0.377687	0.391769	0.440259	0.336919	0.602258	0.800651
9530027J09Rik	0	0	0	0	0	0
9530034E10Rik	0.381449	0.368921	0.364198	0.552861	0.485267	0.0715831
9530036M11Rik	0	0	0	0	0	0
9530036O11Rik	0	0	0.00890064	0	0	0
9530046B11Rik	0.0797969	0.128627	0.101584	0.0991333	0.190341	0.0786176
9530048J24Rik	0	0	0	0	0	0
9530051G07Rik	0.277312	0.230306	0.221602	0.179745	0.235831	0.262184
9530052C20Rik	0.513487	0.861663	0.796157	0.441634	0.69093	0.585582
9530052E02Rik	0	0	0	0	0	0
9530053A07Rik	0.444011	0.162229	0.00944839	0.214512	0.0377893	0.013936
9530056K15Rik	0.618659	0.493776	0.22939	0.498079	0.573086	0.370274
9530059O14Rik	0.00476432	0.0064875	0.00640444	0.0188086	0.0141701	0.00402335
9530068E07Rik	89.1055	110.42	156.38	103.748	143.763	141.543
9530072K05Rik	0.164994	0.159575	0.0984576	0.134515	0.118069	0.0870832
9530077C05Rik	3.82298	5.40151	8.51687	6.25777	6.19721	7.23098
9530080O11Rik	0	0	0	0	0	0
9530082P21Rik	9.02066	10.8568	12.446	10.1235	10.1211	12.3883
9630001P10Rik	0	0	0	0	0	0
9630013D21Rik	1.89915	2.36285	1.16269	2.00602	7.01301	6.85907
9630013K17Rik	0	0	0	0	0	0
9630014M24Rik	0	0	0	0	0	0
9630028B13Rik	0	0.026828	0.015134	0.00369222	0.0378093	0.0301177
9630028H03Rik	0	0	0	0	0	0
9630033F20Rik	9.63734	7.34487	5.53566	8.35182	6.18168	5.13863
9630041A04Rik	0	0	0	0	0	0
9830107B12Rik	0	0	0	0	0	0
9830144P21Rik	0	0	0	0	0	0
9830147E19Rik	1.12552	1.24737	0.83912	1.00902	1.66672	1.50504
9930004E17Rik	0.214784	0.249276	0.0410142	0.280172	0.204931	0.145104
9930012K11Rik	4.76807	5.69741	8.50416	9.60623	6.3051	8.51786
9930013L23Rik	0.564123	0.45173	0.423473	1.26353	1.52532	1.0195
9930014A18Rik	0.666141	0.619674	0.500176	0.597904	0	0.629393
9930021J03Rik	6.1432	9.97748	11.9066	6.70109	12.6765	12.002
9930022D16Rik	0	0.0245209	0	0.00472458	0	0.00428209
9930038B18Rik	0	0	0	0	0.00330078	0.00292145
9930038K12Rik	0	0	0	0	0	0
9930104L06Rik	0	0	0	0	0	0
9930111J21Rik1	2.30134	0.437709	0.655608	0.533158	0.388796	0.455402
9930111J21Rik2	5.50326	2.76022	3.26776	2.53641	2.79425	2.44346
a	0	0	0	0	0	0
A030003K02Rik	0	0	0	0	0	0
A030009H04Rik	2.41929	3.54896	5.2069	2.7012	5.98354	6.88808
A130006I12Rik	0	0	0	0	0	0
A130010J15Rik	3.49392	4.76763	4.95052	3.4517	5.84981	5.0194
A130023I24Rik	0.00749158	0	0	0	0	0
A130030D18Rik	0	0	0	0	0	0
A130049A11Rik	0	0	0	0	0	0
A130050O07Rik	0	0	0	0	0	0
A130051J06Rik	0	0	0	0	0	0
A130057D12Rik	0	0	0	0	0	0
A130066N16Rik	0.0176485	0.00682755	0.0134803	0.00328876	0.0235745	0.0357689
A1bg	0	0.0075764	0	0	0.00747432	0.0132307
A1cf	0	0	0	0	0	0
A230004M16Rik	0	0	0	0	0	0
A230005M16Rik	0	0	0	0	0	0
A230006K03Rik	0	0	0	0.030543	0.0173399	0
A230009B12Rik	0.0134688	0.0152753	0	0	0.00753477	0.00666884
A230020J21Rik	0	0	0	0	0	0
A230028O05Rik	0.137212	0.113748	0.093576	0.0913183	0.322618	0.190361
A230046K03Rik	7.83936	9.97378	8.6601	6.50475	12.3234	10.0402
A230050P20Rik	12.5748	15.3195	9.65703	10.9264	13.1462	22.8571
A230052G05Rik	0.00604645	0	0.005773	0.00563371	0	0.00510607
A230056P14Rik	0.709181	1.53845	1.71855	0.648514	1.35446	0.959606
A230059L01Rik	0	0	0	0	0	0
A230060F14Rik	0	0	0	0	0	0
A230065H16Rik	0.0837892	0.0270125	0	0.0260232	0	0
A230065N10Rik	1.30542	0	0	1.69961	0	0
A230071N21Rik	0	0	0.0111966	0	0.022378	0
A230072C01Rik	0	0	0	0	0	0
A230072E10Rik	0	0	0	0	0	0
A230072I06Rik	0	0	0	0	0	0
A230083G16Rik	0.370284	0.435976	0.261311	0.40501	0.568349	0.530223
A230083N12Rik	0.257658	0.16613	0.131203	0.384111	0.295006	0.232091
A230087F16Rik	0	0	0	0	0	0
A230103J11Rik	0	0	0	0	0	0
A230107N01Rik	0.0828353	0.200287	0.118634	0.104746	0.276624	0.284806
A230108P19Rik	0.0110507	0.0106878	0.0263774	0.0051482	0.0316314	0.00933206
A2m	0	0.00274822	0	0	0	0.00239961
A330008L17Rik	0.0157925	0	0	0	0	0.00444545
A330009N23Rik	0.256129	0.361255	0.397388	0.298307	0.193468	0.378516
A330017A19Rik	0.0128551	0.0248657	0.0981896	0.0359327	0.0613268	0.0434231
A330021E22Rik	37.1433	62.7125	18.0175	21.2046	19.2373	9.93378
A330023F24Rik	0	0	0	0	0	0
A330032B11Rik	0	0	0	0	0	0
A330033J07Rik	0	0	0	0	0.019962	0
A330035P11Rik	0.198939	0.480813	0.830342	0.284218	0.471278	0.86932
A330040F15Rik	0.252903	0.258186	0.28171	0.130911	0.576444	0.308491
A330041J22Rik	0	0	0	0	0	0
A330043C09Rik	0	0	0	0	0	0
A330044P14Rik	0.0101414	0	0	0	0	0
A330048O09Rik	0.0544226	0.131588	0	0.0760615	0.0519261	0.0459585
A330050B17Rik	0	0	0	0	0	0
A330050F15Rik	0.0121276	0	0	0.00564986	0	0
A330069E16Rik	2.15125	1.66807	1.32799	1.88345	1.43326	1.19024
A330070K13Rik	0	0	0	0	0	0
A330076H08Rik	0.0155427	0.0150322	0.0401415	0.034234	0.177956	0.0328135
A330094K24Rik	0.0461892	0.0595629	0.264602	0.0286908	0.132211	0.195028
A330102I10Rik	2.05468	1.56185	0.887156	2.47906	2.36211	1.25765
A3galt2	0.163287	0.204146	0.0761529	0.163273	0.169943	0.145862
A430005L14Rik	26.9409	30.8204	32.456	26.9312	23.9535	25.2948
A430010J10Rik	0.0207144	0.0133561	0.0197776	0.00643348	0.0131761	0.0174928
A430018G15Rik	1.02235	1.88568	2.19412	1.78973	2.24885	2.46671
A430033K04Rik	1.15169	1.54228	2.09606	1.44553	2.32967	1.99259
A430035B10Rik	0	0	0	0	0	0
A430046D13Rik	1.19788	1.12889	1.00637	1.68076	1.31617	1.08128
A430048G15Rik	0	0	0	0	0.0570634	0
A430057M04Rik	0	0	0	0	0	0
A430060F13Rik	0	0	0	0.134589	0	0
A430071A18Rik	0	0	0	0	0	0
A430072P03Rik	0	0	0.0431608	0	0	0
A430078G23Rik	0	0.00444761	0	0.00428473	0	0
A430078I02Rik	0	0	0	0	0	0
A430092G05Rik	0	0	0	0	0	0.00687851
A430093F15Rik	0.0331882	0.00641965	0	0	0.00633316	0.00560533
A430104N18Rik	0.50883	0.16404	0	0	0	0
A430105I19Rik	6.99817	6.89382	3.29371	4.35749	3.36414	3.42772
A430105J06Rik	0.355088	0.526587	0.452039	0.352906	0.519492	0.619717
A430106G13Rik	0.119553	0.084793	0.0608781	0.0965401	0.307986	0.144709
A430108G06Rik	0.235532	0.290533	0.209603	0.183378	0.230565	0.194658
A430110L20Rik	0.181311	0.28269	0.137166	0.0972654	0.372261	0.327885
A4galt	0.0471289	0.0260463	0.0192846	0.0313656	0.0385431	0.0454847
A4gnt	0.00496948	0	0	0	0.00474151	0.0041966
A530006G24Rik	0	0	0	0	0	0
A530010F05Rik	0	0.0300365	0.0296519	0.0434048	0	0
A530013C23Rik	0.0809428	0.104379	0.0309129	0.120668	0.0257432	0.0501264
A530016L24Rik	0.0417326	0.0454073	0.0199226	0.10207	0.0348409	0.0352421
A530017D24Rik	4.27978	4.35439	3.87099	4.36418	5.0912	5.00446
A530020G20Rik	0	0	0	0	0	0
A530021J07Rik	0	0	0	0	0	0
A530032D15Rik	0.944281	0.251229	0.475298	0.289431	0.991253	0.254909
A530040E14Rik	0	0	0	0	0.0780729	0.0899677
A530040E14RIK	0.0668612	0	0	0	0	0
A530053G22Rik	0	0	0	0	0	0
A530054K11Rik	1.85459	1.92692	1.26655	1.60396	2.86472	2.46494
A530058N18Rik	0	0	0	0	0.0257292	0
A530058N18Rik	0	0	0	0	0	0
A530064D06Rik	0.033286	0	0	0	0.00793978	0.00702731
A530072M11Rik	0.230879	0.424263	0.551093	0.286825	0.433232	0.480929
A530076I17Rik	0	0.0079854	0	0	0	0
A530083I20Rik	0.197502	0.705509	0.675287	0	0.621415	0.493167
A530084C06Rik	0.199469	0.0431685	0.0192901	0.0620888	0.0486802	0.0305977
A530088E08Rik	0	0	0	0	0	0.00719232
A530095I07Rik	0.0196962	0.0190494	0.0188055	0.0550553	0.0187927	0.016633
A530099J19Rik	0	0.0143291	0	0	0.009424	0.00417048
A630001G21Rik	0.797127	0.460042	0.681919	0.576631	0.272461	0.652601
A630007B06Rik	4.76365	5.68992	8.74889	4.58533	7.59623	10.2832
A630010A05Rik	0	0	0	0	0	0
A630012P03Rik	0	0.0208036	0	0.0467641	0.0547597	0.0242196
A630014C17Rik	0.150609	0.136835	0.309384	0.114814	0.213373	0.146456
A630023A22Rik	0.505753	0.182595	0.0858455	0.167549	0.643404	0.303713
A630023P12Rik	0	0	0	0	0	0
A630031M04Rik	0	0	0	0	0	0
A630033H20Rik	0.0772012	0.0439135	0.227037	0.012687	0.0910203	0.106181
A630050E04Rik	0	0	0	0	0	0
A630052C17Rik	0	0	0	0	0	0
A630072L19Rik	0	0	0	0	0	0
A630073D07Rik	0	0	0	0	0	0
A630075F10Rik	0	0	0	0	0	0
A630076J17Rik	0	0.026488	0.0522977	0.0255179	0.0783932	0.069384
A630077J23Rik	0	0	0	0	0	0
A630081J09Rik	0	0	0.00722096	0.00704674	0	0.0191603
A630091E08Rik	0	0	0	0	0	0
A630095E13Rik	0	0	0	0	0	0
A630095N17Rik	0.0476775	0	0.081616	0	0	0
A730011C13Rik	0	0	0	0	0	0
A730013G03Rik	0.0188275	0.0455229	0.0359521	0.0701693	0.179638	0.151044
A730015C16Rik	0	0	0	0	0	0
A730017C20Rik	0.287926	0.118374	0.622653	0.201813	0.153272	0.226096
A730017L22Rik	0	0	0	0	0	0
A730018C14Rik	0	0	0	0	0	0
A730020E08Rik	0.219039	0.129671	0.034912	0.192938	0.325456	0.535086
A730020M07Rik	0.297329	0.0798789	0	0.138517	0.0630421	0.0278985
A730032A03Rik	0	0	0	0	0.0105255	0.00647421
A730035I17Rik	0	0	0	0	0	0
A730036I17Rik	0	0	0	0	0	0
A730045E13Rik	0	0	0	0	0	0
A730046J19Rik	0	0	0	0	0	0.0023799
A730049H05Rik	0	0	0	0	0	0
A730056A06Rik	0	0	0	0	0	0
A730060N03Rik	0	0	0	0	0	0
A730061H03Rik	0	0	0	0	0	0
A730071L15Rik	0	0	0	0	0	0
A730081D07Rik	0	0	0	0	0	0
A730085A09Rik	0.0247879	0.0779149	0.0769174	0.0519657	0.100516	0.0784979
A730085K08Rik	0	0	0	0	0	0
A730090H04Rik	0	0	0.0165976	0	0	0
A730090N16Rik	0.209324	0.63627	0.0856533	0.362209	0.513571	0.252527
A830005F24Rik	0.891965	0.862671	0.913941	1.13513	0.581204	0.789986
A830009L08Rik	0.029222	0.0235519	0.00930016	0.0226894	0.0278815	0.0411288
A830010M20Rik	0	2.00816	3.03724	0	2.66658	2.52258
A830011K09Rik	0	0	0	0	0	0
A830012C17Rik	0	0	0	0	0	0
A830018L16Rik	0.0147754	0.00952677	0	0.00744598	0.0798873	0.0124775
A830018L16Rik	0	0	0	0	0	0
A830019P07Rik	0.165282	0.194944	0.323313	0.315512	1.86932	0.782991
A830031A19Rik	0	0	0	0	0	0
A830035A12Rik	0	0	0	0	0	0
A830035O19Rik	0	0	0	0	0	0
A830036E02Rik	0	0.00382421	0	0	0	0
A830039N20Rik	0	0	0	0.0205613	0.0105277	0.0186356
A830052D11Rik	0.342166	0.304454	0.405098	0.420828	0.43094	0.335183
A830073O21Rik	0	0	0	0	0	0
A830080D01Rik	9.89561	13.3585	11.7453	7.96386	16.5708	16.1981
A830082K12Rik	6.88481	6.67899	8.16928	8.93809	6.9359	0
A830092H15Rik	0.0247333	0	0.0236148	0.04609	0.0235987	0.0417734
A930001A20Rik	0	0	0	0	0	0.027641
A930001C03Rik	0	0	0	0	0	0
A930002H24Rik	3.11314	1.52665	1.54897	2.28783	1.25507	0.962722
A930002I21Rik	0	0	0	0	0	0
A930003A15Rik	0	0.0677677	0.0892002	0.021762	0.155994	0.236686
A930004D18Rik	4.13957	4.01991	4.63589	3.7079	4.1546	5.0854
A930005H10Rik	3.13082	2.24296	6.75345	3.56535	3.20847	4.89611
A930006I01Rik	0.0125285	0	0	0	0.00597689	0
A930006K02Rik	0.553364	0.685044	0.845342	0.515591	1.01372	0.766376
A930007I19Rik	0.0803238	0.215133	0.223316	0.188588	0.327607	0.303155
A930009A15Rik	0	0	0	0	0	0
A930011G23Rik	0	0	0	0	0.0077234	0.0116485
A930011O12Rik	0	0	0	0	0.00334638	0
A930012L18Rik	0	0	0	0	0	0
A930012O16Rik	0	0	0	0	0	0
A930013B10Rik	0	0	0	0	0	0
A930015D03Rik	0	0	0	0	0	0
A930016O22Rik	0.0599116	0	0.0155262	0	0	0
A930017K11Rik	0	0	0	0	0	0
A930017M01Rik	0	0	0	0	0	0.0072753
A930018M24Rik	0.0104095	0.523518	0.745408	0.0581938	0.347621	0.553807
A930018P22Rik	0	0	0	0.0190923	0	0.0173042
A930019D19Rik	0	0	0	0	0	0
A930024E05Rik	0	0	0	0	0	0
A930024N18Rik	0	0	0	0	0	0
A930028C08Rik	0	0	0	0	0	0
A930029G22Rik	0.206059	0.236365	0.169744	0.267716	0.202369	0.166717
A930031H19Rik	0	0	0	0	0	0
A930033H14Rik	0	0.416726	0.415987	0.189078	0.472468	0.468297
A930035D04Rik	0	0	0	0	0	0
A930038B10Rik	0.00327222	0	0.0037729	0.0171433	0.0100146	0.00333704
A930039A15Rik	0.0489157	0.0473092	0.233518	0.0455767	0	0.0826162
A930041C12Rik	0.265641	0.550536	0.217395	0.4243	0.68795	0.897309
A930104D05Rik	0	0	0	0.120327	0.0616091	0
AA386476	0	0	0	0	0	0
AA387200	0	0	0	0	0	0
AA413626	0.522555	0.505393	0.249462	0.32459	0.62323	0.58838
AA414768	3.3948	3.91203	6.49404	4.96894	5.98424	7.14673
AA415398	1.76785	2.77626	3.46913	2.86429	4.04282	4.35704
AA465934	8.32061	9.42191	6.72559	9.9551	10.9611	11.4181
AA467197	9.19724	13.1237	6.92047	5.76322	4.80446	3.16142
AA474331	0.907472	1.38544	1.58228	1.16438	1.23008	1.38352
AA474408	0.319742	0.309241	0.212538	0.131988	0.208532	0.239253
AA543186	0	0	0	0	0	0
AA543401	0	0	0	0	0	0
AA623943	0	0	0	0	0	0
AA645442	0	0	0	0.536609	0.686878	0
AA672651	0	0	0	0	0	0
AA792892	0.0871076	0	0	0.00721436	0	0
AA792892	0.0400133	0	0	0	0	0
AA986860	0.436368	0.521873	0.60031	0.494018	0.555133	0.804363
AA987161	2.1697	2.18046	1.31719	1.78373	2.94923	2.47595
Aaas	45.9944	50.8832	52.5004	49.0491	36.8281	41.8774
Aacs	38.9715	33.2872	37.5082	104.216	93.1626	73.7486
Aadac	0	0	0	0	0	0
Aadacl2	0	0	0	0	0	0
Aadacl3	0	0	0	0	0	0
Aadat	0.128755	0.140093	0.0921994	0.17995	0.138205	0.108731
Aaed1	8.71032	10.0676	19.0584	10.8056	15.4725	19.1693
Aagab	20.2662	16.4026	17.6132	21.1054	17.197	17.2954
Aak1	1.54747	1.8435	5.37436	1.47941	4.16179	4.69754
Aamdc	17.7081	21.4525	29.7603	32.1899	40.337	35.2701
Aamp	109.694	134.89	131.526	127.1	114.842	119.067
Aanat	0.0441353	0.0241564	0.188396	0.0209896	0.0105277	0
Aar2	10.9143	9.03108	12.5309	14.2803	10.8653	10.9456
Aard	0.0332459	0.0428721	0.0423232	0.020651	0.0951626	0.131018
Aars	108.866	164.518	157.415	121.72	104.383	106.236
Aars2	6.1586	6.10857	4.62007	5.44491	3.70818	3.97386
Aarsd1	26.7383	27.5681	26.2596	26.0113	17.8692	17.824
Aasdh	4.5223	8.88074	3.6893	6.51894	2.89955	3.21728
Aasdhppt	15.6951	18.9538	11.682	13.4708	16.0421	14.5883
Aass	0.0471715	0.0842257	0.0903104	0.0946648	0.128323	0.0519078
Aatf	41.8399	48.5991	28.6713	41.0432	22.5789	22.111
Aatk	0.115003	0.0567668	0.116268	0.128547	0.174975	0.184906
AB041803	0	0	0	0.0080271	0.00821997	0.0145506
AB041806	0	0	0.00943356	0.0154772	0	0
AB099516	0	0	0	0	0	0
AB124611	0.0746417	0.0872067	0.0437754	0.096015	0.122903	0.193591
Abat	3.57344	6.03706	3.56219	6.38957	7.82986	5.76212
Abca1	0.363442	1.16192	1.38923	0.290425	2.16731	1.04864
Abca12	0.00625312	0.00302388	0	0.00582627	0.00298313	0.0052806
Abca13	0.00401513	0.0271828	0.0130341	0.00149642	0.00919425	0.00339067
Abca14	0.0103523	0	0	0	0	0
Abca15	0	0	0	0	0	0
Abca16	0.00512807	0	0	0	0	0
Abca17	0.143463	0.00245578	0.00242434	0.0185012	0.00969077	0.00214427
Abca2	8.28744	9.5487	12.9231	11.7669	19.745	17.1281
Abca3	12.0773	8.71431	13.1884	13.0504	11.5954	14.2726
Abca4	0.0907947	0.0578946	0.0962692	0.0455261	0.527162	0.228933
Abca5	2.24687	2.68233	3.12958	2.87433	4.36002	3.8002
Abca6	0.0295154	0.0190108	0.0469525	0.009392	0.0507895	0.0361776
Abca7	4.75131	5.31716	6.17594	6.18268	7.64657	8.07119
Abca8a	0.0355074	0.0522478	0.0339016	0.0087386	0.0335573	0.428928
Abca8b	0.272511	0.355382	1.18847	0.463589	0.870421	1.02741
[truncated: 36,876 more rows]

## Sheet: hTERT-RPE1
human gene name	hTERT-RPE1 TPKM	serum starved hTERT-RPE1 TPKM
A1BG	29.2572	27.1543
A1BG-AS1	5.33051	6.88755
A1CF	0	0
A2M	0	0
A2M-AS1	0	0
A2ML1	0	0
A2ML1-AS1	0	0
A2ML1-AS2	0	0
A2MP1	0	0
A3GALT2	0	0
A4GALT	1.85133	1.60478
A4GNT	0.0324397	0.111438
AAAS	38.6	41.8295
AACS	13.1561	10.5264
AACSP1	0	0.0333538
AADAC	0	0.030358
AADACL2	0	0
AADACL2-AS1	0	0
AADACL3	0	0
AADACL4	0	0.0955233
AADACP1	0	0
AADAT	4.84182	6.83103
AAED1	5.21957	5.90023
AAGAB	28.5101	31.0751
AAK1	5.05324	5.10918
AAMDC	32.0006	40.8581
AAMP	99.1504	115.318
AANAT	0.654131	0.159138
AAR2	17.8976	17.6715
AARD	0	0
AARS	52.0716	44.7287
AARS2	5.50309	4.5576
AARSD1	26.4881	48.3298
AARSP1	0	0
AASDH	2.71157	2.91003
AASDHPPT	12.2547	18.2196
AASS	3.23874	4.70789
AATBC	0.138613	0
AATF	14.8251	9.49705
AATK	0	0
AB015752.1	0	0
ABALON	0	0
ABAT	0	0
ABBA01000935.2	0	0
ABBA01006766.1	0	0
ABCA1	2.2949	5.36796
ABCA10	0	0
ABCA11P	0	1.66129
ABCA12	0.0109895	0.00490956
ABCA13	0.0844948	0.225761
ABCA17P	0.71555	1.24293
ABCA2	12.5561	24.2285
ABCA3	10.9274	9.04095
ABCA4	0.0750674	0.780012
ABCA5	0.0287999	0.062954
ABCA6	0	0
ABCA7	7.47389	7.48613
ABCA8	0	0
ABCA9	0	0
ABCA9-AS1	0	0
ABCB1	0	0
ABCB10	4.32597	4.52995
ABCB10P1	0	0
ABCB10P3	0	0
ABCB10P4	0	0
ABCB11	0.0105822	0
ABCB4	0	0
ABCB5	0.235072	0.52863
ABCB6	0	0
ABCB7	6.83048	6.30201
ABCB8	15.0189	9.14059
ABCB9	0	0
ABCC1	4.66369	2.93836
ABCC10	11.4924	15.8268
ABCC11	0	0
ABCC12	0.0138532	0
ABCC13	0	0
ABCC2	0.0683734	0.188057
ABCC3	14.0422	17.8291
ABCC4	2.81917	3.10611
ABCC5	9.98342	18.2563
ABCC5-AS1	0	0
ABCC6	0.0327659	0.00787726
ABCC6P1	0	0
ABCC6P2	0	0
ABCC8	0	0
ABCC9	0.00620922	0.00539803
ABCD1	10.3265	5.13594
ABCD1P2	0	0
ABCD1P3	0	0
ABCD1P4	0	0
ABCD1P5	0	0
ABCD2	0	0
ABCD3	9.95095	13.4102
ABCD4	25.8204	33.0187
ABCE1	17.7423	19.5567
ABCF1	11.145	10.2929
ABCF2	0	0
ABCF2	21.6297	18.4994
ABCF2P1	0.146079	0.105006
ABCF2P2	0	0
ABCF3	46.2215	35.2666
ABCG1	0	0
ABCG2	0.217737	0.232592
ABCG4	0.202537	0.139745
ABCG5	0.0394929	0
ABCG8	0	0.0125077
ABHD1	0	0
ABHD10	8.46568	9.99082
ABHD11	8.41461	5.88807
ABHD11-AS1	5.18858	5.8195
ABHD12	40.5895	29.0063
ABHD12B	0.169315	0.234609
ABHD13	2.47392	3.47844
ABHD14A	0	0
ABHD14A-ACY1	0	0
ABHD14B	40.0701	42.2588
ABHD15	4.83318	6.20982
ABHD15-AS1	0	0
ABHD16A	11.5496	12.1051
ABHD16B	0	0
ABHD17A	2.50726	2.31076
ABHD17AP1	0	0.059867
ABHD17AP3	0.161282	0
ABHD17AP4	0.10555	0.309519
ABHD17AP5	0.104661	0
ABHD17AP6	0	0.103919
ABHD17AP7	0	0
ABHD17AP8	0.181544	0
ABHD17AP9	0	0
ABHD17B	3.77871	4.22103
ABHD17C	8.82657	6.89986
ABHD18	0.944053	1.41292
ABHD2	10.3438	12.562
ABHD3	2.41239	2.85068
ABHD4	57.4013	58.0351
ABHD5	3.59659	3.71144
ABHD6	3.61029	4.34669
ABHD8	11.058	7.85312
ABI1	14.6886	20.1652
ABI1P1	0	0
ABI2	12.7238	14.4728
ABI3	0	0
ABI3BP	0.529336	0.715377
ABL1	33.5817	28.9992
ABL2	6.49232	6.3706
ABLIM1	12.2695	17.4329
ABLIM2	0	0
ABLIM3	13.5557	10.2817
ABO	0	0
ABR	7.31287	5.17115
ABRA	0.0367567	0
ABRACL	54.3256	48.3374
ABRAXAS1	2.92087	2.0868
ABRAXAS2	9.9183	11.9174
ABT1	7.42682	8.35036
ABT1P1	0	0
ABTB1	26.7783	32.7623
ABTB2	3.68154	2.63949
AC000032.1	0	0
AC000035.1	0	0
AC000036.1	0	0
AC000041.1	0	0
AC000041.2	0	0
AC000058.1	0	0
AC000061.1	0	0
AC000067.1	0	0
AC000068.1	0	0
AC000068.2	0	0
AC000068.3	0	0
AC000077.1	0	0.0582693
AC000078.1	0.219847	0.0912774
AC000081.1	0.529155	0
AC000089.1	1.00582	0.730952
AC000093.1	0	0
AC000095.1	0	0
AC000095.2	0	0
AC000099.1	0	0
AC000111.1	0	0
AC000111.2	0	0
AC000120.1	0	0
AC000123.1	1.37889	2.06645
AC000123.2	2.35937	3.09037
AC000123.3	0.268977	0.347768
AC000124.1	0	0
AC000362.1	0	0
AC000367.1	0	0
AC000372.1	0	0
AC000374.1	0	0
AC000403.1	0.0151945	0.077483
AC001226.1	0.29216	0.130195
AC001226.2	0	0
AC002044.1	0	0
AC002044.2	0.140077	0.113954
AC002044.3	0.155764	0
AC002056.1	0.0895121	0.313926
AC002056.2	0	0
AC002059.1	0.17959	0
AC002064.1	0	0
AC002064.2	0	0
AC002064.3	0	0
AC002066.1	0	0
AC002066.1	0.0966624	0
AC002069.1	0	0
AC002069.2	0	0
AC002070.1	0	0
AC002074.1	1.06591	5.83186
AC002075.1	0	0
AC002075.2	1.71618	3.60133
AC002076.1	0	0
AC002076.2	0	0
AC002090.1	0	0
AC002091.1	0	0
AC002091.2	0	0
AC002094.1	0	0
AC002094.2	0	0
AC002094.3	0	0
AC002094.4	0	0.819657
AC002094.5	0.276542	0.205299
AC002101.1	0	0
AC002115.1	0	0
AC002116.1	0	0
AC002116.2	0	0
AC002127.1	0	0
AC002127.2	0	0
AC002128.1	0.059693	0.268753
AC002128.2	0	0
AC002306.1	0	0
AC002310.1	0	0
AC002310.2	0	0
AC002310.3	0	0
AC002310.4	0	0
AC002310.5	0	0
AC002310.6	0.173148	0.37214
AC002347.1	0.170043	0
AC002347.2	0	0
AC002350.1	0	0
AC002351.1	0	0
AC002366.1	0	0
AC002367.1	0.49934	1.08382
AC002368.1	0	0
AC002375.1	0	0
AC002378.1	0	0.443573
AC002381.1	0.624832	1.05425
AC002383.1	0	0
AC002384.1	0	0
AC002386.1	0	0
AC002398.1	13.4218	21.3522
AC002398.2	2.87093	1.82883
AC002400.1	0	0
AC002401.1	0	0
AC002401.2	0.23338	0
AC002401.3	0.2476	0.369437
AC002401.4	33.8969	27.6229
AC002407.1	0	0
AC002428.1	0	0
AC002428.2	0	0
AC002429.1	0	0
AC002429.2	0	0
AC002451.1	0	0
AC002451.2	0	0
AC002454.1	0	0
AC002456.1	0.619152	0
AC002456.2	0	0
AC002460.1	0	0
AC002463.1	0	0
AC002464.1	0	0
AC002465.1	0	0
AC002467.1	0	0
AC002470.1	1.34513	0.684084
AC002470.2	0	0
AC002472.1	0	0
AC002472.2	0	0
AC002472.3	0	0
AC002472.4	0	0
AC002480.1	0	0
AC002480.2	2.73225	3.62519
AC002480.3	0.94577	1.72988
AC002480.4	0	0.0182829
AC002486.1	0	0
AC002486.2	0	0.11301
AC002487.1	0	0
AC002504.1	0.0976876	0.0895919
AC002511.1	0	0
AC002511.2	0	0
AC002511.3	0	0
AC002519.1	0	0.0337404
AC002519.2	0.08525	0.137881
AC002524.1	0.589593	0.254323
AC002525.1	0	0
AC002540.1	0	0
AC002542.1	0	0
AC002543.1	0	0
AC002545.1	2.91658	4.38773
AC002546.1	0	0
AC002550.1	0	0
AC002550.2	0.904771	2.06296
AC002551.1	0	0
AC002553.1	0	0
AC002553.2	0.858948	3.72597
AC002558.1	0.483019	0
AC002558.2	0	0
AC002558.3	0	0
AC002563.1	0	0
AC002984.1	0	0.178672
AC002985.1	0	0
AC002996.1	0	0
AC003001.1	0	0
AC003001.2	0	0
AC003002.1	0	0
AC003002.2	0	0
AC003002.3	0	0
AC003005.1	0	0
AC003005.2	0	0
AC003006.1	0	0
AC003009.1	0	0
AC003035.1	0	0
AC003035.2	0	0
AC003043.1	0	0
AC003043.2	0	0
AC003045.1	0	0
AC003070.1	0	0
AC003070.2	0	0
AC003071.1	0.223346	0.223781
AC003071.2	0	0
AC003072.1	0	8.06548
AC003080.1	0.0927595	0.155013
AC003084.1	0	0
AC003087.1	0	0
AC003092.1	0.175287	0
AC003092.2	0	0
AC003098.1	0	0
AC003101.1	0	0.341953
AC003101.2	0.482886	0.732675
AC003101.3	0	0
AC003102.1	0	0
AC003659.1	0	0
AC003666.1	0	0
AC003669.1	0	0
AC003681.1	0	0
AC003682.1	0	0.337983
AC003684.1	0	0
AC003685.1	0	0
AC003685.2	0	0.456056
AC003686.1	0	0
AC003687.1	0	0
AC003688.1	0	0
AC003688.2	0	0
AC003956.1	0	0.28536
AC003957.1	0	0
AC003958.1	0	0
AC003958.2	0	0
AC003965.1	0.217058	0.47116
AC003965.2	0	0
AC003973.1	0	0
AC003973.2	0	0
AC003973.3	0	0
AC003975.1	0	0
AC003982.1	0	0
AC003984.1	0	0
AC003985.1	0	0
AC003985.2	0	0
AC003986.1	0	0
AC003986.2	0	0
AC003986.3	0.106542	0.178817
AC003988.1	0	0
AC003989.1	0	0
AC003989.2	0	0
AC003991.1	0	0.0761546
AC003991.2	0	0
AC003992.1	0	0
AC004000.1	0.441266	0
AC004004.1	0	0
AC004006.1	0	0
AC004009.1	0	0
AC004009.2	0	0
AC004009.3	0	0
AC004012.1	0	0
AC004014.1	0	0
AC004014.2	0	0
AC004022.1	0	0
AC004022.2	0	0
AC004023.1	0	0
AC004024.1	0	0
AC004034.1	0	0
AC004039.1	0	0
AC004052.1	0	0
AC004053.1	0	0
AC004054.1	0	0
AC004057.1	0	0
AC004062.1	0	0
AC004063.1	0	0
AC004066.1	0	0
AC004066.2	0	0
AC004067.1	2.09337	1.49545
AC004069.1	0.261688	0.126425
AC004069.2	0	0.0479646
AC004074.1	0.0500387	0
AC004076.1	0	0
AC004076.2	0.230712	0.223976
AC004080.1	0	0
AC004080.2	0	0
AC004080.3	0	0
AC004080.4	0	0
AC004080.5	0	0
AC004080.6	0	0
AC004112.1	0	0
AC004129.1	0	0
AC004129.2	0	0
AC004130.1	0	0
AC004134.1	0	0
AC004147.1	0	0
AC004147.2	0	0
AC004147.3	0	0
AC004147.4	0	0
AC004147.5	0	0
AC004148.1	0	0
AC004148.2	0	0
AC004149.1	0	0
AC004156.1	0.0687057	0.0280329
AC004158.1	0	0
AC004160.1	0	0
AC004160.2	0	0
AC004217.1	0	0
AC004217.2	0	0
AC004221.1	0	0.0681871
AC004223.1	2.07043	1.15833
AC004223.2	0.148309	0.256564
AC004223.3	0	0
AC004223.4	0.359868	0.672487
AC004224.1	0.157638	0.599166
AC004224.2	0	0
AC004231.1	0	0
AC004231.3	0	0
AC004232.1	0	0
AC004232.2	0	0
AC004232.3	0.71702	0.407597
AC004233.1	0	0.10798
AC004233.2	0.111654	0
AC004233.3	1.33211	0.409864
AC004233.4	0	0.204609
AC004241.1	0	0
AC004241.2	0.409542	0.181645
AC004241.3	0.368483	0.557336
AC004241.4	0.0533814	0.0953011
AC004241.5	0	0
AC004253.1	0	0
AC004253.2	0	0
AC004257.1	0	0
AC004263.1	0	0
AC004264.1	0	0
AC004264.2	0.0712645	0.0569543
AC004381.1	0	0
AC004381.2	0	0
AC004381.3	0	0
AC004383.1	0.564803	0.482341
AC004386.1	0.256556	0.0783406
AC004386.2	0	0
AC004408.1	0	0
AC004408.2	0	0
AC004415.1	0	0
AC004448.1	0	0
AC004448.2	0	0
AC004448.3	0	0
AC004449.1	0.688737	0.190354
AC004453.1	23.3617	35.6702
AC004453.2	0.0271726	0.0224002
AC004461.1	0	0.218928
AC004466.1	0	0
AC004466.2	0.164948	0
AC004466.3	0	0
AC004467.1	0	0
AC004470.1	0	0
AC004471.1	0.316539	0.230799
AC004471.2	0.0837382	0.0333233
AC004477.1	1.12594	1.03703
AC004477.2	0	0
AC004477.3	0.511353	1.01709
AC004485.1	0	0
AC004486.1	0	0.92245
AC004490.1	0	0
AC004491.1	0	0
AC004492.1	0.614033	0.243316
AC004494.1	0	0
AC004494.2	0	0
AC004520.1	0.275503	0.216638
AC004522.1	0	0
AC004522.2	0	0
AC004528.1	0	0
AC004528.2	0	0
AC004540.1	0	0
AC004540.2	0	0
AC004542.1	0	0
AC004542.2	0	0
AC004543.1	0	0
AC004551.1	0	0
AC004552.1	0.724448	0.601294
AC004554.1	0	0
AC004554.2	0	0
AC004556.1	0.105557	0
AC004584.1	0	0.25285
AC004584.2	0	0
AC004584.3	0.0255217	0
AC004585.1	0.928417	0.766211
AC004585.2	0	0
AC004590.1	0	0
AC004593.1	0	0
AC004593.2	0	0
AC004593.3	0	0
AC004594.1	0	0
AC004596.1	0	0
AC004597.1	0	0
AC004623.1	0	0
AC004637.1	0	0
AC004656.1	0.010152	0.0459902
AC004672.1	0	0
AC004672.2	0	0
AC004674.1	0	0
AC004674.2	0	0
AC004678.1	0	0
AC004678.2	0	0
AC004687.1	0	0
AC004690.1	0	0
AC004690.2	0	0
AC004691.1	0.131033	0.127161
AC004691.2	0	0
AC004692.1	0	0.198121
AC004692.2	0	0
AC004696.1	0	0
AC004696.2	0	0.677449
AC004702.1	0	0
AC004704.1	0	0
AC004706.1	0	0
AC004706.2	0	0
AC004706.3	0	0
AC004706.4	0.341636	0.144098
AC004707.1	0	0
AC004754.1	0	0
AC004771.1	0	0
AC004771.2	0	0
AC004771.3	0	0
AC004771.4	0	0
AC004771.5	0	0
AC004775.1	0	0
AC004777.1	0	0
AC004784.1	0	0
AC004790.1	0	0
AC004790.2	0	0
AC004792.1	0	0
AC004797.1	0	0.0206619
AC004801.1	0	0
AC004801.2	2.8791	4.40133
AC004801.3	0	0
AC004801.4	0	0
AC004801.5	0	0
AC004801.6	0.0671281	0.169164
AC004801.7	0	0
AC004803.1	0	0
AC004805.1	0	0
AC004805.2	0	0
AC004805.3	0	0
AC004808.1	0	0
AC004808.2	0	0
AC004812.1	0	0
AC004812.2	0	0
AC004816.1	4.73918	5.829
AC004816.2	0	0
AC004817.1	0	0
AC004817.2	0	0
AC004817.3	0	0
AC004817.4	0	0
AC004824.1	0	0
AC004825.1	0	0
AC004825.2	1.35221	1.73697
AC004828.1	0	0
AC004830.1	0	0
AC004832.1	0	0
AC004832.2	0	0
AC004832.3	16.8231	9.16445
AC004832.4	0.826893	0.338725
AC004832.5	0.777698	1.32682
AC004832.6	0	0.266047
AC004834.1	0	0.0395466
AC004835.1	0	0
AC004835.2	0	0
AC004836.1	0	0
AC004837.1	0	0
AC004837.2	0	0.248391
AC004837.3	0	0
AC004839.1	0	0
AC004840.1	0	0
AC004840.2	0	0
AC004846.1	0	0
AC004846.2	0.681495	0.36681
AC004847.1	0	0
AC004852.1	0	0
AC004852.2	0	0
AC004852.3	0	0
AC004853.1	0	0
AC004854.1	0	0
AC004854.2	0	0
AC004858.1	0	0
AC004862.1	0	0
AC004865.1	0	0
AC004865.2	0	0
AC004866.1	0	0
AC004866.2	0	0
AC004869.1	0	0
AC004869.2	0	0
AC004870.1	0	0
AC004870.2	0	0
AC004870.3	0	0
AC004870.4	0	0
AC004872.1	0	0
AC004875.1	0	0
AC004877.1	0	0
AC004877.2	1.47415	1.65657
AC004882.1	0	0
AC004882.2	0	0
AC004884.1	0.945383	0.371278
AC004884.2	0	0
AC004888.1	0	0
AC004889.1	0	0
AC004890.1	0	0
AC004890.2	10.9813	13.0916
AC004890.3	0.0537431	0.0489869
AC004893.1	0.0794116	0.0734268
AC004893.2	0	0
AC004895.1	0	0.13629
AC004898.1	0.083885	0
AC004899.1	0	0
AC004899.2	0	0
AC004906.1	0	0
AC004908.1	1.005	1.03538
AC004908.2	0.141757	0.353676
AC004908.3	0.697594	1.65798
AC004910.1	0	0.0748493
AC004911.1	0	0
AC004917.1	0	0.12866
AC004918.1	0	0
AC004918.3	0	0
AC004920.1	0	0
AC004921.1	0	0
AC004922.1	0	0
AC004923.1	0	0
AC004923.2	0	0
AC004923.3	0	0
AC004923.4	0.677462	0.570918
AC004925.1	0	0
AC004930.1	0	0
AC004936.1	0	0
AC004938.1	0	0
AC004941.1	0	0
AC004941.2	1.18347	0
AC004943.1	0.258691	0.373025
AC004943.2	0.885369	0
AC004943.3	0.415566	0.110159
AC004944.1	0	0
AC004945.1	0	0
AC004946.1	0	0
AC004947.1	0	0
AC004947.2	0	0
AC004948.1	0	0
AC004949.1	0.523376	0.29316
AC004951.1	0.0595602	0.0355525
AC004951.2	0	0
AC004951.3	0	0
AC004951.4	0	0
AC004965.1	0	0
AC004967.1	0	0
AC004969.1	0	0
AC004972.1	0	0
AC004973.1	0	0
AC004975.1	0	0
AC004975.2	0	0
AC004980.1	0	0.0802114
AC004980.2	0	0
AC004980.3	0	0.269824
AC004980.4	0	0
AC004982.1	0.169323	0.270774
AC004982.2	0	0
AC004986.1	0	0
AC004987.1	0	0
AC004987.2	0.297233	0.231189
AC004987.3	0	0
AC004987.4	0	0
AC004988.1	0.100149	0
AC004990.1	0	0
AC004994.1	0	0
AC004997.1	0	0
AC005000.1	0	0.486999
AC005000.2	0	0
AC005002.1	0	0
AC005002.2	0	0
AC005005.1	0.21376	0
AC005005.2	0	0
AC005005.3	0	0
AC005005.4	0	0
AC005006.1	0	0
AC005008.1	0	0
AC005008.2	0	0
AC005009.1	0	0
AC005009.2	0	0
AC005011.1	1.47815	0
AC005013.1	0	0
AC005014.1	0	0.0157506
AC005014.2	0.974166	0.883504
AC005014.3	0	0
AC005019.1	1.82139	0.576083
AC005019.2	0	0
AC005020.1	0.15741	0
AC005020.2	0	0
AC005021.1	0	0
AC005033.1	0	0
AC005034.1	0	0
AC005034.2	0.257448	0.20752
AC005034.3	4.39487	4.72487
AC005034.4	0.338677	0.251176
AC005034.5	0	0
AC005037.1	0	0
AC005040.1	0	0
AC005041.1	0	0
AC005041.2	0	0
AC005041.3	0.39418	0.0980403
AC005042.1	0	0.0732177
AC005042.2	0	0
AC005042.3	0	0
AC005046.1	0	0
AC005050.1	0.125569	0
AC005052.1	0	0
AC005062.1	0	0
AC005064.1	0	0
AC005066.1	0	0
AC005070.1	0.371807	0.269824
AC005070.2	0	0
AC005070.3	0	0
AC005072.1	0	0
AC005076.1	0	0
AC005077.1	0	0
AC005077.2	0.0962412	0
AC005077.3	0	0
AC005077.4	0.0224282	0
AC005082.1	0	0
AC005083.1	0.11937	0
AC005084.1	0	0
AC005086.1	0.0970252	0
AC005086.2	0	0
AC005086.3	0	0
AC005086.4	0	0
AC005088.1	0	0
AC005089.1	0	0
AC005090.1	0	0
AC005091.1	0	0
AC005094.1	0.302943	0
AC005096.1	0	0.104367
AC005099.1	4.10858	3.43836
AC005102.1	0.185799	0
AC005104.1	0	0
AC005104.2	0	0.092047
AC005105.1	0	0
AC005144.1	0.0935604	0
AC005150.1	0	0
AC005154.1	0	0
AC005154.2	0	0.497254
AC005154.3	0	0
AC005154.4	0	0
AC005154.5	0	0
AC005154.6	0	0
AC005156.1	0	0
AC005160.1	0	0
AC005162.1	0	0
AC005162.2	0	0
AC005162.3	0	0
AC005165.1	0.0765768	0
AC005165.2	3.71906	5.43917
AC005176.1	0	0
AC005176.2	0	0
AC005178.1	0	0
AC005180.1	3.29549	3.18905
AC005180.2	4.39909	3.53334
AC005181.1	0	0.0414927
AC005183.1	0	0.0245955
AC005185.1	0	0
AC005186.1	0	0
AC005189.1	0	0
AC005191.1	0	0
AC005197.1	0	0
AC005208.1	0	0
AC005209.1	0	0
AC005220.1	0	0.0641784
AC005224.1	0.22948	0.294737
AC005224.2	0	0
AC005224.3	0	0
AC005224.4	0.153946	0.150742
AC005225.1	0	0.0595405
AC005225.2	0	0
AC005225.3	0	0
AC005225.4	0.311758	0.216023
AC005229.1	0	0.212557
AC005229.2	0	0.446775
AC005229.3	0	0
AC005229.4	0	0
AC005230.1	0	0
AC005232.1	0	0
AC005234.1	0	0
AC005237.1	0	0
AC005237.2	0	0
AC005244.1	0.676697	0
AC005244.2	0	0
AC005252.1	0	0
AC005252.2	0	0
AC005252.3	0	0
AC005253.1	0	0
AC005253.2	0	0
AC005255.1	9.66917	9.44711
AC005256.1	0	0.206541
AC005258.1	0	0
AC005261.1	6.65575	8.53002
AC005261.2	0	0
AC005261.3	3.58858	5.43342
AC005261.4	0	0
AC005261.5	0.410813	0.568308
AC005262.1	0.353611	0.549643
AC005262.2	0	0
AC005264.1	0.0247721	0
AC005274.1	0	0
AC005277.1	0	0
AC005277.2	0	0
AC005280.1	0	0
AC005280.2	0	0
AC005280.3	0	0
AC005281.1	0	0.0593267
AC005288.1	12.0423	11.1762
AC005291.1	0	0
AC005291.2	0	0
AC005294.1	0	0
AC005296.1	0	0
AC005297.1	0	0
AC005297.2	0	0
AC005297.3	0	0
AC005300.1	0.278331	0
AC005301.1	0	0
AC005303.1	0	0
AC005304.1	0	0
AC005304.2	0	0
AC005304.3	0	0
AC005306.1	0	0
AC005307.1	0	0
AC005323.1	0	0
AC005323.2	0	0
AC005324.1	0	0
AC005324.2	0	0
AC005324.3	0	0
AC005324.4	0	0
AC005324.5	0	0
AC005324.6	0	0
AC005326.1	0	0
AC005329.1	0	0
AC005329.2	0	0
AC005329.3	0	0
AC005330.1	0.170686	0.168859
AC005332.1	0	0
AC005332.2	0.132246	0
AC005332.3	0.038714	0.0321624
AC005332.4	5.88908	9.18746
AC005332.5	1.05597	1.0181
AC005332.6	0	0
AC005332.7	16.5359	18.4637
AC005332.8	0	0
AC005336.1	0	0
AC005336.2	0	0
AC005336.3	0	0
AC005339.1	0	0
AC005341.1	0	0
AC005342.1	0	0
AC005342.2	0	0
AC005344.1	0	0
AC005345.1	0	0
AC005351.1	0	0
AC005355.1	0	0
AC005355.2	0.203008	0
AC005357.1	0	0
AC005357.2	0	0
AC005358.1	0	0
AC005358.2	0	0
AC005363.1	0	0
AC005363.2	0	0
AC005377.1	0	0
AC005379.1	0	0
AC005381.1	0	0
AC005383.1	0	0
AC005387.1	0	0
AC005387.2	0.871836	1.29303
AC005391.1	0	0
AC005392.1	0	0
AC005392.2	0	0
AC005392.3	0	0
AC005393.1	0.394078	0.459171
AC005394.1	0	0
AC005394.2	0	0
AC005410.1	0	0
AC005412.1	0	0
AC005476.1	0.292643	0.677054
AC005476.2	0.340334	1.14387
AC005476.2	0.193767	0.838468
AC005479.1	0.540174	0.906429
AC005479.2	0.831998	2.88041
AC005480.1	0	0
AC005480.2	0	0
AC005481.1	0	0
AC005482.1	0	0
AC005486.1	0	0
AC005487.1	0	0
AC005495.1	0	0
AC005498.1	0	0.167052
AC005498.2	0.521646	0.675174
AC005498.3	0.0256964	0.023714
AC005514.1	1.6995	0
AC005515.1	0	0
AC005515.2	0	0
AC005518.1	0	0
AC005518.2	0	0
AC005519.1	0	0
AC005520.1	0	0
AC005520.2	1.9406	2.08934
AC005520.3	0	0
AC005520.4	0	0
AC005520.5	0	0
AC005521.1	0.458301	0.326653
AC005522.1	0	0
AC005523.1	0	0
AC005523.2	8.58791	7.4161
AC005524.1	0	0
AC005529.1	0	0
AC005531.1	0	0
AC005532.1	0.182269	0.266682
AC005532.2	0	1.02923
AC005534.1	0	0
AC005534.2	1.34662	1.14212
AC005537.1	0	0
AC005538.1	0	0
AC005538.2	1.08558	1.11037
AC005539.1	0	0
AC005540.1	0	0
AC005544.1	0	0
AC005544.2	0	0
AC005546.1	0.279469	0.23286
AC005549.1	0	0
AC005550.1	0	0
AC005550.2	0	0
AC005551.1	0	0
AC005552.1	0	0
AC005559.1	0	0
AC005562.1	4.63421	4.72819
AC005562.2	0	0
AC005578.1	0	0
AC005580.1	0	0
AC005586.1	0	0
AC005586.2	0	0
AC005587.1	0.134171	0.224857
AC005588.1	0	0
AC005592.1	0	0
AC005593.1	0	0
AC005597.1	0	0
AC005606.1	0	13.0871
AC005606.2	0	0
AC005609.1	0	0
AC005609.2	0	0
AC005609.3	0	0
AC005609.4	0	0
AC005609.5	0	0
AC005614.1	0	0
AC005614.2	0	0
AC005616.1	0	0
AC005618.1	0.116914	0.266948
AC005618.2	0	0
AC005618.3	0	0
AC005622.1	0	0.0652037
AC005625.1	0	0
AC005632.1	0	0
AC005632.2	0.229057	0.209803
AC005632.3	0	0
AC005632.4	0	0
AC005670.1	0	0
AC005670.2	0	0
AC005674.1	0	0
AC005674.2	1.14647	1.14899
AC005682.1	0.132245	0.034563
AC005691.1	0	0
AC005692.1	0	0
AC005692.2	0	0
AC005695.1	0	0
AC005695.2	0	0
AC005695.3	0	0
AC005696.1	0	0
AC005696.2	0	0
AC005696.3	0.467524	0.424261
AC005696.4	0	0
AC005697.1	0	0
AC005697.2	0	0
AC005699.1	0	0
AC005702.1	0	0
AC005702.2	0	0.0702379
AC005702.3	0	0
AC005702.4	0	0
AC005703.1	0	0
AC005703.2	0	0
AC005703.3	0	0
AC005703.4	0.153957	0.130584
AC005703.5	0	0
AC005703.6	0	0
AC005722.1	0	0
AC005722.2	0	0.0137907
AC005722.3	0	0
AC005725.1	0	0
AC005726.1	0	0
AC005726.2	0	0
AC005726.3	0.571625	1.20154
AC005726.4	0	0
AC005726.5	0	0
AC005730.1	0	0
AC005730.2	0.121325	0.26724
AC005730.3	0.341897	0.268197
AC005736.1	0.5699	0.513556
AC005736.2	0.189281	0.535886
AC005736.3	0	0
AC005740.1	0	0.137146
AC005740.2	0	0.202713
AC005740.3	0	0
AC005740.4	0	0.11592
AC005741.1	0	0
AC005746.1	0.241946	0.178447
AC005746.2	0	0
AC005746.3	0	0
AC005753.1	0	0
AC005757.1	0	0
AC005758.1	0	0
AC005759.1	1.52417	1.21408
AC005771.1	0	0
AC005772.1	0	0
AC005774.1	0	0
AC005775.1	0.670721	1.19574
AC005776.1	0.517791	0.477756
AC005776.2	0.378192	0.22316
AC005777.1	0	0
AC005779.1	0	0
AC005779.2	0	0
AC005785.1	0	0
AC005785.2	1.06475	0.408677
AC005786.1	4.83622	0
AC005786.2	0	0
AC005786.3	0	0
AC005786.4	0	0
AC005789.1	0	0
AC005790.1	0.632706	0.354443
AC005796.1	0	0
AC005798.1	0	0
AC005808.1	0	0
AC005821.1	0	0
AC005822.1	0.690541	0.368098
AC005823.1	0	0
AC005823.2	0	0
AC005828.1	0	0
AC005828.2	0	0
AC005828.3	0	0
AC005828.4	0.583474	0.626683
AC005828.5	0.427596	0
AC005828.6	0	0
AC005828.7	0	0
AC005829.1	0	0
AC005829.2	0	0
AC005831.1	0	0
AC005832.1	0	0
AC005832.2	0	0
AC005832.3	0	0.102169
AC005832.4	0	0
AC005833.1	0	0
AC005833.2	0	0
AC005833.3	0	0
AC005837.1	0	0
AC005837.2	0	0
AC005837.3	3.3088	1.48964
AC005838.1	0	0
AC005838.2	0.396917	0
AC005839.1	0.352259	0.333733
AC005840.1	1.32407	1.7602
AC005840.2	0.127959	0.109208
AC005840.3	0.0218298	0.0190652
AC005840.4	0.253323	0.773066
AC005841.1	0	0
AC005842.1	0	0
AC005845.1	0	0
AC005856.1	0	0
AC005858.1	0	0
AC005858.2	0	0
AC005858.3	0	0
AC005863.1	0	0
AC005865.1	0.0191066	0
AC005865.2	0.0478957	0
AC005868.1	0	0
AC005871.1	0	0
AC005871.2	0	0
AC005884.1	0	0
AC005884.2	0	0
AC005899.1	0	0.364501
AC005899.2	0	0
AC005899.3	0	0
AC005899.4	0	0
AC005899.5	0	0
AC005899.6	3.1144	4.47616
AC005899.7	0.1408	0.795188
AC005899.8	0	0
AC005901.1	0	0
AC005906.1	0	0
AC005906.2	0	0
AC005908.1	0	0
AC005908.2	0	0
AC005909.1	0	0
AC005911.1	0.221776	0.692035
AC005912.1	0.8339	1.38921
AC005912.2	0	0
AC005915.1	0	0
AC005920.1	0	0
AC005920.2	0	0
AC005920.3	0	0
AC005920.4	0	0
AC005921.1	0	0
AC005921.2	0	16.3822
AC005921.3	0	0
AC005943.1	0	0
AC005943.2	0	0
AC005944.1	154.085	181.194
AC005951.1	0	0
AC005954.1	0	0
AC005954.2	0	0
AC005962.1	0.106804	0.0973843
AC005972.1	0	0
AC005972.2	0	0
AC005972.3	0	0
AC005972.4	0.109968	0.0941707
AC005993.1	0	0
AC005996.1	0	0
AC005999.1	0	0
AC006001.1	0	0
AC006001.2	1.54527	0.707479
AC006001.3	6.75063	7.7827
AC006001.4	0	0
AC006003.1	0	0
AC006004.1	0	0
AC006006.1	0	0
AC006007.1	0	0
AC006011.1	0	0
AC006011.2	0.0469825	0.0457533
AC006012.1	0.119197	0
AC006013.1	0	0
AC006015.1	0	0
AC006017.1	0	0
AC006019.1	0	0
AC006019.2	0	0
AC006019.3	0	0
AC006020.1	0	0
AC006022.1	0	0
AC006023.1	0	0
AC006023.2	0	0
AC006026.1	0	0
AC006026.2	0	0
AC006026.3	0	0
AC006027.1	4.82542	8.25133
AC006028.1	0	0.220027
AC006030.1	0	0
AC006033.1	0	0
AC006033.2	0	0
AC006037.1	0	0
AC006037.2	0	0
AC006041.1	0	0
AC006042.1	0	0
AC006042.2	0	0
AC006042.3	0.0352462	0
AC006042.4	0.0888821	0.0894085
AC006055.1	0	0
AC006058.1	2.70486	4.32771
AC006058.2	0.175401	0
AC006058.3	0.285007	0.201835
AC006058.4	1.15803	0
AC006059.1	0	0
AC006063.1	0	0
AC006063.2	0	0
AC006064.1	0	0
AC006064.2	0	0
AC006064.3	0.372589	0.15972
AC006064.4	3211.81	3129.49
AC006064.5	0	0.756822
AC006064.6	0	0
AC006065.1	0.0801044	0
AC006065.2	0	0
AC006065.3	0	0
AC006065.4	0	0
AC006065.5	0	0
AC006065.6	0	0
AC006070.1	0	0
AC006076.1	0	0
AC006077.1	0	0
AC006077.2	0.23586	0.516978
AC006111.1	0	0
AC006111.2	0	0
AC006111.3	0	0.486294
AC006115.1	0	0
AC006115.2	0	0
AC006115.3	0	0
AC006116.1	0.0248923	0
AC006116.10	0	0
AC006116.2	0	0
AC006116.3	0	0
AC006116.4	0	0.175795
AC006116.5	0	0
AC006116.6	0.0624817	0.0485512
AC006116.7	0	0
AC006116.8	0	0
AC006116.9	0	0
AC006122.1	0	0
AC006128.1	0	0
AC006130.1	0	0
AC006130.2	0	0
AC006133.1	0	0
AC006141.1	0	0
AC006144.1	0	0
AC006145.1	0	0
AC006146.1	0	0
AC006148.1	0	0
AC006148.2	0	0
AC006150.1	0	0
AC006153.1	0	0
AC006157.1	0	0
AC006158.1	0	0
AC006159.1	0	0.239188
AC006159.2	0.0994498	0.178817
AC006160.1	0	0
AC006160.2	0	0
AC006195.1	0	0
AC006197.1	0	0
AC006199.1	0	0
AC006205.1	0	0
AC006205.2	0	0
AC006206.1	0	0
AC006206.2	0	0
AC006207.1	0	0
AC006210.1	0	0
AC006210.2	0	0.0325532
AC006213.1	0.411316	0.634157
AC006213.2	0.571197	0.661257
AC006213.3	0.152132	0.278668
AC006213.4	0.347354	1.01457
AC006213.5	0.642542	0.486999
AC006213.6	0.27635	0.365382
AC006236.1	0	0.0735879
AC006237.1	0	0.473958
AC006238.1	0.132781	0
AC006249.1	0.415207	0.489911
AC006252.1	0	0
AC006254.1	0	0
AC006254.2	0	0
AC006254.3	0	0.0641784
AC006262.1	0	0
AC006262.2	0	0
AC006262.3	0	0
AC006262.4	0	0
AC006270.1	0.783984	0.63655
AC006270.2	0	0
AC006270.3	0	0
AC006272.1	0	0
AC006272.2	0	0
AC006273.1	0.258281	0.531391
AC006277.1	0.388877	0.496779
AC006288.1	0	0
AC006296.1	0	0
AC006296.2	0.0837184	0
AC006299.1	0	0
AC006305.1	0.326824	0.124266
AC006305.2	0.142072	0
AC006305.3	0	0
AC006326.1	0	0
AC006328.1	0	0
AC006328.2	0	0
AC006329.1	0.811002	0.522542
AC006329.2	0	0
AC006330.1	0.080131	0.0489704
AC006333.1	0	0
AC006333.2	0.741835	1.29015
AC006335.1	0	0
AC006335.2	0	0
AC006335.3	0	0
AC006338.1	0	0
AC006338.2	0	0
AC006349.1	1.07083	0
AC006355.1	0	0.0540166
AC006355.2	0	0
AC006357.1	0	0
AC006362.1	0	0
AC006363.1	0	0
AC006366.1	0	0
AC006369.1	0	0
AC006369.2	0	0
AC006372.1	0	0
AC006372.2	0	0
AC006372.3	0	0
AC006372.4	0	0
AC006378.1	0.138468	0.124621
AC006378.2	0.180951	0.230594
AC006380.1	0	0
AC006386.1	0	0
AC006386.2	0	0
AC006387.1	0	0
AC006390.1	0	0
AC006427.1	0	0
AC006435.1	0	0
AC006435.2	0	0
AC006435.3	0	0
AC006435.4	0	0
AC006435.5	0	0
AC006441.1	0.679613	0.187093
AC006441.2	0	0
AC006441.3	0	0
AC006441.4	0	0
AC006441.5	0	0
AC006445.1	0.23398	0.216763
AC006445.2	0	0.32539
AC006449.1	0	0
AC006449.2	0	0
AC006449.3	0	0
AC006449.5	0	0
AC006449.6	0	0
AC006449.7	0	0
AC006450.1	0	0.340619
AC006450.2	0	0
AC006450.3	0	0
AC006453.1	0	0
AC006453.2	2.75625	0.64637
AC006453.3	0	0
AC006453.4	0	0
AC006453.5	0	0
AC006455.1	0	0
AC006455.2	0	0
AC006455.3	0	0
AC006455.4	0	0
AC006455.5	0	0
AC006455.6	0	0
AC006455.7	0	0
AC006455.8	0	0
AC006457.1	0	0
AC006458.1	0	0
AC006460.1	0	0
AC006460.2	0	0
AC006461.1	0	0.351642
AC006463.1	0	0
AC006466.1	0	0
AC006480.1	0	0.250035
AC006480.2	0.129544	0.308219
AC006482.1	0	0
AC006483.1	0.447797	0.779437
AC006483.2	0	0.140229
AC006484.1	0	0
AC006486.1	0	0
AC006486.2	0.190294	0.109419
AC006487.1	0	0
AC006487.2	0	0
AC006499.1	0	0
AC006499.2	0	0
AC006499.3	0	0
AC006499.4	0	0
AC006499.5	0	0
AC006499.6	0	0
AC006499.7	0	0
AC006499.8	0	0
AC006504.1	0.128686	0.176564
AC006504.2	0	0
AC006504.3	1.07817	0.546866
AC006504.4	0	0
AC006504.5	1.69611	1.7102
AC006504.6	0	0
AC006504.7	0	0
AC006504.8	1.74758	2.73299
AC006509.1	0	0.304371
AC006509.2	0	0.228028
AC006511.1	0	0
AC006511.2	0	0
AC006511.3	0	0
AC006511.4	0	0
AC006511.5	0	0
AC006512.1	1.69043	0
AC006512.2	0	0
AC006517.1	0	0
AC006518.1	0	0
AC006518.2	0	0
AC006518.7	0	0
AC006529.1	0	0.20151
AC006530.1	0	0
AC006538.1	0.255548	0.885097
AC006538.2	0	0
AC006538.3	0	0
AC006539.1	1.28633	0.587345
AC006539.2	0.123654	0
AC006539.3	0	0
AC006547.1	0	0
AC006547.2	0	0
AC006547.3	0	0
AC006548.1	0	0
AC006548.2	0	0
AC006548.3	0	0
AC006557.1	0.17149	0.0990855
AC006557.2	0	0
AC006557.3	0	0
AC006557.4	0	0
AC006557.5	0	0
AC006557.6	0	0
AC006566.1	0.331722	0.141135
AC006581.1	0	0
AC006581.2	0	0
AC006600.1	0	0
AC006600.2	0	0
AC006840.1	0	0
AC006924.1	0	0
AC006927.1	0	0.148327
AC006927.2	0	0
AC006927.3	0	0
AC006927.4	0	0
AC006927.5	0	0
AC006942.1	0	0
AC006946.1	0	1.03911
AC006946.2	0	0.0164694
AC006946.3	0	0
AC006947.1	0	0
AC006960.1	0	0
AC006960.2	0	0
AC006960.3	0	0
AC006963.1	0.115881	0
AC006965.1	0	0
AC006967.1	0	0
AC006967.2	0	0
AC006967.3	0	0
AC006970.1	0.323468	0.470704
AC006970.2	0.086704	0
AC006971.1	0	0
AC006974.1	0	0
AC006974.2	0	0
AC006978.1	1.84619	2.41558
AC006978.2	1.99782	4.1141
AC006986.1	0	0
AC006987.1	0	0
AC006987.2	0	0
AC006987.3	0	0
AC006987.4	0	0
AC006989.1	0	0
AC006994.1	0	0.0687237
AC006994.2	0	0
AC007000.1	0.168024	0.147924
AC007000.2	0	0
AC007000.3	0	0
AC007001.1	0	0
AC007003.1	0	0
AC007009.1	0	0
AC007012.1	0	0
AC007012.2	0	0
AC007014.1	0	0
AC007014.2	0	0.15856
AC007016.1	0	3.18519
AC007029.1	0	0
AC007032.1	0	0
AC007036.1	0	0
AC007036.2	0	0
AC007036.3	0	0
AC007038.1	0	0
AC007038.2	0	0
AC007040.1	0	0
AC007040.2	0	0
AC007041.1	0.198087	0.18359
AC007064.1	0	0
AC007064.2	0	0
AC007064.3	0	0
AC007064.4	0	0
AC007066.1	0.478507	0.245858
AC007066.2	1.64823	1.91705
AC007068.1	2.37788	0
AC007068.2	0	0
AC007091.1	0	0.120495
AC007098.1	0	0
AC007099.1	0.174822	0.0889891
AC007099.2	0	0.326643
AC007100.1	0	0
AC007106.1	0	0
AC007114.1	0	0.514336
AC007114.2	0	0
AC007115.1	0	0
AC007126.1	0	0
AC007128.1	0	0
AC007128.2	0	0
AC007136.1	0	0
AC007151.1	0	0
AC007159.1	0	0
AC007160.1	0	0
AC007161.1	0	0
AC007161.2	0.0474161	0
AC007161.3	0	0
AC007163.1	0	0
AC007179.1	0	0
AC007179.2	0	0
AC007179.3	0	0
AC007182.1	0	0
AC007182.2	0.958638	1.32016
AC007191.1	1.22239	0.891365
AC007192.1	0	0
AC007192.2	0	3.62015
AC007193.1	0	0
AC007193.2	0	0
AC007193.3	0	0
AC007204.1	0	0
AC007204.2	0	0
AC007207.1	0	0
AC007207.2	0	0
AC007215.1	0	0
AC007216.1	0	0
AC007216.2	0	0
AC007216.3	0.118359	0.135254
AC007216.4	0.326027	0.365518
AC007216.5	0	0
AC007218.1	0	0
AC007218.2	0	0
AC007220.1	0	0
AC007221.1	0	0
AC007221.2	0	0
AC007223.1	0	0
AC007224.1	0	0
AC007224.2	0.195981	0.285035
AC007225.1	0.0327824	0.0535002
AC007225.2	0	0
AC007228.1	0	0
AC007228.2	1.19491	1.6311
AC007229.1	0.482239	1.25704
AC007237.1	0	0
AC007238.1	1.41173	1.18178
AC007240.1	0	0
AC007241.1	0	0
AC007249.1	0	0.15037
AC007249.2	0.270307	0.314997
AC007250.1	0	0
AC007253.1	0	0
AC007255.1	0.0777891	0.223142
AC007255.2	0	0
AC007256.1	0.0178663	0.0511441
AC007262.1	0	0
AC007262.2	0	0.0243794
AC007271.1	0	0
AC007272.1	0.0487082	0
AC007274.1	0	0
AC007274.2	0	0
AC007274.3	0	0
AC007275.1	0	0
AC007277.1	0	0
AC007278.1	0	0
AC007278.2	0	0
AC007279.1	0.0807183	0.137881
AC007283.1	0	0
AC007283.2	0	0
AC007285.1	0.558177	0.421498
AC007285.2	0.459331	0.138891
AC007292.1	0	0
AC007292.2	0	0
AC007292.3	0	0
AC007298.1	0	0
AC007298.2	0	0
AC007308.1	0	0
AC007312.1	0	0
AC007314.1	0	0
AC007318.1	3.97674	5.09255
AC007318.2	2.34748	1.61332
AC007319.1	0	0
AC007322.1	0	0
AC007322.2	0	0
AC007322.3	0	0
AC007322.4	0	0
AC007325.1	0	0
AC007325.2	0	0
AC007325.3	0	0
AC007325.4	0	0
AC007326.1	0	0
AC007326.2	0	0
AC007326.3	0	0.0398639
AC007326.4	0	0
AC007326.5	0	0
AC007326.6	0	0
AC007327.1	0	0
AC007327.2	0	0
AC007333.1	0	0
AC007333.2	0	0
AC007336.1	0	0
AC007336.2	0	0
AC007336.3	0	0
AC007342.1	0	0
AC007342.2	0	0
AC007342.3	0	0
AC007342.4	0	0
AC007342.5	0.026672	0
AC007342.6	0	0
AC007342.7	0.275127	0.429832
AC007342.8	0	0
AC007342.9	0	0
AC007344.1	0	0
AC007346.1	0	0
AC007346.2	0	0
AC007347.1	0	0
AC007347.2	0	0
AC007349.1	0	0
AC007349.2	0	0
AC007349.3	0	0
AC007349.4	0	0
AC007359.1	0	0
AC007362.1	0	0
AC007363.1	0	0
AC007364.1	0	0
AC007365.1	0	0.103135
AC007365.2	1.4313	0.343297
AC007368.1	0	0
AC007368.2	0	0
AC007370.1	0	0
AC007370.2	0	0
AC007375.1	0	0
AC007375.2	0	0
AC007375.3	0	0
AC007376.1	0	0
AC007376.2	0	0
AC007378.1	0	0
AC007381.1	0	0
AC007382.1	0.540577	0.759612
AC007383.1	0.247405	0.201976
AC007383.2	5.33988	9.04075
AC007383.3	0	0
AC007383.4	0	0
AC007384.1	0	0
AC007386.1	0	0
AC007387.1	0	4.39356
AC007388.1	3.79754	5.41066
AC007389.1	0.0479826	0.164409
AC007389.2	0.485801	0.413356
AC007389.3	0	0
AC007389.4	0.0891383	0
AC007389.5	0.257661	0.404026
AC007390.1	0	0
AC007390.2	0	0
AC007391.1	0.175583	0.290728
AC007394.1	0	0
AC007395.1	0	0
AC007402.1	0	0
AC007403.1	0	0
AC007405.1	0.12619	0.0224462
AC007405.2	0	0
AC007405.3	0	0
AC007406.1	0	0
AC007406.2	0	0
AC007406.3	0	0
AC007406.4	0	0
AC007406.5	2.01299	2.85577
AC007422.1	0	0
AC007422.2	0	0
AC007423.1	0.247188	0.515673
AC007424.1	0	0
AC007431.1	0	0
AC007431.2	0	0
AC007431.3	0	0
AC007435.1	0.243897	0
AC007448.1	0	0
AC007448.2	0	0
AC007448.3	0	0
AC007450.1	0	0
AC007450.2	0	0
AC007450.3	0	0
AC007450.4	0	0
AC007458.1	0.304567	0
AC007463.1	0	0
AC007485.1	1.74378	1.39129
AC007485.2	1.6045	2.29763
AC007490.1	0	0
AC007491.1	0	0
AC007493.1	0	0
AC007493.2	0	0
AC007494.1	0	0
AC007494.2	0.0981472	0.155842
AC007494.3	0	0
AC007495.1	0	0
AC007495.2	0	0
AC007496.1	0	0
AC007496.2	0	0
AC007496.3	0.0320982	0.0404397
AC007497.1	0.409333	0.366541
AC007513.1	0	0
AC007527.1	0	0
AC007527.2	0	0
AC007529.1	0	0
AC007529.2	0.102354	0.0980839
AC007533.1	0	0
AC007536.1	0	0
AC007537.1	3.73187	2.7919
AC007537.2	0.49994	0.142054
AC007540.1	0	0
AC007541.1	0.823092	1.51837
AC007546.1	0.142809	0.245736
AC007546.2	0	0
AC007547.1	0	0
AC007547.2	0	0
AC007551.1	0	0
AC007551.2	0	0
AC007552.1	0	0.0603636
AC007552.2	0	0.109332
AC007556.1	0	0
AC007557.1	0	0
AC007557.2	0	0
AC007557.3	0	0
AC007557.4	0	0
AC007559.1	0	0
AC007560.1	4.53331	0.873315
AC007562.1	0	0
AC007563.1	0	0
AC007563.2	0	0
AC007563.3	1.38841	0.780994
AC007566.1	0	0
AC007566.2	0	0
AC007568.1	0	0
AC007569.1	1.00579	1.91736
AC007570.1	0	0.218664
AC007595.1	0	0
AC007598.1	0	0
AC007598.2	0	0.130195
AC007598.3	0.0355347	0
AC007599.1	0	0
AC007599.2	0	0
AC007601.1	0	0
AC007601.2	0	0
AC007603.1	0	0
AC007603.2	0	0
AC007603.3	0	0
AC007608.1	0	0
AC007608.2	0	0
AC007608.3	0	0
AC007608.4	0	0
AC007610.1	0	0
AC007610.2	0	0
AC007610.3	0	0
AC007610.4	0.0270681	0.159086
AC007611.1	0	0.0928298
AC007613.1	0	0
AC007614.1	0	0
AC007614.2	0	0
AC007618.1	0	0
AC007619.1	0	0
AC007619.2	0	0
AC007620.1	0	0
AC007620.2	0	0
AC007620.3	0.186278	0
AC007621.1	0.212415	0.374185
AC007622.1	0.150576	0.131766
AC007622.2	0	0
AC007631.1	0	0
AC007637.1	0.139822	0.0618163
AC007638.1	0	0
AC007638.2	0	0
AC007639.1	0	0
AC007652.1	0	0
AC007655.1	0	0
AC007656.1	0	0
AC007656.2	0	0
AC007663.1	0.054909	0.0421333
AC007663.2	0	0
AC007663.3	0.597821	0.501156
AC007663.4	0.354531	0.510846
AC007666.1	0	0
AC007671.1	0	0
AC007673.1	0	0
AC007677.1	0	0
AC007679.1	0	0
AC007679.2	0	0.20752
AC007681.1	0.0553838	0.0945053
AC007683.1	0	0
AC007683.2	0	0
AC007684.1	0.220883	0
AC007685.1	0	0
AC007686.1	0.912114	0.67336
AC007686.2	0	0
AC007686.3	0	0
AC007687.1	0	0
AC007688.1	1.13678	1.65108
AC007688.2	0	0
AC007690.1	0.185123	0
AC007718.1	0	0
AC007728.1	0	0
AC007728.2	0	0
AC007728.3	0	0
AC007731.1	0	0
AC007731.2	0.194202	0.174737
AC007731.3	0	0
AC007731.4	0	0
AC007731.5	0	0
AC007738.1	0	0.300647
AC007741.1	0	0
AC007742.1	0	0
AC007742.2	0	0
AC007743.1	0	0
AC007744.1	4.68818	8.80819
AC007749.1	0	0
AC007750.1	0	0
AC007751.1	0	0
AC007751.2	0	0
AC007773.1	0	0
AC007780.1	0	0
AC007785.1	0	0
AC007785.2	0	0
AC007785.3	0.183048	0.128282
AC007786.1	0	0
AC007786.2	0	0
AC007786.3	0	0
AC007787.1	0	0
AC007787.2	0.418203	0.220876
AC007790.1	1.22587	1.43443
AC007792.1	0	0
AC007795.1	0	0
AC007823.1	0.350374	0.320515
AC007834.1	0.102926	0
AC007834.2	0	0
AC007842.1	0.301132	0.333081
AC007846.1	0	0
AC007846.2	0	0
AC007848.1	0	0
AC007848.2	0	0.0286641
AC007849.1	0	0
AC007849.2	0	0
AC007861.1	0	0
AC007861.2	0.13604	0
AC007876.1	0	0
AC007878.1	0	0
AC007879.1	0	0
AC007879.2	0.301932	0.502789
AC007879.3	0.937055	0.194413
AC007879.4	0	0.276527
AC007881.1	0	0
AC007881.2	0	0
AC007881.3	0	0
AC007899.1	0	0
AC007906.1	0	0
AC007906.2	0.888193	0.824237
AC007907.1	0	0
AC007908.1	0	0
AC007919.1	0	0
AC007919.2	0	0
AC007920.1	0.0218899	0.017676
AC007920.2	0	0
AC007922.1	0	0
AC007922.2	0	0
AC007922.3	0	0
AC007923.1	0	0
AC007923.2	0	0
AC007923.3	0	0
AC007923.4	0	0.119833
AC007938.1	0.0359544	0.0485475
AC007938.2	0	0
AC007938.3	0	0
AC007948.1	0	0
AC007950.1	0	0
AC007950.2	0	0.0407454
AC007952.1	0	0
AC007952.2	0	0
AC007952.3	0	0
AC007952.4	0	0
AC007952.5	0	0
AC007952.6	0	0
AC007952.7	0	0
AC007952.8	0	0
AC007952.9	0	0
AC007953.1	0	0
AC007953.2	0	0
AC007954.1	0	0
AC007956.1	0	0
AC007966.1	0	0.270596
AC007967.1	0	0
AC007967.2	0	0
AC007967.3	0	0
AC007967.4	0	0
AC007969.1	2.56456	2.33228
AC007969.2	2.2429	1.81083
AC007991.1	0	0
AC007991.2	0	0
AC007991.3	0	0
AC007991.4	0	0
AC007992.1	0.147145	0.0582693
AC007992.2	0.0913774	0
AC007993.1	0	0
AC007993.2	0	0
AC007993.3	0	0
AC007996.1	0.667582	0.717381
AC007998.1	0.1055	0.0932261
AC007998.2	0	0
AC007998.3	0	0
AC007998.4	0	0.018746
AC007998.5	0	0
AC008011.1	0	0
AC008011.2	0	0
AC008013.1	0.121638	0
AC008013.2	0	0
AC008013.3	0	0
AC008014.1	27.6652	30.8579
AC008015.1	0	0
AC008026.1	0.440412	0.179406
AC008026.2	0.387476	0.601294
AC008026.3	0.0371091	0.0580908
AC008033.1	0.0496534	0.0455623
AC008033.2	0	0
AC008033.3	0	0
AC008035.1	4.20986	7.50422
AC008038.1	17.7398	17.5515
AC008040.1	0	0
AC008040.2	0	0
AC008040.3	0	0
AC008040.4	0	0
AC008040.5	4.99514	9.75452
AC008050.1	0	0
AC008055.1	0	0
AC008056.1	0	0
AC008056.2	0	0
AC008060.1	0	0
AC008060.2	0	0
AC008060.3	0	0
AC008060.4	0	0
AC008063.1	0	0
AC008063.2	0	0.105121
AC008065.1	1.07742	1.50323
AC008066.1	0.0715116	0
AC008067.1	0	0
AC008069.1	0	0.0585035
AC008072.1	0	0.0703853
AC008073.1	0	0.12866
AC008073.2	0	0
AC008073.3	0	0
AC008074.1	0.175213	0.336289
AC008074.2	0	0
AC008074.3	0	0.256351
AC008079.1	0	0
AC008079.2	0	0
AC008080.1	0	0
AC008080.2	0	0
AC008080.3	0	0
AC008080.4	0	0.0315193
AC008083.1	0	0.190105
AC008083.2	0	1.43098
AC008083.3	0	0.36329
AC008088.1	0	0
AC008103.1	0	0
AC008105.1	0	0
AC008105.2	0	0
AC008105.3	0	0
AC008109.1	0	0
AC008114.1	0	0.195463
AC008115.1	0	0
AC008115.2	0	0
AC008115.3	3.3603	4.80416
AC008115.4	0.26602	0.0764212
AC008121.1	0	0
AC008121.2	0.52759	0
AC008121.3	0	0.190354
AC008124.1	0.694926	1.2422
AC008125.1	0	0
AC008126.1	0	0
AC008127.1	0	0
AC008127.2	0	0
AC008132.1	0	0
AC008132.2	0	0
AC008133.1	0	0
AC008133.2	0	0
AC008134.1	2.3238	0
AC008147.1	0	0
AC008147.2	0.0323232	0.00968351
AC008147.3	0	0.289043
AC008147.4	0	0
AC008149.1	0	0
AC008154.1	0	0
AC008154.2	0	0
AC008155.1	0.370075	0
AC008155.2	0	0
AC008162.1	0	0
AC008162.2	0	0
AC008163.1	0	0
AC008164.1	0	0
AC008171.1	0	0
AC008175.1	0	0
AC008175.2	0	0
AC008243.1	0	0
AC008250.1	0.157082	0
AC008250.2	0	0
AC008264.1	0	0
AC008264.2	4.64074	7.83224
AC008267.1	0.0703458	0.0504587
AC008267.2	0	0
AC008267.3	0.428795	0.171782
AC008267.4	0	0
[truncated: 56,477 more rows]
