# Supplementary material for: 661W Photoreceptor Cell Line as a Cell Model for Studying Retinal Ciliopathies
Source: Front Genet. 2019 Apr 5;10:308. doi: 10.3389/fgene.2019.00308 (PMC6459963; doi:10.3389/fgene.2019.00308)
Supplement: TABLE S2 — Transcript abundance estimates in transcripts per kilobase of exon per million reads mapped (TPKM) for 47 cone photoreceptor genes in all repeats of starved and unstarved 661W cells and hTERT-RPE1 cells. [file Table_2.XLSX]

## Sheet: Sheet1
mouse gene name	661W rep 1 TPKM	661W rep 2 TPKM	661W rep 3 TPKM	serum starved 661W rep 1 TPKM	serum starved 661W rep 2 TPKM	serum starved 661W rep 3 TPKM	661W mean TPKM	serum starved 661W mean TPKM	ttest	human gene name	hTERT-RPE1 TPKM	serum starved hTERT-RPE1 TPKM
Abca4	0.0907947	0.0578946	0.0962692	0.0455261	0.527162	0.228933	0.0816528	0.267207	0.343777	ABCA4	0.0750674	0.780012
A930018M24Rik	0.0104095	0.523518	0.745408	0.0581938	0.347621	0.553807	0.426445	0.319874	0.301999
Adrb1	0	0.0214597	0.0741472	0.0206738	0.0476337	0.0515282	0.031869	0.0399452	0.652892	ADRB1	0.0518684	0.0164818
Ampd2	24.5446	22.6355	17.4417	19.6832	19.0017	19.5493	21.5406	19.4114	0.426004	AMPD2	25.7619	24.6462
Arr3	0.040143	0.0723938	0	0.0728685	0.0356495	0.0196155	0.0375123	0.0427112	0.830004	ARR3	0.160057	0.320085
Bub1b	27.283	27.843	37.923	28.8678	30.243	32.815	31.0163	30.6419	0.889376	BUB1B	10.2125	7.55185
Cabp5	0.0967505	0.325294	0.0919738	0.221074	0.181823	0.0665056	0.171339	0.156468	0.865519	CABP5	0	0
Casp7	9.84231	15.4135	20.2449	12.734	19.0749	21.4354	15.1669	17.7481	0.0715082	CASP7	9.44166	11.97
Ccdc136	11.3947	15.2253	18.0021	17.1604	19.8582	21.7689	14.874	19.5958	0.0146927	CCDC136	2.48997	1.43572
Clca3	0.00929152	0.00898637	0.00887132	0	0.00443265	0.00784646	0.00904974	0.00409304	0.174338
Cltb	104.229	51.5525	45.6464	74.4853	46.6727	42.7516	67.1426	54.6365	0.284637	CLTB	80.9894	85.9354
Cnga3	0.0577989	0.00372671	0.003679	0.0287219	0	0	0.0217349	0.00957397	0.287072	CNGA3	0	0
Cngb3	0.0169054	0.00817512	0.00269015	0.00787573	0.0430132	0.0499668	0.00925689	0.0336186	0.289831	CNGB3	0	0
Crb1	0.00427968	0.0186702	0.129529	0.0235672	0.0320027	0.0555256	0.0508263	0.0370318	0.692219	CRB1	0.0225234	0.0118615
Crx	0.0218677	0.0402095	0	0.00441921	0.00905078	0.00801063	0.0206924	0.00716021	0.359588	CRX	0	0.0109457
Cxx1c	24.3736	19.2827	35.2448	26.8166	31.8849	39.999	26.3004	32.9002	0.16493
Dgkd	12.0369	16.6855	20.4425	11.5125	17.3076	17.6729	16.3883	15.4977	0.465599	DGKD	4.11662	2.89901
Ece1	24.5664	25.3883	34.6708	32.4166	36.0046	45.7972	28.2085	38.0728	0.0104783	ECE1	65.4744	45.251
Elovl2	0.00720566	0	0	0	0	0	0.00240189	0	0.42265	ELOVL2	0.595657	0.518007
Enpp5	30.0514	24.4813	42.5074	38.268	58.1129	54.7418	32.3467	50.3742	0.149631	ENPP5	0	0
Epb41l.1	0.0703291	0.0777009	0.063122	0.0636543	0.106326	0.107515	0.084724	0.0829567	0.280578	EPB41L1	23.5264	22.7656
Glo1	48.261	32.9294	34.9829	34.866	25.7134	27.9251	38.7244	29.5015	0.0475598	GLO1	75.2891	75.1686
Gm4792	0	0	0	0	0	0	0	0	#DIV/0!
Gnat2	0.53308	1.58918	0.923408	0.609899	0.91948	0.803218	1.01522	0.777532	0.398747	GNAT2	0	0
Gnb3	0.0206915	0.0322792	0.0351665	0	0.0319147	0.116407	0.0293791	0.0494406	0.585524	GNB3	0	11.9483
Gngt2	0	0	0	0	0	0	0	0	#DIV/0!	GNGT2	0	0
Gulo	0.00615491	0	0.0235063	0.00573478	0.00587257	0.00519767	0.00988707	0.00560167	0.614053
Hist3h2ba	0.726237	0.175596	0.404479	0.958606	0.692922	0.868826	0.435437	0.840118	0.0437113	HIST3H2BA	0	0
Kcne2	0.0888035	0.0944757	0.0254362	0.0165483	0.0762568	0.134986	0.0695718	0.0759304	0.916875	KCNE2	0.109091	0.152228
Nr2e3	0	0	0	0	0	0	0	0	#DIV/0!	NR2E3	0.15287	0.0243351
Nrl	0	0	0	0	0	0	0	0	#DIV/0!	NRL	0	0
Olfm1	25.5383	13.1944	9.67208	30.3933	24.4694	11.8813	16.1349	22.248	0.151118	OLFM1	0.150439	0
Opn1mw	0.0775196	0	0	0.0241133	0	0.0491665	0.0258399	0.0244266	0.966279	OPN1MW	0	0
Opn1sw	0	0	0	0	0	0	0	0	#DIV/0!	OPN1SW	4.08159*	3.13165*	corrected to 0
Osgep	40.4644	48.7636	73.9456	68.6941	75.2024	71.9161	54.3912	71.9375	0.215316	OSGEP	13.7527	16.7212
Otop3	0	0	0	0	0	0	0	0	#DIV/0!	OTOP3	0	0
Pcdh15	0.00494578	0.0825888	0.0221447	0.0279934	0.0325029	0.0102592	0.0365598	0.0235852	0.601555	PCDH15	0	0
Pde6c	0.00946824	0	0	0	0	0	0.00315608	0	0.42265	PDE6C	0.496231	0.0984945
Pde6h	0.0066377	0	0.00633751	0	0.00572545	0.00186846	0.00432507	0.0025313	0.684237	PDE6H	0	0.080359
Pygm	0.75399	0.917324	0.527928	0.952404	1.47364	1.0871	0.733081	1.17105	0.0673302	PYGM	0	0.0224117
Rho	0.0293032	0.0485842	0.0199843	0.0156017	0.0199707	0.0424214	0.0326239	0.0259979	0.70465	RHO	0	0
Rpe65	0	0	0	0	0	0	0	0	#DIV/0!	RPE65	1.15501	1.25208
Rtn4	535.708	330.273	264.756	372.922	286.207	280.404	376.912	313.178	0.348219	RTN4	461.912	647.387
Rxrg	0	0	0	0	0	0	0	0	#DIV/0!	RXRG	0	0
Smug1	4.45351	4.19159	4.24029	4.19945	4.26495	4.3459	4.29513	4.2701	0.847749	SMUG1	19.4902	23.8993
Tcta	7.00844	5.13323	7.51624	7.90741	6.57649	10.6412	6.55264	8.37503	0.112749	TCTA	0	0
Thrb	0.440351	0.135606	0.0962193	0.289858	0.20903	0.155406	0.224059	0.218098	0.941868	THRB	0.385299	0.518725
