# Supplementary material for: 661W Photoreceptor Cell Line as a Cell Model for Studying Retinal Ciliopathies
Source: Front Genet. 2019 Apr 5;10:308. doi: 10.3389/fgene.2019.00308 (PMC6459963; doi:10.3389/fgene.2019.00308)
Supplement: TABLE S3 — Transcript abundance estimates in transcripts per kilobase of exon per million reads mapped (TPKM) for 277 Syscilia Gold Standard (SCGS) genes in all repeats of starved and unstarved 661W cells and hTERT-RPE1 cells. [file Table_3.XLSX]

## Sheet: Sheet2
mouse gene name	661W rep 1 TPKM	661W rep 2 TPKM	661W rep 3 TPKM	serum starved 661W rep 1 TPKM	serum starved 661W rep 2 TPKM	serum starved 661W rep 3 TPKM	661W mean TPKM	serum starved 661W mean TPKM	ttest	human gene name	hTERT-RPE1 TPKM	serum starved hTERT-RPE1 TPKM
1810043G02Rik	11.4123	12.099	10.8562	12.8347	10.9763	10.1064	11.4558	11.3058	0.867489
2610301B20Rik	13.5321	17.4203	13.8465	13.1353	16.888	14.0396	14.933	14.6876	0.385437
Adcy3	2.33795	3.23367	6.26348	2.78594	3.44615	4.59555	3.94503	3.60921	0.665727	ADCY3	8.42001	5.89343
Ahi1	6.0969	7.09471	7.88646	6.36523	6.51766	7.88322	7.02602	6.92204	0.716984	AHI1	3.27499	4.82326
Ak7	0.0570936	0.0127427	0	0.0572884	0.0209518	0.0185439	0.0232788	0.0322614	0.232848	AK7	0.392373	0.518722
Ak8	0.0279101	0.152963	0.0888263	0.112688	0.239668	0.0864211	0.0898998	0.146259	0.195165	AK8	0	0
Alms1	2.30791	2.33544	2.95099	2.12781	3.14212	3.19083	2.53145	2.82025	0.418769	ALMS1	6.50648	9.07841
Arf4	205.522	234.013	187.452	167.95	259.866	272.715	208.996	233.51	0.560878	ARF4	306.015	343.474
Arl13b	9.98998	16.4551	16.8385	8.82433	13.2431	14.0744	14.4279	12.0473	0.06182	ARL13B	3.03935	5.18078
Arl3	110.262	131.077	137.479	124.635	100.414	110.401	126.273	111.817	0.422533	ARL3	22.62	24.5779
Arl6	29.9991	49.7888	44.257	31.5554	42.8467	31.5177	41.3483	35.3066	0.282821	ARL6	1.36348	1.789
Asap1	25.966	16.9724	15.6098	20.4072	15.1566	15.5415	19.5161	17.0351	0.265223	ASAP1	17.8548	17.5184
Atxn10	112.012	76.0632	83.3132	101.984	70.3842	77.4604	90.4628	83.2762	0.0369726	ATXN10	196.974	184.019
B9d1	21.4584	42.4591	37.025	34.4895	20.1438	25.2213	33.6475	26.6182	0.571445	B9D1	0	0
B9d2	12.5935	13.6649	14.5265	17.3985	16.5587	17.4978	13.595	17.1517	0.0294782	B9D2	0	10.9146
Bbs1	1.05346	2.03391	4.15096	1.41184	3.12799	4.22153	2.41278	2.92045	0.237654	BBS1	13.6847	11.4364
Bbs10	1.28414	2.15659	1.76781	1.40517	2.35548	1.97129	1.73618	1.91065	0.0227125	BBS10	4.02401	7.05591
Bbs12	11.69	15.7965	13.2141	8.95912	8.74144	10.0749	13.5669	9.25849	0.0889165	BBS12	3.88151	5.90286
Bbs2	6.16446	9.36131	10.7263	7.53576	3.91015	11.6791	8.75069	7.70834	0.683327	BBS2	10.9779	14.1257
Bbs4	5.14401	342.739	351.51	413.804	824.334	557.326	233.131	598.488	0.0473956	BBS4	8.19977	10.9227
Bbs5	9.68051	13.9571	10.9622	11.3462	8.00164	9.60854	11.5333	9.65213	0.485306	BBS5	1.16928	1.0601
Bbs7	8.91364	10.9105	9.72757	10.2901	12.0992	9.59502	9.85057	10.6614	0.229803	BBS7	9.14576	9.64644
Bbs9	6.56799	6.84351	10.9095	10.508	13.2354	12.2268	8.107	11.9901	0.117752	BBS9	4.67576	8.3119
C2cd3	8.3302	12.0185	10.096	11.6499	9.03479	8.95508	10.1482	9.87992	0.899126	C2CD3	4.32907	4.97223
Cby1	22.203	25.573	31.6991	31.3989	29.2856	30.2595	26.4917	30.3147	0.33923	CBY1	38.1031	46.937
Cc2d2a	6.63924	8.04065	12.0935	9.41439	14.2244	15.1329	8.92446	12.9239	0.0674429	CC2D2A	7.94554	12.8613
Ccdc103	0.871076	1.3955	1.9409	1.5064	0.87287	1.53145	1.40249	1.30357	0.813552	CCDC103	0	0
Ccdc114	0.0630753	0.0926686	0.0547596	0.0306689	0.108853	0.0412876	0.0701678	0.0602698	0.556401	CCDC114	0	0
Ccdc28b	0	0	0	0	0	0	0	0	#DIV/0!	CCDC28B	13.3221	12.2839
Ccdc37	1.05587	0.627764	1.06391	0.347953	0.253397	0.319329	0.915848	0.306893	0.0354271	CCDC37	0	0
Ccdc39	0	0	0	0	0	0	0	0	#DIV/0!	CCDC39	0	0
Ccdc40	0.121937	0.0336486	0.103501	0.108175	0.238705	0.102077	0.0863622	0.149652	0.46662	CCDC40	2.09863	2.22395
Cenpj	4.93686	5.76331	5.91385	6.42219	8.96373	7.03947	5.53801	7.47513	0.0940473	CENPJ	2.73575	2.67688
Cep104	12.1212	11.0384	3.93208	10.6031	3.09223	3.23674	9.03056	5.64402	0.277603	CEP104	3.93166	12.7838
Cep135	3.30318	4.53132	4.09226	3.34208	6.01908	4.67638	3.97559	4.67918	0.237763	CEP135	1.30534	1.95581
Cep164	9.64965	10.2021	12.1602	8.99317	9.9126	9.76139	10.6707	9.55572	0.228729	CEP164	9.25928	8.82915
Cep250	16.0673	16.226	12.6841	15.2836	16.5645	16.3404	14.9925	16.0628	0.506229	CEP250	15.101	16.8971
Cep290	3.02509	4.71461	3.69557	3.23209	4.14093	3.66685	3.81176	3.67996	0.626106	CEP290	2.84193	4.76183
Cep41	3.91264	4.82478	5.99952	4.32728	5.97305	5.82848	4.91231	5.37627	0.348134	CEP41	4.69109	4.75086
Cep72	1.28815	2.18381	2.9369	1.98657	3.21745	3.21967	2.13629	2.8079	0.0905795	CEP72	1.76328	0.614704
Cep89	13.2359	14.1059	12.0726	14.0315	10.7118	11.5738	13.1381	12.1057	0.492212	CEP89	12.296	13.1277
Cep97	1.89526	2.76812	3.89864	2.44235	3.6885	2.58672	2.85401	2.90586	0.946966	CEP97	0.89849	1.46138
Cldn2	0.0089351	0.0648124	0.145027	0.0707641	1.266	0.731911	0.0729248	0.689558	0.201956	CLDN2	0.123292	0.209055
Cnga2	0.0177453	0.0772313	0.145474	0.041335	0.126985	0.119884	0.0801502	0.096068	0.545931	CNGA2	0	0
Cnga4	0.0222955	0.00539083	0.0319309	0.00519341	0.0106364	0.032949	0.0198724	0.0162596	0.650755	CNGA4	0	0
Crb3	0.315602	0.0714972	0.0842405	0.272373	0.12372	0.0372543	0.157113	0.144449	0.734072	CRB3	0	0.249076
Crocc	4.78227	7.13804	6.06954	5.4351	0	8.21536	5.99662	4.55015	0.665156	CROCC	2.47838	7.94851
Ctnnb1	206.047	221.28	243.987	218.94	308.405	303.623	223.771	276.989	0.133394	CTNNB1	102.79	121.744
Dcdc2a	0.0266963	0.321223	0.491485	0.418017	0.822204	0.72399	0.279801	0.654737	0.0405932
Disc1	0.0556461	0.0646799	0.0638305	0.0383326	0.0455774	0.0477709	0.0613855	0.0438936	0.00253816	DISC1	0.786398	0.956105
Dnaaf1	0	0	0	0	0	0	0	0	#DIV/0!	DNAAF1	0	0
Dnaaf2	10.0866	8.49316	10.3922	12.2009	8.63178	9.87893	9.65732	10.2372	0.539297	DNAAF2	3.61447	4.25686
Dnaaf3	0.590296	0.649865	0.572838	1.84894	1.39606	1.05039	0.604333	1.4318	0.0688435	DNAAF3	1.44627	1.81639
Dnah1	0.00901784	0.0077526	0.02009	0.00746869	0.00764815	0.00761534	0.0122868	0.00757739	0.351125	DNAH1	0.762785	1.39482
Dnah10	0.103907	0.0657428	0.153567	0.0615268	0.057454	0.0688854	0.107739	0.0626221	0.177914	DNAH10	0	0
Dnah11	0	0	0	0	0	0	0	0	#DIV/0!	DNAH11	0	0
Dnah2	0.0104471	0.0297665	0.108611	0.189816	0.0433325	0.112909	0.0496082	0.115353	0.367138	DNAH2	0.0115139	0.0469469
Dnah5	0.0213943	0.014325	0.00628515	0.0184005	0.0219831	0.00833858	0.0140015	0.0162407	0.542363	DNAH5	0.386912	0.232498
Dnah6	0.0618721	0.00797868	0.00876399	0.011401	0.00983898	0.0163609	0.0262049	0.0125336	0.536367	DNAH6	0.0284887	0.0272769
Dnaic1	0	0	0	0	0	0	0	0	#DIV/0!
Dnaic2	0.123548	0.267247	0.565457	0.46522	0.232126	0.606835	0.318751	0.434727	0.419357
Dnal1	4.73821	6.64055	6.76615	4.66314	9.72795	6.44826	6.0483	6.94645	0.49893	DNAL1	2.30841	2.67313
Dnali1	0	0	0	0	0	0	0	0	#DIV/0!	DNALI1	6.98021	8.7539
Dpcd	25.1847	23.3552	25.3288	29.2012	18.7483	19.9703	24.6229	22.6399	0.577452	DPCD	82.9665	86.7576
Dpysl2	12.2168	12.1568	11.0467	16.6483	16.2151	17.2964	11.8068	16.7199	0.0184572	DPYSL2	61.5637	89.9355
Drd1a	0.0114589	0.0147768	0.0182345	0.0605014	0.0765328	0.054835	0.0148234	0.0639564	0.0211544
Drd2	0.00942773	0	0	0	0	0	0.00314258	0	0.42265	DRD2	0	0
Drd5	0	0	0	0	0.00465943	0	0	0.00155314	0.42265	DRD5	0	0
Dvl1	43.8659	54.9617	59.0616	46.6601	73.8093	73.3923	52.6297	64.6206	0.128877	DVL1	34.733	32.0636
Dync2h1	1.10106	1.35006	2.12671	1.40969	2.03123	2.57029	1.52594	2.00374	0.0482181	DYNC2H1	14.0353	10.8041
Dynlt1b	63.1068	1.28092	3.10772	2.19612	2.57015	1.57339	22.4985	2.11322	0.42064
Dyx1c1	0	0	0	0	0	0	0	0	#DIV/0!
Efhc1	0.693438	1.51849	3.62269	1.40802	2.09724	2.90586	1.94487	2.13704	0.714529	EFHC1	0	0
Evc	20.6812	17.0085	17.9415	16.8059	17.9791	17.8289	18.5437	17.538	0.564118	EVC	13.7335	14.5392
Evc2	16.4326	20.9116	29.0054	24.5638	25.2469	40.4094	22.1165	30.0734	0.0600179	EVC2	0	0
Exoc3	10.5954	11.178	13.6392	11.3152	12.5134	13.2884	11.8042	12.3723	0.368021	EXOC3	28.9679	22.288
Exoc4	23.4416	22.3689	24.8835	20.5849	20.2408	18.3067	23.5647	19.7108	0.107556	EXOC4	16.3836	17.5812
Exoc5	17.2215	15.9675	10.2425	10.6759	16.8217	11.1495	14.4772	12.8824	0.585438	EXOC5	9.27621	11.9573
Exoc6	4.58742	4.15004	5.97267	4.50836	5.85834	5.39299	4.90338	5.25323	0.664417	EXOC6	5.72469	5.91258
Exoc6b	10.1067	9.9178	12.7535	10.6591	9.07407	10.1112	10.926	9.94812	0.401129	EXOC6B	6.67673	6.90031
Fam161a	1.04544	1.07971	1.29176	1.18268	1.07662	1.13132	1.13897	1.13021	0.928116	FAM161A	1.32993	1.84088
Fbf1	9.51986	12.3602	10.4341	9.52412	9.29177	9.90693	10.7714	9.57427	0.334018	FBF1	2.01407	2.1223
Flna	1332.13	1020.29	221.475	1032.53	244.446	233.152	857.965	503.376	0.26161	FLNA	2727.78	2052.94
Foxj1	0.15996	0.349992	0.505748	0.576618	0.775621	0.730773	0.338567	0.694337	0.0321929	FOXJ1	0	0
Fuz	0	0	0	0	0	0	0	0	#DIV/0!	FUZ	0	0
									#DIV/0!	GAS8	5.77122	8.19508
Gli1	0.117322	0.127652	0.0770109	0.143474	0.171408	0.0774025	0.107328	0.130762	0.20381	GLI1	0	0
Gli2	0.639218	0.627765	1.34118	0.98345	2.43958	3.22383	0.869388	2.21562	0.115236	GLI2	1.92901	1.68962
Gli3	5.73269	6.55529	7.19244	6.08364	9.52715	10.7088	6.49347	8.7732	0.144835	GLI3	1.48175	1.36929
Gm20695	0	0	0	0	0	0	0	0	#DIV/0!
Gm4353	19.2312	1.20377	1.46534	1.49102	1.8215	0.900919	7.3001	1.40448	0.425024
Gpr161	1.64998	2.85061	5.81225	2.40896	5.51228	5.41072	3.43761	4.44399	0.376743	GPR161	8.69247	9.97545
Gpr98	0.286408	0.261708	0.367931	0.481244	0.251477	0.61321	0.305349	0.448644	0.208093	ADGRV1	0	0
Gsk3b	14.467	22.1258	25.5847	14.7944	27.1687	24.311	20.7258	22.0914	0.546168	GSK3B	8.98601	9.71356
Hap1	5.60727	7.87609	13.5415	9.01525	14.7864	22.7483	9.00829	15.5167	0.0610285	HAP1	0.046167	0.0831432
Heatr2	15.2843	14.461	10.4555	10.0659	8.14237	6.74661	13.4003	8.31829	0.021446	DNAAF5	12.2396	8.34472
Hspa8	no data	6.58619	7.27381	5.44507	5.54484	6.09899	6.93	5.6963	0.0382945	HSPA8	630.772	479.559
Hspb11	47.2358	70.6128	70.4309	44.9737	45.6008	47.1371	62.7598	45.9039	0.147673	HSPB11	31.4022	35.3918
Htr6	0.106851	0.109083	0.136025	0.248894	0.261102	0.249005	0.11732	0.253	0.00736642	HTR6	0	0
Htt	6.37926	7.42748	8.62152	5.89381	7.74813	7.43026	7.47609	7.02407	0.409444	HTT	5.84993	4.58338
Hydin	0.00162955	0	0	0	0.0085514	0.000688058	0.000543183	0.00307982	0.496866	HYDIN	0.166806	0.0376287
Hyls1	16.1346	19.5655	16.4319	16.213	17.2972	14.8966	17.3773	16.1356	0.215102	HYLS1	3.35276	3.207
Ift122	6.46017	9.4251	11.7003	7.58775	8.37612	9.34623	9.19519	8.4367	0.532988	IFT122	8.61844	11.0014
Ift140	5.41684	7.98946	11.0002	7.39843	7.38448	10.2623	8.1355	8.3484	0.832334	IFT140	8.26639	8.25474
Ift172	3.73191	7.06299	10.021	4.97712	8.53873	9.78202	6.93863	7.76596	0.263494	IFT172	8.83368	10.7862
Ift20	55.3384	55.9656	65.4456	72.9308	78.4586	84.9912	58.9165	78.7935	0.0050957	IFT20	37.0078	54.2514
Ift27	27.3645	23.3718	22.5486	30.5375	24.5232	21.6917	24.4283	25.5841	0.425139	IFT27	12.0881	12.3018
Ift43	35.2776	38.8155	40.4991	39.7905	36.0711	33.3862	38.1974	36.4159	0.651721	IFT43	39.0898	44.8893
Ift46	364.737	72.3761	738.203	90.2081	88.2893	102.623	391.772	93.7068	0.254512	IFT46	13.2258	15.6155
Ift52	13.132	16.1821	24.6988	15.416	15.816	16.6607	18.0043	15.9642	0.577551	IFT52	24.285	29.4159
Ift57	39.8859	53.5135	59.7875	47.099	44.561	48.7298	51.0623	46.7966	0.536819	IFT57	21.9968	30.2865
Ift74	33.7012	37.2163	25.042	37.7957	34.7947	33.7632	31.9865	35.4512	0.395922	IFT74	8.83697	11.9112
Ift80	9.74689	11.102	18.8719	11.8801	17.1651	18.8481	13.2403	15.9644	0.2659	IFT80	20.8868	29.0935
Ift81	12.8399	24.9838	20.5926	15.1183	20.0312	20.404	19.4721	18.5178	0.696994	IFT81	9.23708	11.1117
Ift88	3.8319	5.51015	5.11617	3.53344	3.86133	4.42853	4.81941	3.9411	0.160087	IFT88	9.95318	13.3993
Inpp5e	no data	6.46418	7.13384	6.54671	8.04727	8.69704	6.79901	7.76367	0.00402449	INPP5E	7.86018	7.91105
Intu	2.1464	2.23537	2.7555	1.89341	2.79868	2.73012	2.37909	2.47407	0.733817	INTU	2.75936	2.32233
Invs	3.61406	5.97848	8.09714	4.0205	5.56195	5.91938	5.89656	5.16728	0.439639	INVS	3.09862	2.98968
Iqcb1	31.7371	43.2323	44.2443	38.603	21.1764	18.5918	39.7379	26.1237	0.316912	IQCB1	3.96049	5.40783
Kif17	0.0637686	0	0.120477	0	0	0	0.0614152	0	0.21963	KIF17	0.352088	0.715524
Kif19a	0.0740837	0.066295	0.0886598	0.107171	0.0818056	0.0823466	0.0763462	0.0904411	0.341677	KIF19	0	0
Kif24	1.60375	2.52364	3.25132	2.08672	3.15474	2.7365	2.45957	2.65932	0.634615	KIF24	0	0
Kif27	0.185504	0.349251	0.751216	0.233305	0.267844	0.471362	0.428657	0.32417	0.387244	KIF27	0.450915	1.63
Kif3a	11.1521	16.237	24.3606	13.6379	16.7001	16.9129	17.2499	15.7503	0.669764	KIF3A	2.96572	3.93767
Kif3b	11.0109	9.69558	14.1831	11.4655	12.6373	13.997	11.6299	12.6999	0.378558	KIF3B	8.73897	8.06068
Kif3c	4.67784	5.03838	7.96641	4.70024	5.41777	5.79649	5.89421	5.30483	0.536608	KIF3C	16.6088	13.7956
Kif7	1.08912	1.74286	2.10778	1.64647	1.88237	2.90925	1.64659	2.14603	0.122773	KIF7	3.15317	3.2191
Lca5	3.52111	5.52304	6.2789	4.39683	21.4043	21.0357	5.10768	15.6123	0.161415	LCA5	1.34002	1.7116
Lrrc6	0	0.00652542	0.00644188	0.00628645	0.012875	0.00569768	0.00432243	0.00828638	0.234252	LRRC6	0.684743	2.80024
Lztfl1	4.53724	5.49492	5.77436	4.7987	7.0122	6.85526	5.26884	6.22205	0.122353	LZTFL1	3.90198	3.17113
Mak	0.0159555	0.00799456	0.0276227	0.00770178	0.00394342	0.026948	0.0171909	0.0128644	0.187145	MAK	0	0
Mal	0.0936502	0.34083	0.127687	0.0597026	0.489097	0.212282	0.187389	0.253694	0.340154	MAL	0	0
Mapre1	45.6259	36.309	39.8455	38.7216	35.3834	35.3821	40.5935	36.4957	0.142118	MAPRE1	47.0327	46.2045
Mchr1	1.46414	9.10848	24.369	10.0736	17.2761	16.6999	11.6472	14.6832	0.627841	MCHR1	0	0
Mdm1	6.32375	7.13396	7.03365	6.86278	8.95883	8.29079	6.83045	8.03747	0.0833049	MDM1	6.67319	8.88876
Mkks	46.4004	43.5078	26.6299	45.7137	41.3768	28.4813	38.846	38.5239	0.80797	MKKS	10.2728	14.3074
Mks1	0.480916	0.747533	0.476625	0.525345	0.554175	0.643328	0.568358	0.574283	0.9604	MKS1	4.45224	3.62331
Mlf1	13.2584	19.2614	20.996	19.7628	24.0912	27.9909	17.8386	23.9483	0.0113133	MLF1	15.4752	15.8448
Mns1	19.3361	20.1096	16.1386	23.1482	18.2203	15.566	18.5281	18.9782	0.818414	MNS1	2.89657	3.19534
Myo15	0.0168179	0.00238471	0.00156383	0.00457831	0.00625068	0.00829903	0.00692215	0.00637601	0.934742
Myo7a	3.86619	10.5468	13.0749	5.49656	15.3778	18.2606	9.16263	13.045	0.0753511	MYO7A	0.0728384	0.0463345
Nek1	3.17746	5.3574	6.46691	3.39391	5.14887	5.94654	5.00059	4.82977	0.50766	NEK1	4.3512	5.72264
Nek2	41.2421	34.5617	36.6238	42.0169	37.1756	34.1332	37.4759	37.7752	0.859582	NEK2	6.64141	5.91317
Nek4	2.7016	5.06214	6.40818	3.04566	3.45113	3.76458	4.72397	3.42046	0.275166	NEK4	0	0
Nek8	4.09665	8.84722	6.51941	9.23559	7.49509	7.72611	6.48776	8.15226	0.470925	NEK8	0	0
Ngfr	0.309194	0.0264971	0.0298948	0.138574	0.0896233	0.102459	0.121862	0.110219	0.897036	NGFR	0.0363149	0.0543559
Nin	3.32015	4.05035	4.72804	2.77513	4.36613	4.24093	4.03285	3.79406	0.480595	NIN	3.35131	4.54006
Ninl	3.90631	4.97082	4.96666	3.70284	4.67103	4.94747	4.6146	4.44045	0.168645	NINL	5.04144	5.36586
Nme5	2.2024	3.27779	9.3024	4.51545	3.24799	4.3845	4.92753	4.04931	0.720115	NME5	3.8708	2.94216
Nme7	13.9707	19.5193	26.7161	20.1155	19.8892	20.5063	20.0687	20.1703	0.979868	NME7	0	0
Nme8	0.016909	0	0.00807217	0	0	0	0.00832706	0	0.230245	NME8	0	0
Noto	0	0	0	0	0	0	0	0	#DIV/0!	NOTO	0.022529	0
Nphp1	15.8343	20.0903	26.656	18.6075	15.8683	15.3121	20.8602	16.596	0.405216	NPHP1	6.79003	9.1318
Nphp3	1.56479	2.45053	2.36433	2.00628	3.36736	3.12385	2.12655	2.8325	0.0370553	NPHP3	4.59455	6.70107
Nphp4	1.98286	2.98827	9.91976	2.79674	9.33048	9.48218	4.96363	7.20313	0.394784	NPHP4	2.98638	2.80564
Nup214	14.0584	12.4849	9.98793	15.0958	10.9762	10.3193	12.1771	12.1304	0.956581	NUP214	11.0582	10.4232
Nup37	30.8522	33.9031	25.3585	32.6272	24.5506	22.9435	30.0379	26.7071	0.412568	NUP37	16.9304	19.2687
Nup62	54.0873	64.3429	65.3836	54.6106	53.4852	57.68	61.2713	55.2586	0.21834	NUP62	23.4121	17.5504
Nup93	65.09	65.3695	62.8338	72.9661	63.6596	59.3922	64.4311	65.3393	0.820503	NUP93	19.6866	17.2953
Ocrl	14.6047	20.6732	23.8213	14.0981	19.795	20.0245	19.6997	17.9725	0.238746	OCRL	9.46197	9.86849
Odf2	18.0724	18.864	17.216	17.7706	15.8346	16.8948	18.0508	16.8333	0.311169	ODF2	16.2988	14.8516
Ofd1	8.0039	10.5048	10.2477	7.81613	8.96753	9.01049	9.58547	8.59805	0.137196	OFD1	12.6321	17.6887
Orc1	8.51119	6.45433	5.87161	7.85869	7.17298	7.76706	6.94571	7.59958	0.468181	ORC1	1.9284	0.81319
Pacrg	0.916296	0.656088	0.885808	1.20921	0.637729	0.665533	0.819397	0.837491	0.914599	PACRG	0.693701	0.512318
Pafah1b1	41.1755	43.492	48.3002	41.2023	49.4503	52.6103	44.3226	47.7543	0.191724	PAFAH1B1	29.1173	32.593
Pard3	11.9151	14.7462	20.6587	12.0292	14.3829	14.2531	15.7733	13.5551	0.401246	PARD3	14.803	9.18296
Pard6a	9.31251	12.4782	16.4592	13.6118	11.5566	13.0041	12.75	12.7242	0.992008	PARD6A	3.08994	2.88653
Pcdh15	0.00494578	0.0825888	0.0221447	0.0279934	0.0325029	0.0102592	0.0365598	0.0235852	0.601555	PCDH15	0	0
Pcm1	15.0317	17.5634	18.8681	14.4844	21.0415	21.2741	17.1544	18.9333	0.277468	PCM1	41.1051	52.3393
Pde6d	50.0741	62.5104	94.1998	66.9605	66.1888	68.3664	68.9281	67.1719	0.902133	PDE6D	14.6864	20.8851
Pdzd7	0	0	0	0	0	0	0	0	#DIV/0!	PDZD7	0	0
Pibf1	4.55002	5.04325	4.31944	4.11227	4.6946	4.294	4.63757	4.36696	0.163313	PIBF1	3.85089	6.11833
Pkd1	9.02482	11.4461	18.799	11.3752	20.996	19.6304	13.09	17.3339	0.255251	PKD1	0	0
Pkd1l1	0.0274569	0.025901	0.0100828	0.0059037	0	0.00178359	0.0211469	0.00256243	0.0724289	PKD1L1	0.0295562	0.0294767
Pkd2	15.9497	22.6757	21.9916	17.9454	27.9573	26.0543	20.2057	23.9857	0.058754	PKD2	20.7966	31.4246
Pkhd1	0.0139583	0.0144642	0.0169073	0.0139345	0.0437593	0.0159973	0.0151099	0.0245637	0.441323	PKHD1	0	0
Plk1	64.4307	62.1766	56.8366	67.1247	56.9311	50.8064	61.148	58.2874	0.412555	PLK1	22.6129	19.469
Poc1a	21.1363	18.0022	17.7636	22.398	13.8712	11.8139	18.9674	16.0277	0.307473	POC1A	9.21099	6.02198
Ptch1	0.925211	0.825992	1.78151	0.991796	1.28134	1.17851	1.17757	1.15055	0.938297	PTCH1	0.722163	0.851626
Ptpdc1	3.53254	4.14885	5.48557	3.23957	4.12833	5.31641	4.38899	4.2281	0.177809	PTPDC1	1.49847	1.71662
Rab11a	398.557	1012.94	1072.03	805.734	328.762	301.811	827.842	478.769	0.454202	RAB11A	119.691	141.796
Rab17	0.17798	0.036257	0.0160003	0.10621	0.0544183	0.0785324	0.0767458	0.0797202	0.946837	RAB17	1.94211	1.58009
Rab23	18.8217	20.8238	24.3743	20.8057	21.7051	20.5123	21.3399	21.0077	0.870113	RAB23	10.432	12.5353
Rab8a	75.8719	63.9462	90.573	78.8804	73.9367	67.6686	76.797	73.4952	0.77278	RAB8A	21.9733	21.3759
Ranbp1	750.375	651.342	467.663	565.143	407.202	382.64	623.127	451.662	0.0661745	RANBP1	48.3467	66.4405
Rfx3	0.580544	0.878596	0.901228	0.588527	1.56694	1.39405	0.786789	1.18317	0.189057	RFX3	0.904321	1.37523
Rilpl1	16.3051	20.3095	26.1319	18.9757	22.5893	25.6876	20.9155	22.4175	0.26495	RILPL1	16.7378	15.3516
Rilpl2	21.0096	26.4764	38.1711	29.418	31.7146	36.9634	28.5524	32.6987	0.280394	RILPL2	2.6685	2.57409
Ropn1l	1.81219	1.78738	2.27842	5.56698	3.2698	2.15157	1.95933	3.66278	0.269474	ROPN1L	0.201382	0.147924
Rp1	0	0.00168061	0	0	0	0	0.000560203	0	0.42265	RP1	1.34294	3.27675
Rp2	7.76979	12.5588	27.4964	8.50092	20.4194	18.0523	15.9417	15.6575	0.96002	RP2	3.02611	5.41074
Rpgr	2.23022	3.82655	3.92065	1.71937	2.89013	2.90494	3.32581	2.50481	0.0345746	RPGR	2.17275	2.26936
Rpgrip1	0	0	0	0	0	0	0	0	#DIV/0!	RPGRIP1	0.0480904	0.0326921
Rpgrip1l	2.01055	2.90956	3.63624	2.33207	3.86866	3.67764	2.85212	3.29279	0.246083	RPGRIP1L	3.46433	4.24528
Rsph1	0.422485	0.165998	0.11345	0.369043	0.012597	0.122643	0.233978	0.168094	0.298643	RSPH1	0	0
Rsph4a	0.0432866	0.0667538	0.144174	0.0886446	0.193873	0.174136	0.0847381	0.152218	0.154616	RSPH4A	0.211709	0.283183
Rsph9	5.08769	7.04322	12.1281	8.79918	7.7891	9.08428	8.08634	8.55752	0.831993	RSPH9	0	0
Rttn	2.96636	3.45628	4.35209	2.78731	4.08342	4.18767	3.59158	3.68613	0.756504	RTTN	2.66135	3.54638
Sass6	3.49222	3.90553	4.06672	3.2208	4.7041	4.49584	3.82149	4.14025	0.416581	SASS6	1.39282	1.24715
Sclt1	5.99259	10.6157	8.35728	6.1009	7.75908	8.79331	8.32186	7.5511	0.538341	SCLT1	3.51358	3.44768
Shh	0	0	0	0	0	0	0	0	#DIV/0!	SHH	0	0
Smo	29.1995	29.224	37.1019	24.5457	29.5651	35.0637	31.8418	29.7248	0.279911	SMO	14.5221	12.0459
Snap25	0	0	0	0	0	0	0	0	#DIV/0!	SNAP25	0.63928	1.79296
Snx10	17.5741	21.0608	22.0002	15.6399	24.1345	27.6189	20.2117	22.4644	0.41678	SNX10	0	0
Spa17	3.52251	4.34055	7.17485	4.54627	4.77998	6.12563	5.01264	5.15063	0.843825	SPA17	15.6043	0
Spag16	0.00756417	0.00731574	0	0	0	0	0.00495997	0	0.183617	SPAG16	12.3269	15.3569
Spag17	0	0	0	0	0	0	0	0	#DIV/0!	SPAG17	0	0
Spata7	4.1085	6.72083	6.47659	5.24531	3.93549	4.21533	5.76864	4.46538	0.400204	SPATA7	4.14483	6.8986
Spef2	0.0208088	0.0402627	0.0147733	0.0678928	0.00992197	0.0175812	0.0252816	0.0317987	0.798731	SPEF2	1.48123	2.09775
Ssna1	95.8543	87.9798	95.3915	105.042	82.9561	90.7662	93.0752	92.9214	0.976734	SSNA1	76.7996	80.9444
Sstr3	0.00681496	0.00988672	0.0227737	0.00317488	0.00325117	0.0143877	0.0131585	0.00693792	0.0462075	SSTR3	0	0
Stil	6.17683	6.87984	7.53819	6.2858	8.21941	8.29146	6.86495	7.59889	0.174907	STIL	1.93768	1.49634
Stk36	1.2434	2.06134	2.24178	1.81887	2.67437	2.52975	1.84884	2.341	0.0408679	STK36	23.65	28.4266
Stk38l	8.94438	5.7131	7.91248	7.11723	7.04585	6.60353	7.52332	6.9222	0.601553	STK38L	12.8405	12.3521
Stoml3	0.00804721	0.0155658	0	0.0313757	0.0230342	0.028472	0.007871	0.0276273	0.08892	STOML3	0	0
Stx3	21.2558	18.2674	10.8673	18.6606	17.7821	13.3784	16.7968	16.607	0.909776	STX3	8.72972	10.7835
Sufu	7.56551	9.17655	9.63858	6.99907	8.00566	8.06097	8.79355	7.68857	0.0639673	SUFU	8.53812	7.82788
Syne2	10.5688	12.5763	14.4696	13.4958	0	0	12.5382	4.4986	0.281966	SYNE2	9.41398	15.168
Tbc1d30	0.0578236	0.0313177	0.00662503	0.0474113	0.0507574	0.0566435	0.0319221	0.0516041	0.376371	TBC1D30	0.207118	0.243347
Tbc1d7	13.572	15.614	16.8562	18.1523	13.6948	14.4103	15.3474	15.4191	0.977556	TBC1D7	18.5871	16.5074
Tctn1	2.60883	3.32088	6.96387	3.94478	4.05106	6.14036	4.29786	4.71207	0.585523	TCTN1	28.5962	169.521
Tctn3	5.34165	7.5391	8.23455	6.49946	9.94054	8.26645	7.03843	8.23548	0.222348	TCTN3	40.4925	45.5115
Tekt2	0.994372	0.506421	0.333751	0.592281	0.75026	0.877721	0.611515	0.740087	0.690295	TEKT2	0.0389297	0.0793216
Tekt4	0	0	0	0	0	0	0	0	#DIV/0!	TEKT4	0	0
Tekt5	0.0396578	0.168764	0.0681558	0.0443409	0.817314	0.30141	0.0921925	0.387688	0.257419	TEKT5	0	0.0769895
Tmem138	23.2754	24.1923	20.4321	25.9234	20.4444	18.4425	22.6333	21.6034	0.643378	TMEM138	0	0
Tmem216	0	0	0	0	0	0	0	0	#DIV/0!	TMEM216	4.49058	3.88186
Tmem231	8.34638	12.5589	17.0305	11.3676	11.0722	11.5249	12.6453	11.3216	0.644743	TMEM231	3.51382	4.67878
Tmem237	18.4962	19.3045	27.577	21.5251	22.6915	24.4287	21.7926	22.8818	0.658723	TMEM237	27.23	22.2551
Tmem67	2.79806	3.32342	5.29413	3.32516	4.17971	5.92596	3.8052	4.47694	0.0202624	TMEM67	2.17935	4.35177
Tnpo1	19.1808	21.5672	18.6924	15.3497	23.7577	24.6764	19.8135	21.2613	0.662736	TNPO1	11.6686	12.2099
Topors	31.1813	29.8888	31.3433	34.6376	37.7775	35.813	30.8045	36.076	0.0590279	TOPORS	5.79725	10.3931
Tppp2	0	0	0	0	0	0	0	0	#DIV/0!	TPPP2	0	0
Traf3ip1	6.77608	10.8667	9.25917	7.31193	10.0583	8.73959	8.96732	8.70327	0.584344	TRAF3IP1	4.33551	5.3071
Trappc10	11.5746	10.8625	13.0197	11.7121	13.6458	12.9338	11.8189	12.7639	0.412941	TRAPPC10	13.0379	2.80956
Trappc3	76.2	64.1333	71.952	76.383	63.7393	69.8722	70.7618	69.9982	0.377511	TRAPPC3	118.203	116.225
Trappc9	9.14167	8.09097	10.4242	9.54681	7.88447	9.48897	9.21895	8.97342	0.591055	TRAPPC9	7.03573	5.75019
Trim32	18.9528	28.8309	30.3086	22.0146	28.1158	26.876	26.0308	25.6688	0.865317	TRIM32	11.4428	8.75456
Trip11	2.94048	3.24384	4.00194	2.84984	4.38499	4.62267	3.39542	3.9525	0.259035	TRIP11	3.66903	4.91044
Ttbk2	3.0709	3.631	3.62229	2.1457	4.2912	6.40429	3.4414	4.2804	0.516445	TTBK2	1.67243	1.99127
Ttc12	3.85043	4.17917	3.48523	3.2941	3.39949	2.71018	3.83828	3.13459	0.0107892	TTC12	6.67201	5.53191
Ttc21b	7.02032	8.26854	8.27482	7.61928	7.53556	6.94838	7.85456	7.36774	0.482561	TTC21B	3.39093	4.8506
Ttc23	4.94605	6.30702	9.93696	7.20583	7.95786	8.89781	7.06334	8.0205	0.444655	TTC23	6.30802	6.56462
Ttc26	3.12873	4.49899	5.97751	3.73283	4.52332	6.01999	4.53508	4.75871	0.360893	TTC26	2.14695	2.56964
Ttc29	0.02698	0	0	0	0	0	0.00899333	0	0.42265	TTC29	0	0.123563
Ttc30b	3.07016	2.88825	4.39824	3.68037	5.10253	5.61162	3.45222	4.79817	0.102542	TTC30B	0	0
Ttc8	6.37333	13.2362	19.1119	7.48715	8.85515	8.95638	12.9071	8.43289	0.30285	TTC8	18.7981	21.2712
Ttk	18.7916	20.9331	19.8979	20.5343	6.46987	5.82735	19.8742	10.9438	0.236286	TTK	4.90229	4.6368
Ttll3	0	0	0	0	0	0	0	0	#DIV/0!	TTLL3	0	0
Ttll6	0.00845599	0.0204457	0.0221547	0.0118182	0.0405893	0.0178522	0.0170188	0.0234199	0.468772	TTLL6	0	0.0253229
Ttll9	0.632196	1.56305	0.850394	0.802588	0.46986	0.368723	1.01521	0.547057	0.328022	TTLL9	0	0
Tuba1a	601.662	204.107	307.435	400.757	398.103	335.104	371.068	377.988	0.957292	TUBA1A	402.562	650.512
Tuba1c	no data	50.7639	44.7795	71.481	30.0534	36.5193	47.7717	46.0179	0.258398	TUBA1C	170.835	0
Tuba4a	94.7827	51.9612	36.1913	75.0949	59.3167	46.935	60.9784	60.4489	0.961143	TUBA4A	29.8802	25.8755
Tubb2a	54.2374	29.4341	65.0455	39.1952	72.8393	71.3357	49.5723	61.1234	0.568502	TUBB2A	24.3572	20.8072
Tubb2b	63.2067	49.5173	65.0885	82.6271	87.0004	66.7899	59.2708	78.8058	0.199151	TUBB2B	0	2.05774
									#DIV/0!	TUBB3	170.888	175.817
Tube1	2.29074	3.18367	3.73415	2.38165	2.74096	3.37747	3.06952	2.83336	0.289539	TUBE1	2.82117	4.17202
Tubgcp2	14.1589	16.5264	26.2256	15.9129	18.1231	22.4446	18.9703	18.8269	0.94434	TUBGCP2	43.9248	38.8835
Tubgcp3	32.702	38.0583	34.7674	33.167	45.884	41.6305	35.1759	40.2272	0.160296	TUBGCP3	3.54492	3.28024
Tubgcp4	14.3545	17.6744	18.3735	17.3792	22.3107	15.2248	16.8008	18.3049	0.590931	TUBGCP4	2.88146	0
Tubgcp5	5.86464	6.90386	7.27193	6.64423	9.63825	9.21167	6.68014	8.49805	0.0852054	TUBGCP5	1.01758	2.08041
Tubgcp6	12.147	12.7316	11.7616	11.7478	11.6965	13.4466	12.2134	12.297	0.928254	TUBGCP6	10.9922	17.8878
Tulp1	0	0	0	0	0	0.0324346	0	0.0108115	0.42265	TULP1	0.0322294	0.0251335
Tulp3	21.2457	21.3633	23.2576	22.6038	18.6283	20.7319	21.9555	20.6547	0.431421	TULP3	17.2871	18.4604
Ulk4	0	0	0	0	0	0	0	0	#DIV/0!	ULK4	3.20907	1.07944
Ush1c	0	0	0	0.122812	0	0	0	0.0409373	0.42265	USH1C	0	0
Ush1g	0.0163616	0.0158242	0.0273379	0.0228671	0.00390276	0.00345424	0.0198412	0.0100747	0.384307	USH1G	0	0
Ush2a	0	0	0	0.0329788	0.00234545	0	0	0.0117748	0.383147	USH2A	0.00807815	0.00701309
Wdpcp	0	0	0	0	0	0	0	0	#DIV/0!	WDPCP	0	0
Wdr19	2.87709	4.74972	7.79369	4.13932	6.98678	6.20935	5.14017	5.77848	0.633655	WDR19	19.9715	30.7268
Wdr35	12.0876	12.4614	12.9743	14.9523	14.787	12.9754	12.5078	14.2382	0.1877	WDR35	2.54902	3.48585
Wdr60	3.47591	4.39172	5.11313	4.67748	5.03401	4.58939	4.32692	4.76696	0.477843	WDR60	8.28739	8.16652
Wdr78	0	0	0	0	0	0	0	0	#DIV/0!	WDR78	1.36231	2.69593
Whrn	5.98439	4.2462	3.62441	3.98438	7.10918	7.09752	4.61833	6.06369	0.491725	WHRN	8.82132	10.8151
Xpnpep3	2.07309	2.12113	3.71534	2.27634	3.11895	2.984	2.63652	2.7931	0.783685	XPNPEP3	3.82373	2.33917
Zfp423	0.261174	0.157501	0.228827	0.273597	0.327503	0.369132	0.215834	0.323411	0.156017	ZNF423	0.0141573	0
