# Supplementary material for: 661W Photoreceptor Cell Line as a Cell Model for Studying Retinal Ciliopathies
Source: Front Genet. 2019 Apr 5;10:308. doi: 10.3389/fgene.2019.00308 (PMC6459963; doi:10.3389/fgene.2019.00308)
Supplement: TABLE S4 — Results of differential gene expression analysis of starved and unstarved 661W cells (tab 1) and DAVID functional annotation cluster analysis of differentially expressed genes (tab 2). [file Table_4.XLSX]

## Sheet: Galaxy271-(DESeq2_result_file_o
GeneID	Gene Name	Base mean	log2(FC)	StdErr	Wald-Stats	P-value	P-adj
ENSMUSG00000025930	Msc	497.053	-2.52907	0.217168	-11.6457	2.41355e-31	3.91478e-27
ENSMUSG00000044254	Pcsk9	787.055	-3.08355	0.28352	-10.876	1.50061e-27	1.21699e-23
ENSMUSG00000024799	Tm7sf2	1769.57	-2.35125	0.22045	-10.6657	1.47305e-26	7.96428e-23
ENSMUSG00000045294	Insig1	15513.1	-2.06306	0.212219	-9.72137	2.44467e-22	9.91315e-19
ENSMUSG00000026532	Spta1	523.253	-1.83988	0.199598	-9.21793	3.02894e-20	9.82587e-17
ENSMUSG00000025150	Cbr2	847.989	-2.22076	0.251259	-8.83853	9.69856e-19	2.62184e-15
ENSMUSG00000022548	Apod	288.005	-2.21561	0.27341	-8.1036	5.33562e-16	1.23634e-12
ENSMUSG00000022351	Sqle	16245.9	-1.48226	0.183634	-8.07183	6.9254e-16	1.40412e-12
ENSMUSG00000058258	Idi1	1170.75	-1.96897	0.24932	-7.89736	2.84879e-15	5.13415e-12
ENSMUSG00000026413	Pkp1	750.531	1.37875	0.17955	7.67893	1.60417e-14	2.60197e-11
ENSMUSG00000093930	Hmgcs1	28942.8	-2.01818	0.263734	-7.65231	1.97398e-14	2.91072e-11
ENSMUSG00000020251	Glt8d2	623.002	-2.00131	0.267717	-7.47545	7.69392e-14	1.03996e-10
ENSMUSG00000001467	Cyp51	41826.5	-1.56195	0.210024	-7.43702	1.02985e-13	1.28493e-10
ENSMUSG00000029819	Npy	88.9767	-2.49389	0.339088	-7.3547	1.91359e-13	2.21703e-10
ENSMUSG00000021223	Papln	90.8844	-2.72684	0.379385	-7.18752	6.59793e-13	7.13456e-10
ENSMUSG00000041220	Elovl6	7058.41	-1.48034	0.206636	-7.16402	7.83458e-13	7.94231e-10
ENSMUSG00000015090	Ptgds	2499.44	-1.84758	0.259687	-7.11467	1.12183e-12	1.07036e-09
ENSMUSG00000021670	Hmgcr	14273.7	-1.37274	0.194442	-7.05992	1.66604e-12	1.50129e-09
ENSMUSG00000025137	Pcyt2	5771.94	-1.43098	0.212027	-6.74904	1.48824e-11	1.19166e-08
ENSMUSG00000058454	Dhcr7	5337.61	-1.65503	0.244972	-6.756	1.41858e-11	1.19166e-08
ENSMUSG00000066867	Oas1e	310.048	-2.4573	0.364379	-6.74381	1.54284e-11	1.19166e-08
ENSMUSG00000034926	Dhcr24	14362.3	-1.61602	0.242064	-6.67603	2.45506e-11	1.81005e-08
ENSMUSG00000026051	1500015O10Rik	189.347	-2.54535	0.397082	-6.41014	1.4539e-10	1.02531e-07
ENSMUSG00000021273	Fdft1	11671.4	-1.50562	0.237424	-6.3415	2.27538e-10	1.53778e-07
ENSMUSG00000031604	Msmo1	33296.7	-1.50626	0.238669	-6.31108	2.77102e-10	1.79784e-07
ENSMUSG00000005357	Slc1a6	145.863	-1.63113	0.259686	-6.28115	3.3607e-10	2.09656e-07
ENSMUSG00000019437	Tlcd1	741.356	-1.01387	0.163334	-6.20731	5.38989e-10	3.12229e-07
ENSMUSG00000022893	Adamts1	8626.37	-1.41731	0.228152	-6.21213	5.22703e-10	3.12229e-07
ENSMUSG00000022311	Csmd3	65.1132	-2.32829	0.378276	-6.15499	7.50819e-10	4.19941e-07
ENSMUSG00000033105	Lss	12080.4	-1.81325	0.299838	-6.04744	1.47165e-09	7.95675e-07
ENSMUSG00000059743	Fdps	17629	-1.48086	0.245979	-6.02028	1.74111e-09	9.10996e-07
ENSMUSG00000022860	Chodl	449.215	-2.42168	0.409228	-5.91769	3.26486e-09	1.65487e-06
ENSMUSG00000070867	Trabd2b	1578.15	-1.50781	0.260114	-5.79671	6.76285e-09	3.32404e-06
ENSMUSG00000071047	Ces1a	82.3327	-2.24536	0.390169	-5.75485	8.67202e-09	4.13706e-06
ENSMUSG00000060572	Mfap2	605.474	-1.65761	0.288901	-5.73764	9.60074e-09	4.44926e-06
ENSMUSG00000038156	Spon1	273.792	-1.70058	0.298098	-5.70477	1.16502e-08	5.24905e-06
ENSMUSG00000020053	Igf1	1231.47	-1.66946	0.294452	-5.66973	1.43025e-08	6.2699e-06
ENSMUSG00000023832	Acat2	11678.4	-1.56406	0.276729	-5.65196	1.58632e-08	6.77108e-06
ENSMUSG00000041653	Pnpla3	89.9824	-2.17867	0.388493	-5.608	2.04681e-08	8.51263e-06
ENSMUSG00000022376	Adcy8	202.725	-2.22918	0.401284	-5.55511	2.77443e-08	1.12503e-05
ENSMUSG00000059742	Kcnh7	30.439	-2.16332	0.394099	-5.48928	4.03583e-08	1.59661e-05
ENSMUSG00000020027	Socs2	583.548	1.6437	0.303173	5.42166	5.90495e-08	2.26294e-05
ENSMUSG00000027419	Pcsk2	101.011	-2.20973	0.407788	-5.41883	5.99916e-08	2.26294e-05
ENSMUSG00000027605	Acss2	1761.72	-1.67009	0.309915	-5.38886	7.09061e-08	2.61386e-05
ENSMUSG00000051855	Mest	626.26	-2.06481	0.38413	-5.37529	7.64595e-08	2.75594e-05
ENSMUSG00000021892	Sh3bp5	1180.79	0.982192	0.184228	5.33138	9.74671e-08	3.43677e-05
ENSMUSG00000000732	Icosl	227.619	-1.35821	0.257664	-5.27126	1.35492e-07	4.67592e-05
ENSMUSG00000090610	Gm3571	103.198	-1.52869	0.292033	-5.23464	1.65311e-07	5.58612e-05
ENSMUSG00000022206	Npr3	1521.88	-1.74766	0.335173	-5.21419	1.84623e-07	6.1114e-05
ENSMUSG00000026675	Hsd17b7	5109.21	-1.0863	0.209166	-5.19351	2.06361e-07	6.69436e-05
ENSMUSG00000025950	Idh1	11046.3	-1.22784	0.236841	-5.18426	2.16876e-07	6.89751e-05
ENSMUSG00000038602	Slc35f1	473.697	-2.11825	0.412496	-5.1352	2.8185e-07	8.79156e-05
ENSMUSG00000045539	Sprr3	37.0421	-2.11813	0.41316	-5.12666	2.94928e-07	9.02592e-05
ENSMUSG00000024697	Gna14	149.36	-1.9248	0.376182	-5.11667	3.10984e-07	9.34105e-05
ENSMUSG00000027966	Col11a1	11798.1	-2.08072	0.408637	-5.09185	3.54589e-07	0.000104571
ENSMUSG00000029482	Aacs	16099.4	-1.13515	0.223478	-5.07948	3.78461e-07	0.000109619
ENSMUSG00000021186	Fbln5	5301.18	-1.73564	0.346578	-5.00794	5.50144e-07	0.00015385
ENSMUSG00000074280	Gm6166	3307.19	-0.859935	0.171602	-5.01121	5.40885e-07	0.00015385
ENSMUSG00000007682	Dio2	1154.85	-1.93204	0.387448	-4.98657	6.14595e-07	0.000165775
ENSMUSG00000008206	Cers4	3724.59	-0.971462	0.194677	-4.99011	6.03441e-07	0.000165775
ENSMUSG00000096035	Odaph	27.6125	1.88642	0.378509	4.98381	6.23445e-07	0.000165775
ENSMUSG00000030862	Cpxm2	615.832	-1.07822	0.2174	-4.95962	7.06294e-07	0.000184776
ENSMUSG00000054934	Kcnmb4	320.445	-1.48528	0.300482	-4.943	7.69302e-07	0.000197868
ENSMUSG00000090223	Pcp4	60.4721	-1.87293	0.379126	-4.94012	7.80736e-07	0.000197868
ENSMUSG00000031750	Il34	243.626	1.27223	0.259466	4.90325	9.4262e-07	0.000231656
ENSMUSG00000032193	Ldlr	24699.4	-1.08978	0.222189	-4.90475	9.35448e-07	0.000231656
ENSMUSG00000059857	Ntng1	28.8782	-2.01941	0.413174	-4.88754	1.02104e-06	0.000247183
ENSMUSG00000019929	Dcn	648.403	-1.65632	0.339139	-4.88391	1.04e-06	0.000248071
ENSMUSG00000062257	Opcml	410.04	-2.00477	0.413207	-4.85173	1.22392e-06	0.000287709
ENSMUSG00000049723	Mmp12	131.349	-1.90166	0.393726	-4.82992	1.36591e-06	0.0003165
ENSMUSG00000019102	Aldh3a1	705.176	-1.63466	0.338907	-4.82331	1.41193e-06	0.000322556
ENSMUSG00000017144	Rnd3	7135.05	-0.935516	0.194334	-4.81395	1.47975e-06	0.000331251
ENSMUSG00000022747	St3gal6	771.885	-1.51065	0.313904	-4.81246	1.49083e-06	0.000331251
ENSMUSG00000000296	Tpd52l1	891.038	1.28625	0.267493	4.80854	1.5204e-06	0.000333254
ENSMUSG00000020593	Lpin1	1545.26	-1.32351	0.275739	-4.79986	1.58774e-06	0.000338856
ENSMUSG00000045083	Lingo2	67.8342	1.87184	0.389901	4.8008	1.58033e-06	0.000338856
ENSMUSG00000097756	A730056A06Rik	121.653	-1.29826	0.271717	-4.77799	1.77057e-06	0.000372969
ENSMUSG00000034687	Fras1	471.786	-1.39609	0.294028	-4.74813	2.05302e-06	0.000426923
ENSMUSG00000047022	Mipol1	626.381	1.21975	0.257625	4.7346	2.19492e-06	0.000450653
ENSMUSG00000038349	Plcl1	984.877	-1.42756	0.30328	-4.70706	2.51311e-06	0.000503242
ENSMUSG00000054215	Sprr2k	23.7784	-1.90247	0.40417	-4.70711	2.51255e-06	0.000503242
ENSMUSG00000031230	Fgf16	69.805	-1.79087	0.381841	-4.69009	2.7308e-06	0.000537512
ENSMUSG00000050377	Il31ra	56.5006	-1.75427	0.374155	-4.68862	2.75053e-06	0.000537512
ENSMUSG00000026768	Itga8	138.53	-1.73066	0.36948	-4.68404	2.81276e-06	0.000543131
ENSMUSG00000032649	Colgalt2	73.8641	-1.92399	0.41113	-4.67977	2.87202e-06	0.000548049
ENSMUSG00000029201	Ugdh	21798	0.769446	0.164622	4.67401	2.95373e-06	0.000557088
ENSMUSG00000038530	Rgs4	48.1993	-1.59394	0.341538	-4.66696	3.05695e-06	0.000569928
ENSMUSG00000053469	Tg	569.242	-1.54777	0.332175	-4.65951	3.16965e-06	0.000584224
ENSMUSG00000052353	Cemip	495.092	-1.27198	0.27356	-4.64974	3.32358e-06	0.000605714
ENSMUSG00000040653	Ppp1r14c	357.84	-1.3898	0.299708	-4.6372	3.53167e-06	0.000636486
ENSMUSG00000021091	Serpina3n	9790.14	-1.54301	0.334176	-4.61737	3.8863e-06	0.00068826
ENSMUSG00000052504	Epha3	194.225	-1.90744	0.413184	-4.61644	3.90382e-06	0.00068826
ENSMUSG00000025153	Fasn	47096.4	-1.12282	0.243732	-4.60678	4.08961e-06	0.000713264
ENSMUSG00000022309	Angpt1	300.841	-1.82303	0.396236	-4.60088	4.20704e-06	0.000719904
ENSMUSG00000024987	Cyp26a1	394.433	-1.75254	0.380953	-4.60042	4.21645e-06	0.000719904
ENSMUSG00000024210	Ip6k3	837.265	-1.58926	0.345832	-4.59547	4.31783e-06	0.000724232
ENSMUSG00000049100	Pcdh10	211.396	-1.70331	0.370875	-4.59269	4.37575e-06	0.000724232
ENSMUSG00000053332	Gas5	14431.8	1.04927	0.228406	4.5939	4.35043e-06	0.000724232
ENSMUSG00000027952	Pmvk	4980.49	-1.26998	0.276743	-4.58901	4.45356e-06	0.000729664
ENSMUSG00000024378	Stard4	13122.8	-1.09576	0.239399	-4.57713	4.71391e-06	0.000764597
ENSMUSG00000022508	Bcl6	2452.9	-1.16365	0.254855	-4.56592	4.97317e-06	0.000798661
ENSMUSG00000029838	Ptn	1200.51	-1.77254	0.389548	-4.55024	5.35851e-06	0.000852109
ENSMUSG00000028024	Enpep	706.078	-1.73883	0.383376	-4.53558	5.74456e-06	0.000904629
ENSMUSG00000095105	Edaradd	147.831	-1.60607	0.356049	-4.5108	6.45829e-06	0.00100724
ENSMUSG00000032018	Sc5d	13527.6	-0.901733	0.20117	-4.48243	7.37962e-06	0.00113997
ENSMUSG00000001552	Jup	9202.19	-0.848324	0.189428	-4.47833	7.52283e-06	0.00115113
ENSMUSG00000041939	Mvk	5820.7	-1.10721	0.247855	-4.46719	7.92526e-06	0.00119359
ENSMUSG00000064267	Hvcn1	1843.8	-1.0498	0.235035	-4.46659	7.94749e-06	0.00119359
ENSMUSG00000070576	Mn1	960.149	-0.780838	0.175116	-4.45899	8.23481e-06	0.0012254
ENSMUSG00000063430	Wscd2	829.379	-1.49129	0.335601	-4.44363	8.84522e-06	0.00130427
ENSMUSG00000028369	Svep1	21.6794	-1.78657	0.403008	-4.43308	9.28973e-06	0.00135747
ENSMUSG00000048373	Fgfbp1	584.415	-1.71336	0.387615	-4.42026	9.85817e-06	0.00142767
ENSMUSG00000039116	Adgrg6	1368.38	-1.0336	0.234213	-4.41309	1.01907e-05	0.00146277
ENSMUSG00000027603	Ggt7	534.742	-0.846291	0.192107	-4.40531	1.05635e-05	0.00150298
ENSMUSG00000005360	Slc1a3	5563.37	-1.79011	0.40713	-4.39689	1.09812e-05	0.00154882
ENSMUSG00000047617	Paxx	1203.48	-0.876983	0.199703	-4.39145	1.12599e-05	0.00157444
ENSMUSG00000027996	Sfrp2	930.257	-1.1558	0.263392	-4.38812	1.14334e-05	0.00158503
ENSMUSG00000066441	Rdh11	5019.1	-0.912154	0.208264	-4.3798	1.1879e-05	0.00163286
ENSMUSG00000057967	Fgf18	67.5919	-1.69964	0.389423	-4.36451	1.27409e-05	0.00173662
ENSMUSG00000028289	Epha7	1073.69	-1.45452	0.333515	-4.3612	1.29352e-05	0.00174841
ENSMUSG00000029757	Dync1i1	334.263	-1.72458	0.396292	-4.3518	1.35026e-05	0.00181002
ENSMUSG00000042444	Mindy2	5734.01	-1.16444	0.269372	-4.3228	1.54059e-05	0.00204823
ENSMUSG00000015568	Lpl	8290.97	-1.02106	0.237952	-4.29103	1.7785e-05	0.0023453
ENSMUSG00000031196	F8	375.086	-1.07579	0.25099	-4.28618	1.81773e-05	0.00237771
ENSMUSG00000017390	Aldoc	397.057	-1.64698	0.385413	-4.27327	1.92623e-05	0.00249947
ENSMUSG00000031349	Nsdhl	7983.54	-1.2128	0.284127	-4.26852	1.9677e-05	0.00253303
ENSMUSG00000038248	Sobp	138.472	-1.51944	0.358416	-4.23933	2.24185e-05	0.00286321
ENSMUSG00000021708	Rasgrf2	84.8544	-1.64758	0.388839	-4.23717	2.2635e-05	0.00286828
ENSMUSG00000049690	Nckap5	137.934	-1.3339	0.316375	-4.2162	2.48449e-05	0.0031239
ENSMUSG00000032744	Heyl	22.644	-1.73846	0.41306	-4.20874	2.56796e-05	0.00320402
ENSMUSG00000032925	Itgbl1	112.838	-1.70692	0.40692	-4.19474	2.73183e-05	0.00338246
ENSMUSG00000009628	Tex15	663.89	-1.18173	0.283794	-4.16403	3.12685e-05	0.00384223
ENSMUSG00000048368	Omd	126.809	-1.71984	0.413207	-4.16217	3.15232e-05	0.00384441
ENSMUSG00000036181	Hist1h1c	5039.42	-1.47604	0.356216	-4.14366	3.41799e-05	0.0041373
ENSMUSG00000020917	Acly	30696.2	-0.873376	0.211585	-4.12777	3.66292e-05	0.00440093
ENSMUSG00000027820	Mme	3593.66	-1.67905	0.407236	-4.12304	3.73907e-05	0.00445939
ENSMUSG00000000359	Rem1	626.37	0.887701	0.215641	4.11657	3.84552e-05	0.00452271
ENSMUSG00000002985	Apoe	2995.13	-0.984521	0.239169	-4.11643	3.84792e-05	0.00452271
ENSMUSG00000041930	Fam222a	75.3277	-1.17354	0.285485	-4.1107	3.94466e-05	0.00460305
ENSMUSG00000011171	Vipr2	94.8838	-1.3248	0.322521	-4.10765	3.99712e-05	0.00463095
ENSMUSG00000079012	Serpina3m	272.405	-1.57943	0.384714	-4.10546	4.03508e-05	0.00464177
ENSMUSG00000021314	Amph	73.4059	-1.53445	0.37612	-4.07968	4.50976e-05	0.00507974
ENSMUSG00000031391	L1cam	858.761	-1.09847	0.269203	-4.08044	4.49503e-05	0.00507974
ENSMUSG00000055761	Nkain3	31.0837	-1.36399	0.334263	-4.0806	4.49204e-05	0.00507974
ENSMUSG00000027750	Postn	38042.4	-1.49199	0.366875	-4.06675	4.76738e-05	0.00532887
ENSMUSG00000029016	Clcn6	3782.42	-0.634619	0.156105	-4.06532	4.79664e-05	0.00532887
ENSMUSG00000032578	Cish	316.196	0.916842	0.225742	4.06147	4.87651e-05	0.00538075
ENSMUSG00000024665	Fads2	14564.3	-0.915027	0.225719	-4.05383	5.03848e-05	0.00549993
ENSMUSG00000029553	Tfec	32.1318	-1.64596	0.406089	-4.05319	5.05234e-05	0.00549993
ENSMUSG00000017412	Cacnb4	68.1613	-1.64739	0.408488	-4.03291	5.50915e-05	0.00595723
ENSMUSG00000006517	Mvd	8962.85	-1.23126	0.30599	-4.02385	5.72548e-05	0.00615015
ENSMUSG00000040703	Cyp2s1	68.0973	-1.17032	0.291312	-4.0174	5.88433e-05	0.0062792
ENSMUSG00000059173	Pde1a	70.1894	-1.18297	0.29506	-4.00927	6.09066e-05	0.0064569
ENSMUSG00000026748	Plxdc2	4660.99	-1.18167	0.294891	-4.00715	6.14551e-05	0.00647274
ENSMUSG00000049001	Ndnf	199.412	-1.64952	0.411965	-4.00404	6.22691e-05	0.00651616
ENSMUSG00000074213	Gm10642	37.4545	-1.65213	0.413207	-3.9983	6.38001e-05	0.00663358
ENSMUSG00000057315	Arhgap24	3353.86	-0.963829	0.241485	-3.99126	6.57226e-05	0.00678994
ENSMUSG00000037071	Scd1	14928.7	-1.07618	0.270513	-3.97829	6.94134e-05	0.00712586
ENSMUSG00000027188	Pamr1	17.1229	-1.63591	0.411855	-3.97204	7.12585e-05	0.00726926
ENSMUSG00000017344	Vtn	82.585	-1.63921	0.413137	-3.96772	7.25626e-05	0.00735603
ENSMUSG00000068205	Macrod2	425.621	-0.84382	0.21322	-3.95751	7.57355e-05	0.00763
ENSMUSG00000086150	Bach2os	40.7487	1.62496	0.411012	3.95357	7.69935e-05	0.00770886
ENSMUSG00000063558	Aox1	631.122	-0.921757	0.233452	-3.94838	7.86821e-05	0.00782484
ENSMUSG00000086108	Gm5602	51.1189	-1.26519	0.320541	-3.94706	7.91167e-05	0.00782484
ENSMUSG00000027533	Fabp5	10306.3	-1.02513	0.26051	-3.93509	8.31639e-05	0.00817526
ENSMUSG00000025175	Fn3k	62.2391	-1.47205	0.375013	-3.92534	8.66091e-05	0.00846265
ENSMUSG00000039883	Lrrc17	166.454	-1.61009	0.41052	-3.92208	8.77889e-05	0.00852656
ENSMUSG00000024883	Rin1	4114.61	1.15564	0.294827	3.91971	8.86539e-05	0.00855932
ENSMUSG00000071604	Fam189a2	79.065	-1.39561	0.356986	-3.90944	9.251e-05	0.00887877
ENSMUSG00000036545	Adamts2	4011.6	-1.27757	0.328414	-3.89012	0.000100194	0.00950374
ENSMUSG00000075706	Gpx4	12622.9	0.576988	0.148268	3.89152	9.96173e-05	0.00950374
ENSMUSG00000078921	Tgtp2	195.272	-1.01506	0.26128	-3.88494	0.000102354	0.00965223
ENSMUSG00000006360	Crip1	4283.34	-1.27005	0.327308	-3.88028	0.000104336	0.00977158
ENSMUSG00000040254	Sema3d	1021.64	-1.59317	0.410701	-3.87914	0.000104825	0.00977158
ENSMUSG00000001827	Folr1	3679.28	-0.961881	0.248327	-3.87345	0.000107305	0.0099456
ENSMUSG00000019122	Ccl9	114.465	-1.44873	0.375023	-3.86306	0.000111977	0.0101921
ENSMUSG00000031595	Pdgfrl	531.372	-1.49022	0.385726	-3.86341	0.000111813	0.0101921
ENSMUSG00000031788	Kifc3	4857.72	0.737349	0.190926	3.86197	0.000112477	0.0101921
ENSMUSG00000073650	Catip	63.1032	1.25362	0.324501	3.86323	0.000111896	0.0101921
ENSMUSG00000002910	Arrdc2	545.367	-1.00255	0.259725	-3.86004	0.000113368	0.0102157
ENSMUSG00000022658	Tagln3	414.533	-0.845699	0.219254	-3.85716	0.000114712	0.0102797
ENSMUSG00000091345	Col6a5	13.1292	-1.58792	0.412407	-3.85037	0.000117937	0.0105107
ENSMUSG00000056602	Fry	225.128	-1.04599	0.271822	-3.84805	0.000119059	0.0105527
ENSMUSG00000036103	Colec12	13828.9	-1.04223	0.271088	-3.84461	0.000120747	0.0106159
ENSMUSG00000040473	Cfap69	3533	1.03771	0.26996	3.84393	0.000121082	0.0106159
ENSMUSG00000030043	Tacr1	24.7289	-1.48612	0.388357	-3.82669	0.000129879	0.011326
ENSMUSG00000031994	Adamts8	83.2122	-1.30397	0.340985	-3.82414	0.000131229	0.0113826
ENSMUSG00000058135	Gstm1	2881.75	-1.07125	0.280398	-3.82045	0.000133207	0.0114383
ENSMUSG00000079654	Prrt4	1557.86	-1.50768	0.394648	-3.82031	0.000133282	0.0114383
ENSMUSG00000045009	Prrt3	71.5226	-1.41029	0.369662	-3.81508	0.000136137	0.0116154
ENSMUSG00000059325	Hopx	845.185	-1.38802	0.363934	-3.81392	0.000136778	0.0116154
ENSMUSG00000097084	Foxl1	153.52	1.50698	0.396012	3.80539	0.000141579	0.0119605
ENSMUSG00000017754	Pltp	5662.48	-0.829328	0.218516	-3.79527	0.000147483	0.0122734
ENSMUSG00000023045	Soat2	123.109	1.56859	0.413195	3.79626	0.000146895	0.0122734
ENSMUSG00000032036	Kirrel3	1083.46	-1.45214	0.38263	-3.79515	0.000147553	0.0122734
ENSMUSG00000010311	Optc	154.234	-1.18343	0.312035	-3.79261	0.00014907	0.0123363
ENSMUSG00000037664	Cdkn1c	1214.2	-1.33121	0.351552	-3.78665	0.000152691	0.0125185
ENSMUSG00000057716	Tmem178b	27.0949	-1.56454	0.413195	-3.78645	0.000152815	0.0125185
ENSMUSG00000039057	Myo16	226.876	-0.984018	0.26029	-3.78047	0.000156531	0.0126315
ENSMUSG00000051043	Gprc5c	684.129	-1.56117	0.412857	-3.78138	0.000155959	0.0126315
ENSMUSG00000063594	Gng8	48.4392	-1.24944	0.330381	-3.7818	0.000155696	0.0126315
ENSMUSG00000024376	Epb41l4a	605.497	-0.855598	0.227669	-3.75807	0.000171226	0.0137489
ENSMUSG00000050359	Sprr1a	1800.81	-1.55007	0.413133	-3.75199	0.000175438	0.0140177
ENSMUSG00000052387	Trpm3	522.551	-1.5039	0.402222	-3.73898	0.00018477	0.014691
ENSMUSG00000056671	Prelid2	371.03	0.861135	0.230651	3.7335	0.000188834	0.0149409
ENSMUSG00000072945	Ripply1	140.549	-1.52868	0.409757	-3.73069	0.000190954	0.0150353
ENSMUSG00000027834	Serpini1	746.479	-0.959021	0.257226	-3.72832	0.00019276	0.0151042
ENSMUSG00000044461	Shisa2	338.705	-1.44277	0.390251	-3.69703	0.00021814	0.0170107
ENSMUSG00000097129	4930507D05Rik	36.6053	-1.21057	0.327764	-3.69341	0.00022127	0.0171722
ENSMUSG00000041797	Abca9	388.222	-1.5033	0.407843	-3.68598	0.000227826	0.0175968
ENSMUSG00000046618	Olfml2a	174.025	-1.48992	0.405985	-3.66988	0.000242662	0.0186539
ENSMUSG00000001622	Csn3	69.7051	1.39812	0.381508	3.66473	0.000247599	0.0186793
ENSMUSG00000022504	Ciita	9.34042	-1.50755	0.411243	-3.66585	0.000246518	0.0186793
ENSMUSG00000032281	Acsbg1	459.835	1.47375	0.401863	3.66729	0.000245138	0.0186793
ENSMUSG00000036242	3632451O06Rik	21.8481	-1.40646	0.383628	-3.6662	0.000246184	0.0186793
ENSMUSG00000031028	Tub	27.4213	-1.51113	0.413199	-3.65714	0.000255046	0.0191521
ENSMUSG00000031380	Vegfd	128.981	-0.979007	0.267955	-3.65363	0.000258564	0.0193267
ENSMUSG00000040536	Necab1	234.747	-1.46943	0.403019	-3.64606	0.000266288	0.0198128
ENSMUSG00000027656	Wisp2	800.496	-1.24181	0.341027	-3.64138	0.000271185	0.0200837
ENSMUSG00000030222	Rerg	40.8409	-1.35153	0.371277	-3.64022	0.000272405	0.0200837
ENSMUSG00000037138	Aff3	88.0149	-1.137	0.313428	-3.62762	0.00028605	0.0208997
ENSMUSG00000051920	Rspo2	53.4938	-1.46934	0.405015	-3.62787	0.000285771	0.0208997
ENSMUSG00000055809	Dnaaf3	147.009	-1.009	0.278307	-3.6255	0.000288401	0.020977
ENSMUSG00000024043	Arhgap28	695.424	-0.858579	0.23705	-3.62194	0.000292407	0.0211734
ENSMUSG00000006014	Prg4	60.7114	-1.48792	0.411304	-3.61756	0.000297395	0.0214389
ENSMUSG00000020577	Tspan13	142.36	-1.07031	0.296753	-3.60676	0.000310049	0.0222522
ENSMUSG00000043531	Sorcs1	599.029	-1.48666	0.412898	-3.60055	0.000317544	0.0226897
ENSMUSG00000097564	C430014B12Rik	53.7984	-1.13849	0.316751	-3.59429	0.000325279	0.0231405
ENSMUSG00000062184	Hs6st2	6467.31	-1.11519	0.310672	-3.58961	0.00033117	0.0234567
ENSMUSG00000052468	Pmp2	214.333	-1.47937	0.413128	-3.5809	0.000342408	0.0241472
ENSMUSG00000035686	Thrsp	18.1472	-1.47829	0.413041	-3.57904	0.00034486	0.0242148
ENSMUSG00000026043	Col3a1	25180.3	-1.46192	0.40869	-3.57709	0.00034744	0.0242909
ENSMUSG00000040181	Fmo1	669.483	-1.47487	0.413087	-3.57037	0.000356476	0.0246044
ENSMUSG00000042190	Cmklr1	1011.64	-0.881535	0.24683	-3.57143	0.000355044	0.0246044
ENSMUSG00000066232	Ipo7	11381.1	0.542882	0.152036	3.57075	0.000355964	0.0246044
ENSMUSG00000019905	Gprc6a	12.624	-1.46898	0.412624	-3.5601	0.000370715	0.0253397
ENSMUSG00000046743	Fat4	2468.43	-1.36414	0.383259	-3.55932	0.000371816	0.0253397
ENSMUSG00000054459	Vsnl1	400.211	-1.4709	0.413209	-3.55971	0.000371266	0.0253397
ENSMUSG00000024899	Papss2	769.695	-0.999611	0.282026	-3.54439	0.000393521	0.0267067
ENSMUSG00000031168	Ebp	13289.4	-0.757935	0.213949	-3.54261	0.000396195	0.0267762
ENSMUSG00000029311	Hsd17b11	1614	-0.694626	0.196405	-3.5367	0.000405167	0.0272689
ENSMUSG00000022211	Carmil3	65.1586	-1.26742	0.358744	-3.53293	0.000410988	0.0275464
ENSMUSG00000052821	Cysltr1	226.156	-1.44117	0.408582	-3.52724	0.000419909	0.0279136
ENSMUSG00000054728	Phactr1	336.89	-1.12761	0.319603	-3.52815	0.000418474	0.0279136
ENSMUSG00000010663	Fads1	33703.4	-0.770496	0.218799	-3.52147	0.000429157	0.028412
ENSMUSG00000040037	Negr1	164.079	-1.36163	0.387074	-3.51776	0.000435201	0.0285788
ENSMUSG00000047963	Stbd1	4489.89	0.93239	0.265033	3.51801	0.000434797	0.0285788
ENSMUSG00000079641	Rpl39	17384.8	0.69109	0.196571	3.51572	0.000438558	0.0286831
ENSMUSG00000053846	Lipg	740.445	-1.43667	0.409972	-3.50431	0.000457789	0.0298206
ENSMUSG00000021957	Tkt	30573	-0.535889	0.153154	-3.49903	0.00046696	0.0302963
ENSMUSG00000026494	Kif26b	784.948	-1.18411	0.338629	-3.49679	0.000470887	0.0303086
ENSMUSG00000027217	Tspan18	121.136	-1.06882	0.30564	-3.497	0.000470522	0.0303086
ENSMUSG00000028197	Col24a1	25.3494	-1.38369	0.395947	-3.49465	0.000474693	0.0304329
ENSMUSG00000026437	Cdk18	3313.37	0.845274	0.242064	3.49195	0.000479514	0.0305725
ENSMUSG00000049872	Fam26e	180.85	-1.115	0.319363	-3.49132	0.00048064	0.0305725
ENSMUSG00000035305	Ror1	151.231	-0.920284	0.263756	-3.48914	0.000484571	0.0307021
ENSMUSG00000018916	Csf2	25.7688	1.41381	0.405507	3.48652	0.000489354	0.0308845
ENSMUSG00000021596	Mctp1	96.6422	-1.36003	0.390463	-3.48312	0.000495605	0.0309181
ENSMUSG00000022283	Pabpc1	53915.3	0.836946	0.240242	3.48377	0.000494406	0.0309181
ENSMUSG00000027831	Veph1	151.533	-1.33249	0.382378	-3.48473	0.000492631	0.0309181
ENSMUSG00000047104	Pbp2	160.86	1.17532	0.338068	3.47659	0.000507839	0.0315599
ENSMUSG00000022180	Slc7a8	34.8212	-1.3982	0.402621	-3.47274	0.00051518	0.0318018
ENSMUSG00000025232	Hexa	35637.8	-0.712588	0.205209	-3.47249	0.000515652	0.0318018
ENSMUSG00000086256	Gm12052	15.1608	-1.41139	0.406858	-3.469	0.000522405	0.0320962
ENSMUSG00000064115	Cadm2	73.2193	-1.19402	0.344377	-3.46718	0.000525949	0.032192
ENSMUSG00000038375	Trp53inp2	6655.77	-0.930287	0.268589	-3.46361	0.000532982	0.0324999
ENSMUSG00000054753	AU018091	56.0518	1.19702	0.346051	3.45909	0.000541996	0.0329257
ENSMUSG00000022463	Srebf2	24695.5	-0.804096	0.232658	-3.45613	0.000547983	0.0329496
ENSMUSG00000028795	Ccdc28b	495.158	-0.869587	0.25167	-3.45527	0.000549732	0.0329496
ENSMUSG00000056947	Mab21l1	3954.49	-0.770646	0.22306	-3.45489	0.000550515	0.0329496
ENSMUSG00000097640	Gm20033	52.225	-1.24446	0.360133	-3.45556	0.000549141	0.0329496
ENSMUSG00000046807	Lrrc75b	596.03	-1.13803	0.329598	-3.45278	0.000554838	0.0330863
ENSMUSG00000079470	Utp14b	801.437	-0.99386	0.288665	-3.44295	0.000575407	0.0341872
ENSMUSG00000019806	Aig1	916.461	0.789705	0.229836	3.43595	0.000590486	0.0347017
ENSMUSG00000036295	Lrrn3	149.919	-1.23277	0.35874	-3.43639	0.000589512	0.0347017
ENSMUSG00000040624	Plekhg1	304.37	-1.11795	0.325347	-3.43619	0.000589954	0.0347017
ENSMUSG00000034853	Acot11	354.998	-0.75714	0.220733	-3.43012	0.000603308	0.0352002
ENSMUSG00000036040	Adamtsl2	137.641	-1.41721	0.413157	-3.4302	0.000603139	0.0352002
ENSMUSG00000022894	Adamts5	20825.7	-1.11697	0.325881	-3.42755	0.000609064	0.0353335
ENSMUSG00000031239	Itm2a	10813.5	-1.31184	0.38278	-3.42715	0.000609949	0.0353335
ENSMUSG00000022758	P2rx6	110.976	-1.26515	0.369513	-3.42383	0.000617447	0.0356406
ENSMUSG00000028698	Pik3r3	3309.54	-0.781964	0.228626	-3.42027	0.00062559	0.0359825
ENSMUSG00000022620	Arsa	7564.74	-0.771616	0.22567	-3.41922	0.000627998	0.0359934
ENSMUSG00000020241	Col6a2	6050.4	-1.40945	0.412864	-3.41385	0.000640528	0.036394
ENSMUSG00000026981	Il1rn	16.5958	1.39805	0.409585	3.41334	0.00064172	0.036394
ENSMUSG00000063727	Tnfrsf11b	74.1542	1.36915	0.40103	3.41408	0.000639974	0.036394
ENSMUSG00000051029	Serpinb1b	143.397	0.743998	0.218214	3.40949	0.000650857	0.0367836
ENSMUSG00000049999	Ppp1r3d	389.158	-0.781358	0.229584	-3.40337	0.000665601	0.0373565
ENSMUSG00000097789	Gm2115	749.572	1.17872	0.34627	3.40404	0.00066396	0.0373565
ENSMUSG00000032883	Acsl3	12007.5	-0.982667	0.288828	-3.40226	0.000668317	0.0373653
ENSMUSG00000035246	Pcyt1b	3573.87	-0.786237	0.231149	-3.40142	0.000670363	0.0373653
ENSMUSG00000052085	Dock8	491.751	1.28739	0.378952	3.39724	0.000680684	0.0376815
ENSMUSG00000064294	Aox3	39.9969	-1.37857	0.405708	-3.39793	0.000678967	0.0376815
ENSMUSG00000003955	Fam162a	9164.32	0.704475	0.208269	3.38253	0.000718223	0.0396244
ENSMUSG00000019933	Mrln	58.4464	-1.39214	0.411831	-3.38037	0.000723894	0.0396674
ENSMUSG00000029361	Nos1	114.921	-1.37585	0.40697	-3.38072	0.000722951	0.0396674
ENSMUSG00000000168	Dlat	6137.91	0.745495	0.220698	3.3779	0.000730407	0.0398896
ENSMUSG00000047284	Neurl4	1739.33	0.699078	0.207336	3.37172	0.000747006	0.0406592
ENSMUSG00000026875	Traf1	113.877	1.1258	0.334094	3.36971	0.000752461	0.0408191
ENSMUSG00000059493	Nhs	815.069	-1.14981	0.341664	-3.36533	0.000764534	0.0413358
ENSMUSG00000050914	Ankrd37	397.16	1.05375	0.313515	3.36109	0.000776352	0.0418353
ENSMUSG00000068747	Sort1	5632.14	-1.20266	0.35843	-3.35535	0.000792652	0.0425722
ENSMUSG00000044288	Cnr1	6218.44	-1.31297	0.392447	-3.34559	0.000821069	0.0438083
ENSMUSG00000054196	Cthrc1	14576.9	-1.0763	0.321681	-3.34585	0.000820295	0.0438083
ENSMUSG00000015533	Itga2	100.788	1.01784	0.304487	3.34281	0.000829337	0.0441044
ENSMUSG00000054493	Gm9947	26.4104	-1.35896	0.406778	-3.34079	0.000835406	0.044282
ENSMUSG00000024663	Rab3il1	944.177	-1.18985	0.356394	-3.33859	0.000842047	0.0444886
ENSMUSG00000054640	Slc8a1	643.148	-1.36313	0.40869	-3.33537	0.000851847	0.0448602
ENSMUSG00000000440	Pparg	633.971	0.814467	0.244267	3.33433	0.000855044	0.0448829
ENSMUSG00000040747	Cd53	179.472	1.19199	0.35761	3.33321	0.000858507	0.0449193
ENSMUSG00000084349	Rpl3-ps1	1357.23	0.885892	0.266556	3.32347	0.000889052	0.0463679
ENSMUSG00000021252	Erg28	4027.62	-0.823477	0.247967	-3.32091	0.000897245	0.0465907
ENSMUSG00000034110	Kctd7	795.79	-0.856712	0.258019	-3.32034	0.000899068	0.0465907
ENSMUSG00000057614	Gnai1	1884.43	-1.30409	0.393072	-3.31769	0.000907644	0.0468853
ENSMUSG00000074259	Gramd2	504.726	-0.775772	0.233954	-3.31591	0.000913451	0.0470355
ENSMUSG00000041272	Tox	49.8328	-1.35923	0.410094	-3.31443	0.000918292	0.0471351
ENSMUSG00000094707	A830019P07Rik	94.3715	-1.27922	0.387265	-3.3032	0.000955876	0.0489095
ENSMUSG00000096938	9530052E02Rik	28.1423	-1.23972	0.375422	-3.30221	0.000959262	0.0489284
ENSMUSG00000031785	Adgrg1	1485.54	-1.15784	0.350864	-3.29996	0.000966973	0.0491671
ENSMUSG00000092035	Peg10	3045.79	-1.14436	0.346979	-3.29807	0.000973528	0.0493457
ENSMUSG00000031708	Tecr	20428.8	-0.582229	0.176825	-3.29268	0.000992357	0.0499877
ENSMUSG00000066842	Hmcn1	199.079	-1.35925	0.412741	-3.29323	0.000990424	0.0499877
ENSMUSG00000021508	Cxcl14	84.2424	-1.35712	0.412849	-3.2872	0.0010119	0.0508136
ENSMUSG00000025494	Sigirr	53.5899	1.09682	0.333752	3.28633	0.00101502	0.0508136
ENSMUSG00000053049	Gm15413	38.5519	1.3206	0.402199	3.28344	0.00102547	0.0511788
ENSMUSG00000034161	Scx	1815.55	-0.736284	0.224305	-3.28251	0.00102888	0.0511915
ENSMUSG00000023885	Thbs2	4031.45	-0.746062	0.227439	-3.28028	0.00103704	0.0512827
ENSMUSG00000034854	Mfsd12	2447.52	-0.5908	0.180106	-3.28029	0.00103699	0.0512827
ENSMUSG00000032766	Gng11	5405.92	-0.773522	0.236606	-3.26924	0.00107835	0.0531636
ENSMUSG00000021900	Btd	3000.67	-0.853912	0.261629	-3.26383	0.00109917	0.0540258
ENSMUSG00000083716	Gm13436	1215.23	0.774336	0.237791	3.25638	0.00112844	0.0552972
ENSMUSG00000021876	Rnase4	3505.4	-0.828754	0.254571	-3.25549	0.00113195	0.055302
ENSMUSG00000004415	Col26a1	115.114	-1.32347	0.407197	-3.25018	0.00115331	0.0560078
ENSMUSG00000022108	Itm2b	44346.3	-0.63366	0.19496	-3.25021	0.00115319	0.0560078
ENSMUSG00000024784	Gpha2	117.789	-1.33972	0.412996	-3.24391	0.00117901	0.0569154
ENSMUSG00000028545	Bend5	74.1732	-1.10282	0.339923	-3.24431	0.00117734	0.0569154
ENSMUSG00000028641	P3h1	5714.54	-0.792488	0.244385	-3.24279	0.00118367	0.0569705
ENSMUSG00000019848	Popdc3	66.7062	-1.31635	0.406736	-3.23637	0.00121062	0.0580839
ENSMUSG00000060600	Eno3	5572.11	0.777959	0.240439	3.23558	0.00121396	0.0580839
ENSMUSG00000059049	Frem1	40.4917	-1.33269	0.412063	-3.23419	0.0012199	0.0581963
ENSMUSG00000031451	Gas6	27548.7	-1.04116	0.322356	-3.22983	0.00123864	0.0589171
ENSMUSG00000021266	Wars	8768.45	0.885213	0.274313	3.22702	0.00125087	0.0593249
ENSMUSG00000053626	Tll1	4240.03	-1.12641	0.349194	-3.22573	0.0012565	0.0594184
ENSMUSG00000049119	Fam110b	2608.13	-1.06601	0.330895	-3.22159	0.00127483	0.0601096
ENSMUSG00000028965	Tnfrsf9	129.759	1.28244	0.398287	3.21988	0.00128243	0.0602927
ENSMUSG00000033022	Cdo1	317.58	-0.842821	0.262119	-3.21541	0.00130258	0.0610629
ENSMUSG00000031618	Nr3c2	412.299	-1.2147	0.378156	-3.21218	0.00131734	0.0615769
ENSMUSG00000031596	Slc7a2	632.445	-1.04037	0.324637	-3.20472	0.00135195	0.0630135
ENSMUSG00000031554	Adam5	87.2158	-1.0862	0.340112	-3.19367	0.00140477	0.0652876
ENSMUSG00000021250	Fos	1923.72	-1.2061	0.378455	-3.18692	0.00143797	0.0666399
ENSMUSG00000028716	Pdzk1ip1	8.63703	-1.2709	0.398959	-3.18554	0.00144485	0.0667679
ENSMUSG00000024608	Rps14	45394.3	0.638806	0.200884	3.17998	0.00147286	0.0678689
ENSMUSG00000057719	Sh3rf2	56.2912	-1.22873	0.387021	-3.17484	0.00149921	0.0688873
ENSMUSG00000046593	Tmem215	19.6754	-1.22988	0.387938	-3.1703	0.00152279	0.0697731
ENSMUSG00000023982	Guca1a	133.721	-1.12533	0.355068	-3.16934	0.00152785	0.0698077
ENSMUSG00000021337	Scgn	9.08393	-1.30796	0.412975	-3.16717	0.00153932	0.0700199
ENSMUSG00000025203	Scd2	222322	-1.09035	0.344421	-3.16573	0.00154692	0.0700199
ENSMUSG00000035200	Chrnb4	70.4873	-1.30078	0.410839	-3.16616	0.00154463	0.0700199
ENSMUSG00000086841	2410006H16Rik	6041.22	0.98492	0.311171	3.1652	0.00154976	0.0700199
ENSMUSG00000054342	Kcnn4	52.3329	1.25817	0.399774	3.1472	0.00164842	0.0742703
ENSMUSG00000025978	Rftn2	870.398	-0.908883	0.289197	-3.14278	0.00167351	0.075192
ENSMUSG00000026172	Bcs1l	1439.12	0.559352	0.178128	3.14017	0.00168849	0.0754472
ENSMUSG00000071984	Fndc1	2414.01	-1.29758	0.413144	-3.14076	0.00168512	0.0754472
ENSMUSG00000043456	Zfp536	54.8333	-1.0483	0.334125	-3.13746	0.00170418	0.0759392
ENSMUSG00000020888	Dvl2	6218.4	-0.48022	0.153113	-3.13638	0.00171049	0.0760116
ENSMUSG00000057722	Lepr	319.772	1.11779	0.357165	3.12961	0.00175037	0.077571
ENSMUSG00000005958	Ephb3	3410.37	-0.926101	0.296067	-3.12801	0.00175994	0.0777824
ENSMUSG00000030074	Gxylt2	3048.03	-0.752713	0.241175	-3.12102	0.00180224	0.0794358
ENSMUSG00000030403	Vasp	12479.5	0.533809	0.171129	3.11934	0.00181257	0.0796746
ENSMUSG00000031791	Tmem38a	2014.08	-0.718694	0.230637	-3.11613	0.00183242	0.0800386
ENSMUSG00000086233	Gm11816	736.405	-0.626618	0.201119	-3.11566	0.00183536	0.0800386
ENSMUSG00000097408	Gm26831	10.1336	-1.28645	0.412906	-3.11561	0.00183566	0.0800386
ENSMUSG00000040276	Pacsin1	76.0262	-1.19292	0.383406	-3.11138	0.00186216	0.0807599
ENSMUSG00000074001	Klhl40	25.4383	-1.2835	0.41243	-3.11205	0.00185795	0.0807599
ENSMUSG00000061576	Dpp6	1158.64	-1.11417	0.358317	-3.10946	0.0018743	0.0810699
ENSMUSG00000048371	Pdp2	804.259	-0.809271	0.260472	-3.10694	0.00189037	0.0815474
ENSMUSG00000022595	Lypd2	7.60387	-1.25927	0.405678	-3.10411	0.00190851	0.0821114
ENSMUSG00000090673	Gm340	757.008	0.591253	0.190558	3.10275	0.00191733	0.0822727
ENSMUSG00000039716	Dock3	490.424	-0.820016	0.264659	-3.09839	0.00194575	0.0832718
ENSMUSG00000027508	Pag1	833.115	-0.848608	0.274563	-3.09075	0.00199649	0.0849335
ENSMUSG00000040957	Cables1	107.125	-1.03914	0.336215	-3.0907	0.00199688	0.0849335
ENSMUSG00000047554	Tmem41b	2302.09	-0.562654	0.182077	-3.09019	0.00200028	0.0849335
ENSMUSG00000002020	Ltbp2	2383.9	0.593295	0.192216	3.08661	0.00202452	0.085515
ENSMUSG00000044006	Cilp2	122.714	-1.14464	0.370771	-3.0872	0.00202054	0.085515
ENSMUSG00000058385	Hist1h2bg	43.8583	-1.21047	0.393577	-3.07555	0.00210112	0.0885198
ENSMUSG00000076617	Ighm	35.6773	-1.24542	0.405238	-3.0733	0.00211705	0.0889599
ENSMUSG00000028132	Tmem56	92.4691	-1.12898	0.367582	-3.07136	0.00213086	0.0893091
ENSMUSG00000035275	Raver2	308.926	-0.993464	0.324318	-3.06324	0.00218952	0.0915308
ENSMUSG00000028076	Cd1d1	335.422	-1.09494	0.357764	-3.0605	0.00220966	0.0918994
ENSMUSG00000058152	Chsy3	159.846	-0.981124	0.320519	-3.06104	0.00220567	0.0918994
ENSMUSG00000021242	Npc2	32525.6	-0.658032	0.215124	-3.05886	0.00222183	0.0921688
ENSMUSG00000018593	Sparc	126640	-0.856095	0.280097	-3.05643	0.0022399	0.0926815
ENSMUSG00000005994	Tyrp1	26.8031	-1.24293	0.406789	-3.05546	0.00224719	0.0927467
ENSMUSG00000020432	Tcn2	7266.56	-0.774949	0.253893	-3.05227	0.00227119	0.0932624
ENSMUSG00000022490	Ppp1r1a	13.3209	1.22066	0.39983	3.05295	0.00226606	0.0932624
ENSMUSG00000020811	Wscd1	25.1759	-1.25938	0.412926	-3.04988	0.00228931	0.093533
ENSMUSG00000032101	Ddx25	192.866	-0.736308	0.241403	-3.05012	0.00228748	0.093533
ENSMUSG00000068263	Efcc1	11.8693	-1.2131	0.398997	-3.04036	0.00236293	0.0962983
ENSMUSG00000039529	Atp8b1	352.381	-0.999738	0.329043	-3.03832	0.00237901	0.0967105
ENSMUSG00000031957	Ctrb1	222.224	-1.25353	0.412977	-3.03536	0.00240248	0.0969643
ENSMUSG00000042684	Npl	393.064	0.749804	0.246908	3.03677	0.00239127	0.0969643
ENSMUSG00000047230	Cldn2	87.2723	-1.23972	0.408436	-3.03527	0.00240318	0.0969643
ENSMUSG00000027832	Ptx3	4175.23	-1.09008	0.359715	-3.03041	0.00244224	0.0975757
ENSMUSG00000030772	Dkk3	11575.9	-0.928249	0.306306	-3.03046	0.00244181	0.0975757
ENSMUSG00000032593	Amigo3	309.009	-0.761691	0.251224	-3.03192	0.00243003	0.0975757
ENSMUSG00000048442	Smim5	44.6615	-1.2468	0.411432	-3.03039	0.0024424	0.0975757
ENSMUSG00000021594	Srd5a1	1544.91	-0.592834	0.195997	-3.02471	0.00248875	0.09894
ENSMUSG00000078794	Dact3	574.648	-0.980155	0.324009	-3.02508	0.00248564	0.09894
ENSMUSG00000001119	Col6a1	13406.6	-1.23862	0.409817	-3.02237	0.00250805	0.0994635
ENSMUSG00000058392	Rrp1b	2210.44	0.723173	0.239337	3.02156	0.00251473	0.0994853
ENSMUSG00000024587	Nars	48037.4	0.780555	0.258647	3.01784	0.00254581	0.10047
ENSMUSG00000035189	Ano4	54.3832	-1.21459	0.402868	-3.01485	0.00257105	0.10122
ENSMUSG00000028226	Mmp16	1996.97	-0.700319	0.232542	-3.01158	0.00259889	0.102068
ENSMUSG00000050212	Eva1b	1374.19	-0.495622	0.164711	-3.00905	0.00262068	0.102675
ENSMUSG00000038903	Ccdc68	574.936	-1.012	0.336598	-3.00654	0.00264239	0.103172
ENSMUSG00000041112	Elmo1	1971.68	-0.928622	0.308911	-3.00611	0.0026461	0.103172
ENSMUSG00000025964	Adam23	1713.21	-1.24043	0.41279	-3.00499	0.00265587	0.103305
ENSMUSG00000005950	P2rx5	560.806	-0.772568	0.257264	-3.00302	0.00267318	0.103482
ENSMUSG00000095419	Gm14328	34.6698	-1.02645	0.341725	-3.00372	0.00266702	0.103482
ENSMUSG00000075225	Ccdc162	18.2912	-1.24001	0.413161	-3.00126	0.00268862	0.103832
ENSMUSG00000035000	Dpp4	21.1672	-1.14266	0.380914	-2.99978	0.00270173	0.10409
ENSMUSG00000003363	Pld3	13157.9	-0.791195	0.264207	-2.9946	0.00274802	0.10454
ENSMUSG00000007891	Ctsd	144382	-0.669047	0.22326	-2.99671	0.00272907	0.10454
ENSMUSG00000024778	Fas	1300.53	-0.965509	0.322342	-2.9953	0.00274179	0.10454
ENSMUSG00000027886	1700013F07Rik	40.2376	1.22554	0.409331	2.99402	0.00275328	0.10454
ENSMUSG00000032011	Thy1	1894.72	-1.10056	0.367659	-2.99344	0.00275851	0.10454
ENSMUSG00000051397	Tacstd2	993.046	-1.02544	0.342199	-2.99663	0.00272983	0.10454
ENSMUSG00000074578	Zfas1	3744.81	0.880455	0.293875	2.99602	0.00273531	0.10454
ENSMUSG00000029650	Slc46a3	74.1737	-1.01837	0.3403	-2.99256	0.00276646	0.104597
ENSMUSG00000024421	Lama3	210.64	-1.18388	0.396022	-2.98943	0.00279497	0.105184
ENSMUSG00000040420	Cdh18	503.235	-0.836018	0.279631	-2.98972	0.00279237	0.105184
ENSMUSG00000045659	Plekha7	1076.41	-0.864945	0.28946	-2.98814	0.00280683	0.105386
ENSMUSG00000030753	Thap12	8049.06	0.471993	0.158057	2.98622	0.00282448	0.105706
ENSMUSG00000055653	Gpc3	96.4469	-0.940557	0.31501	-2.9858	0.00282838	0.105706
ENSMUSG00000019856	Fam184a	590.286	-0.956617	0.320816	-2.98182	0.00286538	0.106842
ENSMUSG00000026959	Grin1	10.4676	-1.22281	0.410488	-2.97893	0.00289261	0.107514
ENSMUSG00000075302	Erich2	101.953	0.776585	0.26073	2.9785	0.00289664	0.107514
ENSMUSG00000019846	Lama4	198.442	-1.2274	0.412868	-2.97286	0.00295039	0.10827
ENSMUSG00000030559	Rab38	320.778	-1.1085	0.372746	-2.97386	0.00294079	0.10827
ENSMUSG00000032377	Plscr4	1681.85	-0.917186	0.308314	-2.97484	0.00293141	0.10827
ENSMUSG00000069920	B3gnt9	280.376	-0.683103	0.229715	-2.9737	0.00294232	0.10827
ENSMUSG00000078249	Hmga1b	1752.91	1.20566	0.405517	2.97314	0.00294773	0.10827
ENSMUSG00000027075	Slc43a1	97.5065	-0.941161	0.316749	-2.97131	0.00296531	0.108327
ENSMUSG00000037995	Igsf9	1057.38	0.547003	0.184071	2.97169	0.0029617	0.108327
ENSMUSG00000046318	Ccbe1	742.964	1.22471	0.412718	2.96742	0.00300307	0.10946
ENSMUSG00000014773	Dll1	272.744	-1.1625	0.391961	-2.96586	0.00301839	0.109772
ENSMUSG00000019989	Enpp3	157.109	-1.22291	0.41286	-2.96204	0.00305609	0.110894
ENSMUSG00000022756	Slc7a4	307.788	-0.825206	0.279009	-2.95764	0.00310008	0.11224
ENSMUSG00000018677	Slc25a39	13489.4	0.638923	0.216186	2.95543	0.00312231	0.112577
ENSMUSG00000029671	Wnt16	12.9612	-1.21049	0.409596	-2.95534	0.00312327	0.112577
ENSMUSG00000005355	Casp14	14.4752	-1.20466	0.408113	-2.95177	0.00315957	0.113632
ENSMUSG00000044667	Plppr4	36.9378	-1.20089	0.406998	-2.95062	0.0031714	0.113806
ENSMUSG00000006345	Ggt1	19.4674	-1.21556	0.412496	-2.94683	0.00321046	0.114663
ENSMUSG00000035566	Pcdh17	3931.62	-0.817439	0.277411	-2.94667	0.00321213	0.114663
ENSMUSG00000038208	Pgap3	414.148	-0.54742	0.185802	-2.94625	0.0032165	0.114663
ENSMUSG00000026646	Suv39h2	1328.6	0.593732	0.201645	2.94444	0.00323538	0.115033
ENSMUSG00000036790	Slitrk2	214.152	-1.17076	0.397841	-2.94278	0.0032528	0.115033
ENSMUSG00000037106	Fer1l6	16.4417	1.13248	0.384785	2.94315	0.00324895	0.115033
ENSMUSG00000061082	Plac1	16.4667	1.19588	0.40641	2.94255	0.00325524	0.115033
ENSMUSG00000040187	Arntl2	317.44	0.742763	0.252524	2.94136	0.0032678	0.115225
ENSMUSG00000051319	1500011K16Rik	641.788	0.750261	0.255286	2.93891	0.00329372	0.115888
ENSMUSG00000083287	Gm13502	8.56719	-1.21003	0.411856	-2.938	0.00330337	0.115975
ENSMUSG00000073293	Nudt10	144.817	-1.0591	0.360635	-2.93678	0.00331642	0.116182
ENSMUSG00000027848	Olfml3	974.215	-1.13864	0.387839	-2.93587	0.00332619	0.116273
ENSMUSG00000001506	Col1a1	2717.58	-1.03303	0.351973	-2.93498	0.0033357	0.116355
ENSMUSG00000006219	Fblim1	315.93	1.02851	0.350916	2.93092	0.00337959	0.11713
ENSMUSG00000021478	Drd1	10.8685	-1.18922	0.405716	-2.93116	0.00337701	0.11713
ENSMUSG00000024402	Lta	15.5475	1.1563	0.394375	2.93197	0.00336818	0.11713
ENSMUSG00000029470	P2rx4	3882.31	-0.523317	0.178643	-2.9294	0.00339617	0.117454
ENSMUSG00000059602	Syn3	136.585	-0.73221	0.250295	-2.9254	0.00344019	0.118471
ENSMUSG00000074676	Foxs1	126.912	1.04394	0.356815	2.92572	0.00343655	0.118471
ENSMUSG00000040729	Cep126	208.991	0.887689	0.303913	2.92086	0.00349062	0.1197
ENSMUSG00000057541	Pus7	4431.93	0.722992	0.247505	2.92112	0.00348777	0.1197
ENSMUSG00000004035	Gstm7	105.186	-1.05392	0.36123	-2.9176	0.00352734	0.120704
ENSMUSG00000040260	Daam2	187.599	-0.970679	0.333489	-2.91068	0.00360644	0.122663
ENSMUSG00000040570	Rundc3b	216.371	-0.974366	0.334764	-2.9106	0.0036073	0.122663
ENSMUSG00000060780	Lrrtm1	8.08194	-1.16342	0.399708	-2.91068	0.00360642	0.122663
ENSMUSG00000040875	Osbpl10	465.517	-0.551321	0.189689	-2.90644	0.00365563	0.124047
ENSMUSG00000039097	Rln1	12.9875	-1.18377	0.407896	-2.90214	0.00370618	0.125238
ENSMUSG00000090793	Gm6650	143.578	-1.06828	0.368053	-2.90251	0.00370191	0.125238
ENSMUSG00000019872	Smpdl3a	617.836	-1.16421	0.401524	-2.89949	0.00373769	0.125779
ENSMUSG00000037086	Prr32	30.7282	1.05641	0.364311	2.89975	0.00373465	0.125779
ENSMUSG00000050370	Ch25h	76.3955	-1.02654	0.354288	-2.89746	0.00376197	0.126334
ENSMUSG00000044042	Fmn1	1100.23	0.667496	0.230571	2.89497	0.00379199	0.127079
ENSMUSG00000004567	Mcoln1	7528.86	-0.618416	0.213739	-2.89332	0.00381188	0.12722
ENSMUSG00000005320	Fgfr4	32.8262	-1.18024	0.407899	-2.89347	0.00381014	0.12722
ENSMUSG00000020520	Galnt10	8385.1	-0.593995	0.205374	-2.89226	0.00382477	0.127387
ENSMUSG00000072640	Lyrm9	520.962	0.591648	0.204684	2.89054	0.00384581	0.127826
ENSMUSG00000008683	Rps15a	28514.9	0.605573	0.209625	2.88884	0.00386663	0.127839
ENSMUSG00000028551	Cdkn2c	11027.4	-0.755157	0.261453	-2.88831	0.00387314	0.127839
ENSMUSG00000029135	Fosl2	8530.14	0.620108	0.214723	2.88794	0.00387772	0.127839
ENSMUSG00000029168	Dpysl5	67.1674	-0.91265	0.315939	-2.88869	0.00386854	0.127839
ENSMUSG00000000197	Nalcn	594.056	-1.12711	0.391627	-2.87801	0.00400194	0.130617
ENSMUSG00000025967	Eef1b2	38200.7	0.704978	0.245225	2.87483	0.00404251	0.130617
ENSMUSG00000026589	Sec16b	1678.01	-1.11392	0.38695	-2.87872	0.00399291	0.130617
ENSMUSG00000028247	Coq3	2526.63	0.563546	0.196012	2.87507	0.00403942	0.130617
ENSMUSG00000032014	Oaf	1973.91	0.556612	0.193471	2.87698	0.00401501	0.130617
ENSMUSG00000032446	Eomes	796.851	-1.07651	0.374377	-2.87547	0.00403422	0.130617
ENSMUSG00000037660	Gdf7	52.909	-1.00906	0.350923	-2.87545	0.00403451	0.130617
ENSMUSG00000039578	Ccser1	151.255	-0.884949	0.307699	-2.87602	0.00402729	0.130617
ENSMUSG00000047446	Arl4a	1147.56	-0.795603	0.276484	-2.87758	0.00400744	0.130617
ENSMUSG00000073058		75.5507	0.755325	0.262432	2.87817	0.00399986	0.130617
ENSMUSG00000032357	Tinag	9.87055	-1.12705	0.392134	-2.87413	0.0040514	0.130644
ENSMUSG00000038623	Tm6sf1	1082.77	-1.08538	0.37776	-2.87321	0.00406322	0.130765
ENSMUSG00000028167	Bdh2	1647.14	-0.671166	0.233801	-2.87068	0.00409595	0.131297
ENSMUSG00000033213	AA467197	183.587	0.889448	0.309813	2.87092	0.00409276	0.131297
ENSMUSG00000004151	Etv1	256.388	-0.831436	0.289867	-2.86833	0.00412642	0.131919
ENSMUSG00000005949	Ctns	3079.3	-0.726851	0.253472	-2.86759	0.00413617	0.131919
ENSMUSG00000022438	Parvb	3873.64	0.951403	0.33181	2.86731	0.00413976	0.131919
ENSMUSG00000026827	Gpd2	5768.38	0.540159	0.18851	2.86542	0.0041646	0.131982
ENSMUSG00000030553	Pgpep1l	292.797	1.05795	0.369227	2.8653	0.00416613	0.131982
ENSMUSG00000039579	Grin3a	21.2732	-1.16685	0.40711	-2.86618	0.00415458	0.131982
ENSMUSG00000068196	Col8a1	49664.3	-0.932783	0.325703	-2.86391	0.0041845	0.132305
ENSMUSG00000001240	Ramp2	543.143	-1.03529	0.362026	-2.85972	0.00424017	0.133805
ENSMUSG00000073702	Rpl31	22240	0.574716	0.201118	2.8576	0.00426856	0.134439
ENSMUSG00000087264	Gad1os	48.1567	1.11166	0.3892	2.85628	0.00428637	0.134738
ENSMUSG00000044365	Cxxc4	42.1209	-1.12637	0.394547	-2.85485	0.00430573	0.134824
ENSMUSG00000093651	Gm5873	16.7722	-1.15745	0.405402	-2.85506	0.00430287	0.134824
ENSMUSG00000019982	Myb	48.6303	-1.14492	0.401406	-2.85227	0.00434087	0.135402
ENSMUSG00000039519	Cyp7b1	71.7732	-1.17789	0.412894	-2.85276	0.00433412	0.135402
ENSMUSG00000003746	Man1a	4548.36	-0.875993	0.307197	-2.85157	0.00435038	0.135438
ENSMUSG00000026235	Epha4	1000.59	-0.981059	0.344269	-2.84969	0.00437618	0.13572
ENSMUSG00000054619	Mettl7a1	445.327	-0.749438	0.262978	-2.84981	0.00437447	0.13572
ENSMUSG00000036617	Etl4	944.323	-1.03957	0.365077	-2.84754	0.00440588	0.136381
ENSMUSG00000055553	Kxd1	1817.98	0.541175	0.190269	2.84427	0.00445139	0.137527
ENSMUSG00000074715	Ccl28	37.8809	1.14188	0.401846	2.84159	0.00448896	0.138424
ENSMUSG00000011008	Mcoln2	35.8125	-1.0021	0.352794	-2.84045	0.00450493	0.138653
ENSMUSG00000031156	Slc35a2	3722.13	-0.651429	0.229435	-2.83927	0.00452164	0.138903
ENSMUSG00000025491	Ifitm1	17.1293	-1.15056	0.405482	-2.83752	0.00454648	0.139361
ENSMUSG00000058207	Serpina3k	12.609	-1.14308	0.402917	-2.83702	0.00455371	0.139361
ENSMUSG00000066058	Cldn19	25.5306	-1.10288	0.388964	-2.83543	0.00457637	0.13979
ENSMUSG00000025592	Dach2	162.101	1.13687	0.401208	2.83362	0.00460242	0.140059
ENSMUSG00000047261	Gap43	901.764	1.09166	0.385212	2.83391	0.00459823	0.140059
ENSMUSG00000031461	Myom2	1548.46	-1.09478	0.386514	-2.83245	0.00461928	0.140309
ENSMUSG00000003526	Prodh	276.023	0.701339	0.248029	2.82765	0.00468916	0.141446
ENSMUSG00000024308	Tapbp	25170.6	-0.689113	0.243771	-2.82688	0.00470035	0.141446
ENSMUSG00000053963	Stum	11.2481	-1.16169	0.410714	-2.82846	0.00467724	0.141446
ENSMUSG00000061477	Rps7	19888.4	0.657146	0.232432	2.82726	0.00469489	0.141446
ENSMUSG00000098470	C1rb	27.2546	-1.09411	0.387005	-2.82712	0.00469681	0.141446
ENSMUSG00000030008	Pradc1	1164.98	-0.689951	0.24426	-2.82466	0.00473309	0.142168
ENSMUSG00000020766	Galk1	5216.05	0.522724	0.185171	2.82293	0.00475864	0.142408
ENSMUSG00000028597	Gpx7	1624.35	-0.663267	0.234953	-2.82298	0.00475797	0.142408
ENSMUSG00000024869	Nudt8	611.374	0.5911	0.20964	2.8196	0.00480837	0.142542
ENSMUSG00000024901	Peli3	359.608	-0.834859	0.296144	-2.8191	0.00481586	0.142542
ENSMUSG00000038816	Ctnnal1	5227.51	-0.594869	0.210931	-2.8202	0.00479933	0.142542
ENSMUSG00000042182	Bend6	1043.14	0.504202	0.178746	2.82078	0.0047907	0.142542
ENSMUSG00000079435	Rpl36a	25274.7	0.684072	0.242589	2.81988	0.00480419	0.142542
ENSMUSG00000098234	Snhg6	2598.72	0.84221	0.298698	2.8196	0.00480829	0.142542
ENSMUSG00000005142	Man2b1	11721.3	-0.634394	0.225295	-2.81584	0.00486502	0.143735
ENSMUSG00000026407	Cacna1s	167.513	-1.15574	0.411135	-2.81109	0.00493745	0.14482
ENSMUSG00000037605	Adgrl3	1208.6	-1.14881	0.40865	-2.81123	0.00493529	0.14482
ENSMUSG00000062082	Cd200r4	37.2368	-1.16148	0.413177	-2.8111	0.00493717	0.14482
ENSMUSG00000097734	B930082K07Rik	64.0893	-0.803815	0.285825	-2.81226	0.00491945	0.14482
ENSMUSG00000031558	Slit2	4327.12	-0.989969	0.352313	-2.80991	0.00495551	0.145087
ENSMUSG00000032291	Crabp1	754.914	-1.07533	0.383084	-2.80702	0.00500014	0.14613
ENSMUSG00000032265	Fam46a	1997.78	-1.07721	0.384034	-2.80499	0.00503181	0.146528
ENSMUSG00000090709	Gm17173	8.52106	1.11578	0.397706	2.80554	0.00502316	0.146528
ENSMUSG00000048249	Crebrf	2293.85	-0.764238	0.272536	-2.80417	0.00504464	0.146638
ENSMUSG00000019828	Grm1	75.5722	-1.15459	0.41195	-2.80275	0.00506691	0.146739
ENSMUSG00000029673	Auts2	1634.96	-1.01848	0.363435	-2.80237	0.00507282	0.146739
ENSMUSG00000037513		8538.28	0.540255	0.192795	2.80222	0.00507525	0.146739
ENSMUSG00000053886	Sh2d4a	64.8676	-0.858136	0.30645	-2.80025	0.00510635	0.147376
ENSMUSG00000036334	Igsf10	3576.64	-1.15514	0.413065	-2.79651	0.00516586	0.148828
ENSMUSG00000036323	Srp72	12554.5	0.491879	0.176167	2.79212	0.00523646	0.150595
ENSMUSG00000017300	Tnnc2	502.234	-1.15174	0.412831	-2.78986	0.00527302	0.151378
ENSMUSG00000026458	Ppfia4	131.718	-1.15162	0.413203	-2.78705	0.00531904	0.151993
ENSMUSG00000037940	Inpp4b	93.0088	-1.15141	0.413145	-2.78694	0.00532079	0.151993
ENSMUSG00000099065		139.043	1.11432	0.399851	2.78683	0.00532256	0.151993
ENSMUSG00000027861	Casq2	535.023	-1.15014	0.4128	-2.78619	0.00533323	0.15203
ENSMUSG00000024359	Hspa9	92400.9	0.828148	0.297488	2.7838	0.00537262	0.152031
ENSMUSG00000031838	Ifi30	5286.07	-0.735135	0.264119	-2.78335	0.00538013	0.152031
ENSMUSG00000042807	Hecw2	548.762	-1.08165	0.388453	-2.78451	0.00536091	0.152031
ENSMUSG00000046269	Usp27x	1319.64	0.483784	0.173777	2.78394	0.00537029	0.152031
ENSMUSG00000050394	Armcx6	1018.94	-0.48949	0.175792	-2.78448	0.00536132	0.152031
ENSMUSG00000025185	Loxl4	3387.42	0.718221	0.258139	2.78231	0.00539741	0.152187
ENSMUSG00000036661	Dennd3	1158.81	-0.604967	0.217467	-2.78188	0.00540443	0.152187
ENSMUSG00000020648	Dus4l	762.215	0.874216	0.314391	2.78067	0.00542476	0.152274
ENSMUSG00000021281	Tnfaip2	1079.91	1.10913	0.398916	2.78036	0.00542981	0.152274
ENSMUSG00000035835	Plppr3	85.9214	-1.14665	0.412463	-2.78001	0.00543569	0.152274
ENSMUSG00000024191	Bnip1	966.15	0.549014	0.197533	2.77936	0.00544666	0.152319
ENSMUSG00000047793	Sned1	352.609	-0.786962	0.283526	-2.77563	0.00550954	0.153812
ENSMUSG00000061702	Tmem91	27.1339	-1.02133	0.368096	-2.77464	0.00552623	0.154013
ENSMUSG00000035279	Ssc5d	4140.93	-0.983968	0.355175	-2.77037	0.0055992	0.155487
ENSMUSG00000066440	Zfyve26	3825.13	-0.572598	0.206724	-2.76987	0.00560789	0.155487
ENSMUSG00000097167	Gm16740	123.54	-0.661108	0.238665	-2.77002	0.00560521	0.155487
ENSMUSG00000022494	Shisa9	8.55391	-1.13615	0.410476	-2.76789	0.00564199	0.156166
ENSMUSG00000024155	Meiob	59.3406	1.03708	0.374789	2.76711	0.00565556	0.156275
ENSMUSG00000063193	Cd300lb	119.149	1.14219	0.412988	2.76568	0.0056805	0.156697
ENSMUSG00000026610	Esrrg	91.9299	-0.930796	0.336823	-2.76346	0.00571925	0.156778
ENSMUSG00000026678	Rgs5	11.5167	-1.14117	0.412973	-2.76329	0.00572212	0.156778
ENSMUSG00000083337	Gm11539	47.644	0.988818	0.357834	2.76334	0.0057213	0.156778
ENSMUSG00000099143	Gm27483	40.5394	-1.1395	0.412194	-2.76449	0.00570122	0.156778
ENSMUSG00000022762	Ncam2	13.2024	-1.14004	0.412702	-2.76237	0.00573836	0.156958
ENSMUSG00000042834	Nrep	16593.4	-0.915456	0.331569	-2.76098	0.00576285	0.157363
ENSMUSG00000046711	Hmga1	7147.82	1.11953	0.405575	2.76034	0.00577404	0.157403
ENSMUSG00000021182	Ccdc88c	161.55	-0.984589	0.357663	-2.75284	0.00590807	0.160787
ENSMUSG00000024511	Rab27b	2270.69	-0.835716	0.303787	-2.75099	0.00594152	0.160906
ENSMUSG00000028480	Glipr2	7849.95	0.639276	0.232383	2.75095	0.0059422	0.160906
ENSMUSG00000028683	Eif2b3	3101.08	0.768524	0.27934	2.75121	0.00593755	0.160906
ENSMUSG00000020642	Rnf144a	45.8326	-1.04038	0.378338	-2.74987	0.00596196	0.161075
ENSMUSG00000033214	Slitrk5	791.836	-1.1088	0.40327	-2.74952	0.0059683	0.161075
ENSMUSG00000034614	Pik3ip1	1327.22	-0.924867	0.336673	-2.74707	0.00601295	0.16201
ENSMUSG00000052957	Gas1	4618.66	-1.09685	0.399387	-2.74633	0.00602664	0.16211
ENSMUSG00000020689	Itgb3	184.422	-0.833465	0.303963	-2.742	0.00610663	0.163718
ENSMUSG00000055862	Izumo4	358.362	-0.590477	0.215303	-2.74254	0.00609654	0.163718
ENSMUSG00000096334		57.419	1.13238	0.413097	2.7412	0.0061215	0.163846
ENSMUSG00000045671	Spred2	3711.65	0.414669	0.151326	2.74023	0.00613959	0.164059
ENSMUSG00000053693	Mast1	22.6745	-1.13073	0.412863	-2.73877	0.00616704	0.164522
ENSMUSG00000023951	Vegfa	4628.84	0.73283	0.268027	2.73416	0.00625392	0.166409
ENSMUSG00000025610	Map3k7cl	305.063	-1.07786	0.394255	-2.73393	0.00625831	0.166409
ENSMUSG00000063260	Syt10	19.2879	-1.11908	0.409439	-2.73321	0.00627202	0.166501
ENSMUSG00000022742	Cpox	4545.36	0.742863	0.272162	2.72949	0.00634329	0.167844
ENSMUSG00000079110	Capn3	61.2317	-1.10676	0.405461	-2.72963	0.00634051	0.167844
ENSMUSG00000025889	Snca	1852.09	-0.892867	0.327434	-2.72686	0.00639398	0.168909
ENSMUSG00000035458	Tnni3	40.0404	-0.857312	0.31451	-2.72587	0.00641326	0.169143
ENSMUSG00000062006	Rpl34	15224.9	0.643377	0.236125	2.72473	0.0064354	0.169452
ENSMUSG00000027646	Src	6462.24	0.588874	0.216195	2.72381	0.00645335	0.169649
ENSMUSG00000003235	Eif2b5	11836.7	0.547044	0.200956	2.72222	0.00648459	0.170194
ENSMUSG00000000693	Loxl3	11065.4	0.802974	0.295836	2.71426	0.00664249	0.174057
ENSMUSG00000050503	Fbxl22	76.6303	-0.850841	0.313697	-2.7123	0.0066818	0.174804
ENSMUSG00000006386	Tek	26.3065	-1.07064	0.3951	-2.70979	0.0067325	0.174942
ENSMUSG00000011256	Adam19	952.579	-1.00719	0.372025	-2.70731	0.00678307	0.174942
ENSMUSG00000020268	Lyrm7	204.122	0.734635	0.271291	2.70793	0.00677049	0.174942
ENSMUSG00000032841	Prr5l	1759.87	-0.545986	0.201395	-2.71102	0.00670763	0.174942
ENSMUSG00000037805	Rpl10a	14108.1	0.649674	0.239852	2.70864	0.00675592	0.174942
ENSMUSG00000050295	Foxc1	932.043	-0.820249	0.302981	-2.70726	0.00678411	0.174942
ENSMUSG00000054263	Lifr	1632.02	-0.903265	0.333546	-2.70806	0.00676773	0.174942
ENSMUSG00000054434	Tmem120b	1048.59	-0.611584	0.225805	-2.70847	0.00675948	0.174942
ENSMUSG00000060036	Rpl3	45475.5	0.687072	0.253711	2.70809	0.00676714	0.174942
ENSMUSG00000040605	Bace2	470.215	-1.01977	0.376903	-2.70564	0.00681726	0.175239
ENSMUSG00000097318	1700007L15Rik	167.488	0.873482	0.322777	2.70615	0.0068069	0.175239
ENSMUSG00000028524	Sgip1	123.294	-0.97088	0.359349	-2.70177	0.00689704	0.17701
ENSMUSG00000019883	Echdc1	3667.02	-0.596987	0.22109	-2.7002	0.00692974	0.177568
ENSMUSG00000028164	Manba	6457.46	-0.564153	0.208994	-2.69937	0.00694699	0.177729
ENSMUSG00000052920	Prkg1	316.591	-1.07464	0.398319	-2.69795	0.00697684	0.177945
ENSMUSG00000069662	Marcks	19146.9	-0.814004	0.301715	-2.69792	0.00697736	0.177945
ENSMUSG00000037259	Dzank1	175.455	-0.641636	0.237919	-2.69687	0.00699945	0.178228
ENSMUSG00000031901	Dus2	920.969	0.727632	0.269938	2.69556	0.00702714	0.178652
ENSMUSG00000024140	Epas1	205.843	-1.03872	0.385425	-2.69499	0.00703908	0.178676
ENSMUSG00000020150	Gamt	783.095	-0.53477	0.198522	-2.69375	0.00706527	0.178781
ENSMUSG00000079017	Ifi27l2a	4853.41	-1.08099	0.401225	-2.69421	0.00705555	0.178781
ENSMUSG00000009596	Taf7l	29.4056	1.11029	0.412465	2.69184	0.00710581	0.178969
ENSMUSG00000010154	Spire2	1088.37	0.940196	0.349236	2.69215	0.0070992	0.178969
ENSMUSG00000044674	Fzd1	6010.71	-0.797612	0.296221	-2.69262	0.0070893	0.178969
ENSMUSG00000019866	Crybg1	1600.04	-0.859923	0.31952	-2.69129	0.00711753	0.178987
ENSMUSG00000031503	Col4a2	43521.2	-0.651087	0.241992	-2.69053	0.00713393	0.179031
ENSMUSG00000032172	Olfm2	132.816	-1.08244	0.402369	-2.69018	0.00714137	0.179031
ENSMUSG00000058558	Rpl5	40600.6	0.64466	0.240175	2.68413	0.0072719	0.182022
ENSMUSG00000044165	Bcl2l15	103.991	1.10086	0.410222	2.68356	0.00728419	0.182049
ENSMUSG00000042284	Itga1	435.621	-0.916929	0.341914	-2.68175	0.00732379	0.182476
ENSMUSG00000090958	Lrrc32	200.677	0.941771	0.351116	2.68223	0.00731342	0.182476
ENSMUSG00000028760	Eif4g3	6032.24	0.551324	0.205875	2.67796	0.00740721	0.1841
ENSMUSG00000040690	Col16a1	13836.2	-0.677063	0.252847	-2.67776	0.00741169	0.1841
ENSMUSG00000028751	Pla2g2e	158.125	-0.64174	0.239973	-2.67422	0.00749029	0.185768
ENSMUSG00000024747	Aldh1a7	42.6278	-1.09829	0.410813	-2.67344	0.00750769	0.185916
ENSMUSG00000039908	Slc26a11	577.697	-0.686659	0.256924	-2.67261	0.00752635	0.186094
ENSMUSG00000030022	Adamts9	1465.46	-0.94342	0.353298	-2.67032	0.00757779	0.18708
ENSMUSG00000000031	H19	152576	-1.08695	0.407435	-2.66779	0.00763516	0.18764
ENSMUSG00000004661	Arid3b	274.445	0.684637	0.256612	2.66799	0.00763061	0.18764
ENSMUSG00000042340	Ctf1	320.448	-0.828763	0.310575	-2.66848	0.00761948	0.18764
ENSMUSG00000029334	Prkg2	16877.3	0.674606	0.252963	2.66681	0.00765738	0.187901
ENSMUSG00000007888	Crlf1	3563.54	0.896303	0.3365	2.6636	0.00773088	0.188831
ENSMUSG00000039476	Prrx2	260.539	-0.872497	0.327614	-2.66319	0.00774036	0.188831
ENSMUSG00000049866	Arl4c	6884.13	0.757578	0.284463	2.66318	0.0077405	0.188831
ENSMUSG00000088323	Gm25663	12.1367	1.06458	0.399748	2.66313	0.00774185	0.188831
ENSMUSG00000081729	Hspa9-ps1	71.9357	0.858963	0.322647	2.66223	0.00776238	0.189048
ENSMUSG00000052135	Foxo6	326.768	-0.847387	0.318421	-2.66121	0.00778599	0.189338
ENSMUSG00000029005	Draxin	21.2868	-0.963755	0.362496	-2.65867	0.00784509	0.19049
ENSMUSG00000011877	Git1	9508.4	0.567995	0.213742	2.65738	0.00787497	0.19093
ENSMUSG00000026305	Lrrfip1	19924.3	0.595646	0.224288	2.65572	0.00791403	0.191305
ENSMUSG00000051705	Senp8	940.401	0.647682	0.243844	2.65613	0.00790434	0.191305
ENSMUSG00000025170	Rab40b	108.329	-1.02969	0.388084	-2.65325	0.00797197	0.19188
ENSMUSG00000029378	Mcub	1069.02	1.02665	0.38702	2.6527	0.00798514	0.19188
ENSMUSG00000029563	Foxp2	25.7276	-1.03797	0.391217	-2.65317	0.00797388	0.19188
ENSMUSG00000043501	Lgals2	25.1419	-0.930761	0.350856	-2.65283	0.00798202	0.19188
ENSMUSG00000070604	Vsig10l	183.383	-0.581759	0.219545	-2.64984	0.0080531	0.193227
ENSMUSG00000022123	Scel	26.9272	-1.01004	0.381781	-2.6456	0.00815467	0.194799
ENSMUSG00000028488	Sh3gl2	130.434	-0.861269	0.325456	-2.64634	0.00813668	0.194799
ENSMUSG00000034765	Dusp5	3661.77	1.09181	0.412641	2.6459	0.00814737	0.194799
ENSMUSG00000027357	Crls1	1933.98	0.63178	0.23898	2.64365	0.00820179	0.195637
ENSMUSG00000030849	Fgfr2	1891.06	-0.905725	0.34283	-2.64191	0.00824408	0.196357
ENSMUSG00000062070	Pgk1	20006.4	0.643321	0.243563	2.64129	0.00825916	0.196428
ENSMUSG00000029718	Pcolce	59619.3	-0.68216	0.258406	-2.63988	0.00829352	0.196668
ENSMUSG00000030161	Gabarapl1	9015.16	-0.588585	0.222953	-2.63995	0.00829178	0.196668
ENSMUSG00000057604	Lmcd1	1043.84	-0.832472	0.315474	-2.6388	0.0083201	0.19701
ENSMUSG00000037722	Gnpnat1	1604.68	0.595269	0.225752	2.63683	0.0083685	0.197351
ENSMUSG00000045008	9030612E09Rik	9.8307	-1.07738	0.408562	-2.637	0.0083642	0.197351
ENSMUSG00000051379	Flrt3	337.869	-0.910814	0.345433	-2.63673	0.008371	0.197351
ENSMUSG00000001131	Timp1	16840.3	0.846878	0.321528	2.63391	0.0084407	0.197844
ENSMUSG00000022861	Dgkg	26.7394	-1.06578	0.404629	-2.63396	0.00843948	0.197844
ENSMUSG00000034533	Scn10a	26.6882	-1.0872	0.412764	-2.63396	0.00843955	0.197844
ENSMUSG00000056459	Zbtb25	1098.62	0.466231	0.177004	2.63401	0.00843826	0.197844
ENSMUSG00000072115	Ang	213.888	-0.712056	0.270513	-2.63225	0.00848222	0.19853
ENSMUSG00000000184	Ccnd2	22328.5	0.688679	0.261719	2.63137	0.00850416	0.198757
ENSMUSG00000025086	Trub1	1148.48	0.713672	0.271442	2.62919	0.00855889	0.199748
ENSMUSG00000020122	Egfr	2356.25	-0.681971	0.259552	-2.62749	0.00860166	0.199907
ENSMUSG00000031112	Stk26	320.876	-1.06633	0.405837	-2.6275	0.00860157	0.199907
ENSMUSG00000053399	Adamts18	1332.2	-0.997907	0.3798	-2.62745	0.00860267	0.199907
ENSMUSG00000038074	Fkbp14	2002.91	-0.804885	0.306571	-2.62544	0.00865358	0.200803
ENSMUSG00000021831	Ero1l	4078.5	0.841938	0.321076	2.62224	0.00873547	0.201316
ENSMUSG00000051498	Tlr6	338.79	-0.888623	0.338721	-2.62347	0.00870397	0.201316
ENSMUSG00000052852	Reep1	163.568	-0.942606	0.359368	-2.62296	0.00871706	0.201316
ENSMUSG00000086794	Gm11642	90.2273	-0.786981	0.300128	-2.62215	0.00873776	0.201316
ENSMUSG00000091997	Gm6611	70.1506	-0.934426	0.356321	-2.62243	0.00873059	0.201316
ENSMUSG00000038521	C1s1	2133.95	-1.08264	0.413149	-2.62047	0.00878093	0.201738
ENSMUSG00000050761	Gp1bb	323.903	-0.837895	0.319715	-2.62076	0.00877341	0.201738
ENSMUSG00000021360	Gcnt2	847.264	0.58853	0.224782	2.61822	0.00883891	0.202496
ENSMUSG00000096647	Gm6223	10.266	-1.07347	0.409958	-2.61848	0.00883227	0.202496
ENSMUSG00000002007	Srpk3	25.8882	-1.07197	0.409694	-2.61652	0.00888314	0.203075
ENSMUSG00000068606	Gm4841	174.748	-1.05041	0.401487	-2.61629	0.00888923	0.203075
ENSMUSG00000019952	Poc1b	1709.15	0.457126	0.174887	2.61384	0.00895315	0.204051
ENSMUSG00000046623	Gjb4	115.029	0.980949	0.375312	2.61369	0.0089571	0.204051
ENSMUSG00000019124	Scrn1	13843.3	-0.518581	0.198519	-2.61225	0.00899484	0.204623
ENSMUSG00000031344	Gabrq	68.0874	-1.07118	0.410323	-2.61057	0.00903921	0.205161
ENSMUSG00000048402	Gli2	820.593	-0.939525	0.359917	-2.6104	0.00904376	0.205161
ENSMUSG00000027015	Cybrd1	50.2906	-1.07214	0.411408	-2.60602	0.00916012	0.207457
ENSMUSG00000043811	Rtn4r	258.083	-0.948527	0.36403	-2.60563	0.00917056	0.207457
ENSMUSG00000030287	Itpr2	2291.45	0.513542	0.197261	2.60337	0.00923122	0.208513
ENSMUSG00000063229	Ldha	64246.2	0.643967	0.2474	2.60294	0.00924295	0.208513
ENSMUSG00000038059	Smim3	2575.86	0.596265	0.229183	2.6017	0.00927641	0.208977
ENSMUSG00000035778	Ggta1	2971.69	0.778382	0.299372	2.60005	0.00932111	0.209693
ENSMUSG00000020263	Appl2	3856.17	-0.720079	0.27711	-2.59853	0.00936231	0.210037
ENSMUSG00000086513	9130208D14Rik	48.0145	1.02147	0.393066	2.59874	0.00935675	0.210037
ENSMUSG00000040945	Rcc2	23138.3	0.555685	0.214036	2.59622	0.0094255	0.210422
ENSMUSG00000047419	Cmya5	29.984	-1.06933	0.411913	-2.59602	0.00943109	0.210422
ENSMUSG00000071041	Impdh2-ps	322.389	0.604614	0.232916	2.59584	0.00943597	0.210422
ENSMUSG00000078307	AI593442	27.9367	-0.924754	0.356044	-2.5973	0.009396	0.210422
ENSMUSG00000095597	Gm6472	1007.09	0.657929	0.253485	2.59554	0.00944433	0.210422
ENSMUSG00000022199	Slc22a17	736.795	-0.873098	0.336538	-2.59435	0.00947688	0.210857
ENSMUSG00000025921	Rdh10	1447.95	-0.666219	0.257123	-2.59105	0.00956823	0.211862
ENSMUSG00000037253	Mex3c	10491.7	0.485335	0.187252	2.59188	0.00954522	0.211862
ENSMUSG00000040746	Rnf167	1996.59	-0.643109	0.248151	-2.59161	0.00955283	0.211862
ENSMUSG00000054667	Irs4	12.3551	-1.06002	0.409141	-2.59084	0.00957426	0.211862
ENSMUSG00000070691	Runx3	1577.92	0.456076	0.176067	2.59036	0.00958759	0.211868
ENSMUSG00000022464	Slc38a4	117.741	-0.948912	0.366685	-2.58781	0.00965876	0.21286
ENSMUSG00000037742	Eef1a1	343638	0.577528	0.223152	2.58805	0.00965217	0.21286
ENSMUSG00000028644	Ermap	11.244	-1.06743	0.412698	-2.58647	0.00969652	0.213402
ENSMUSG00000020864	Ankrd40	6802.65	0.442266	0.171112	2.58465	0.00974769	0.213728
ENSMUSG00000024620	Pdgfrb	4834.57	-0.656012	0.253731	-2.58546	0.00972494	0.213728
ENSMUSG00000091553	Serpina3e-ps	55.1882	-1.04478	0.404242	-2.58454	0.00975083	0.213728
ENSMUSG00000024164	C3	34.7379	1.04638	0.405021	2.58352	0.00977978	0.214073
ENSMUSG00000041762	Gpr155	328.669	-0.612798	0.237358	-2.58174	0.00983027	0.214888
ENSMUSG00000030657	Xylt1	43.0932	-0.872984	0.338405	-2.5797	0.00988851	0.21587
ENSMUSG00000027316	Gfra4	40.9647	-1.06307	0.412304	-2.57837	0.00992682	0.216125
ENSMUSG00000067855	Speer3	226.957	-0.838796	0.325295	-2.57857	0.0099211	0.216125
ENSMUSG00000034394	Lif	757.631	0.695364	0.269772	2.5776	0.0099489	0.216315
ENSMUSG00000047238	Mageh1	5482.08	-0.662602	0.257187	-2.57634	0.00998516	0.216813
ENSMUSG00000030399	Ckm	32.5316	-1.03725	0.40274	-2.57548	0.0100102	0.217061
ENSMUSG00000042719	Naa25	7442.37	0.59854	0.232441	2.57502	0.0100234	0.217061
ENSMUSG00000031383	Dusp9	643.306	0.825542	0.320843	2.57304	0.0100809	0.218016
ENSMUSG00000032332	Col12a1	26384.2	-0.724309	0.281638	-2.57178	0.0101178	0.218522
ENSMUSG00000026023	Cdk15	87.3073	-0.892423	0.347499	-2.56813	0.0102248	0.22054
ENSMUSG00000024997	Prdx3	7303.08	0.619401	0.241253	2.56744	0.0102453	0.22069
ENSMUSG00000042129	Rassf4	81.6014	-1.02476	0.399692	-2.56388	0.010351	0.222671
ENSMUSG00000002458	Rgs19	2918.15	0.516734	0.201873	2.5597	0.0104763	0.223973
ENSMUSG00000021494	Ddx41	4789.74	0.521297	0.203703	2.5591	0.0104944	0.223973
ENSMUSG00000033610	Pank1	1572.4	-0.593309	0.231678	-2.56092	0.0104396	0.223973
ENSMUSG00000036158	Prickle1	434.388	0.798987	0.312012	2.56076	0.0104444	0.223973
ENSMUSG00000045658	Pid1	1871.29	-0.858293	0.335355	-2.55936	0.0104865	0.223973
ENSMUSG00000097724	Gm26850	15.316	-0.991532	0.387408	-2.5594	0.0104854	0.223973
ENSMUSG00000031320	Rps4x	60259.2	0.585965	0.229254	2.55597	0.0105892	0.22547
ENSMUSG00000043448	Gjc2	19.4017	-0.973314	0.38096	-2.5549	0.0106219	0.22547
ENSMUSG00000059070	Rpl18	25198.2	0.679709	0.266121	2.55413	0.0106453	0.22547
ENSMUSG00000069170	Adgrv1	112.834	-0.801097	0.313612	-2.55442	0.0106365	0.22547
ENSMUSG00000070953	Rabepk	2140.99	0.589273	0.230576	2.55566	0.0105987	0.22547
ENSMUSG00000077565	Gm23201	76.0657	0.96443	0.377609	2.55404	0.010648	0.22547
ENSMUSG00000027634	Ndrg3	4797.06	-0.535004	0.209549	-2.55313	0.0106761	0.225757
ENSMUSG00000038239	Hrc	159.765	-1.05238	0.412263	-2.55269	0.0106894	0.225757
ENSMUSG00000025932	Eya1	984.336	-0.723982	0.283679	-2.55212	0.010707	0.225836
ENSMUSG00000026068	Il18rap	350.375	1.03602	0.406359	2.5495	0.0107876	0.226946
ENSMUSG00000044646	Zbtb7c	1007.72	-0.659373	0.258593	-2.54985	0.010777	0.226946
ENSMUSG00000004113	Cacna1b	55.5935	-0.733104	0.28772	-2.54797	0.0108351	0.227355
ENSMUSG00000021573	Tppp	15.868	-1.0281	0.403486	-2.54804	0.0108329	0.227355
ENSMUSG00000019817	Plagl1	7655.9	-1.0052	0.394901	-2.54546	0.0109134	0.228702
ENSMUSG00000008658	Rbfox1	29.823	-1.04614	0.411414	-2.5428	0.0109967	0.229988
ENSMUSG00000021728	Emb	2973.38	-0.753386	0.296306	-2.5426	0.0110031	0.229988
ENSMUSG00000041449	Serpina3h	517.266	-0.729482	0.287031	-2.54148	0.0110385	0.230431
ENSMUSG00000023963	Cyp39a1	1606.5	-0.784603	0.308999	-2.53917	0.0111115	0.230584
ENSMUSG00000029575	Mmab	2940.39	-0.692213	0.272613	-2.53918	0.0111114	0.230584
ENSMUSG00000029869	Ephb6	3224.4	-0.662194	0.260686	-2.5402	0.0110789	0.230584
ENSMUSG00000036067	Slc2a6	1150.43	-0.683301	0.269072	-2.53947	0.011102	0.230584
ENSMUSG00000069939	Gm12070	104.329	0.611183	0.240718	2.539	0.0111169	0.230584
ENSMUSG00000038141	Tmem181a	994.511	-0.461893	0.18204	-2.53732	0.0111705	0.231399
ENSMUSG00000009092	Derl3	31.1671	-0.92073	0.36294	-2.53686	0.011185	0.231405
ENSMUSG00000041571	Selenow	5213.7	0.653149	0.257512	2.53638	0.0112006	0.231432
ENSMUSG00000042417	Ccno	28.0632	-0.853932	0.336806	-2.53538	0.0112325	0.231795
ENSMUSG00000053930	Shisa6	16.7429	-1.00703	0.39727	-2.53488	0.0112487	0.231835
ENSMUSG00000038403	Hfe2	60.2566	-1.02546	0.404617	-2.53438	0.0112645	0.231866
ENSMUSG00000001435	Col18a1	1242.57	0.80998	0.320014	2.53108	0.0113712	0.233033
ENSMUSG00000020467	Efemp1	14413.9	-0.679849	0.2685	-2.53202	0.0113407	0.233033
ENSMUSG00000086583	Gm15500	217.755	0.738389	0.291756	2.53085	0.0113787	0.233033
ENSMUSG00000097052	Snhg7	549.643	0.826158	0.326375	2.53132	0.0113635	0.233033
ENSMUSG00000086774	Gm11915	8.80895	-1.03626	0.409527	-2.53039	0.0113935	0.233043
ENSMUSG00000087022	9130024F11Rik	139.623	-0.901287	0.356307	-2.52952	0.0114218	0.233326
ENSMUSG00000020723	Cacng4	11.9094	-1.0324	0.408815	-2.52535	0.0115583	0.235227
ENSMUSG00000031987	Egln1	9771.22	0.42883	0.169781	2.52578	0.0115443	0.235227
ENSMUSG00000073295	Nudt11	113.305	-0.882223	0.349229	-2.5262	0.0115303	0.235227
ENSMUSG00000027698	Nceh1	8417.59	-0.519546	0.205861	-2.52378	0.0116102	0.235479
ENSMUSG00000028967	Errfi1	6926.46	0.830975	0.329275	2.52365	0.0116142	0.235479
ENSMUSG00000035296	Sgcg	40.9893	-1.04199	0.412828	-2.52402	0.0116022	0.235479
ENSMUSG00000015766	Eps8	1655.88	0.924345	0.366434	2.52255	0.0116509	0.235625
ENSMUSG00000061762	Tac1	255.036	-1.01421	0.402128	-2.52212	0.011665	0.235625
ENSMUSG00000063087	Gm10125	97.2918	-0.896002	0.35524	-2.52224	0.0116609	0.235625
ENSMUSG00000085135	Gm13713	12.9695	1.03219	0.409407	2.52119	0.0116959	0.235955
ENSMUSG00000024193	Phf1	2709.3	-0.56153	0.222878	-2.51945	0.0117539	0.236147
ENSMUSG00000029096	Htra3	546.219	-0.978924	0.388409	-2.52034	0.0117241	0.236147
ENSMUSG00000038128	Camk4	635.698	-0.881421	0.34984	-2.5195	0.0117523	0.236147
ENSMUSG00000069117	Gm10260	9478.7	0.657292	0.260917	2.51916	0.0117637	0.236147
ENSMUSG00000055675	Kbtbd11	1300.61	-0.910217	0.361593	-2.51725	0.0118276	0.236626
ENSMUSG00000068748	Ptprz1	3574.21	-0.559038	0.22203	-2.51784	0.0118076	0.236626
ENSMUSG00000095620	2010005H15Rik	109.739	-1.01771	0.404311	-2.51714	0.0118313	0.236626
ENSMUSG00000062867	Impdh2	13871.8	0.541279	0.215158	2.51573	0.0118785	0.237277
ENSMUSG00000022102	Dok2	23.4172	-0.931145	0.370456	-2.51351	0.0119536	0.237898
ENSMUSG00000026204	Ptprn	1195.04	0.960122	0.381874	2.51424	0.0119289	0.237898
ENSMUSG00000059305	Vpreb1	27.7839	-0.859564	0.341959	-2.51365	0.0119491	0.237898
ENSMUSG00000007892	Rplp1	120913	0.704118	0.280216	2.51277	0.0119788	0.238108
ENSMUSG00000020538	Srebf1	11795.4	-0.578027	0.230442	-2.50834	0.0121299	0.238976
ENSMUSG00000020585	Laptm4a	40141.5	-0.41824	0.166715	-2.50872	0.0121171	0.238976
ENSMUSG00000022456	2003-09-01	927.329	-0.607614	0.24221	-2.50862	0.0121202	0.238976
ENSMUSG00000030662	Ipo5	22494	0.592042	0.236008	2.50856	0.0121224	0.238976
ENSMUSG00000030707	Coro1a	126.321	-0.697209	0.277944	-2.50845	0.0121262	0.238976
ENSMUSG00000038305	Spats2l	1187.82	-0.797728	0.31786	-2.50969	0.0120839	0.238976
ENSMUSG00000041372	B4galnt3	48.748	0.976611	0.388967	2.51078	0.0120464	0.238976
ENSMUSG00000054520	Sh3bp2	2306.59	0.606109	0.241666	2.50804	0.0121403	0.238976
ENSMUSG00000007030	Vwa7	238.476	-0.766551	0.306171	-2.50367	0.0122913	0.24107
ENSMUSG00000022358	Fbxo32	2011.24	-0.766142	0.305958	-2.50408	0.012277	0.24107
ENSMUSG00000031137	Fgf13	1185.75	-0.729556	0.291301	-2.50448	0.0122633	0.24107
ENSMUSG00000023852	Chd1	6955.98	0.414853	0.165742	2.503	0.0123146	0.241235
ENSMUSG00000025236	Adpgk	5430.88	0.509538	0.203617	2.50244	0.0123341	0.241326
ENSMUSG00000033306	Lpp	30533.2	0.477105	0.190926	2.4989	0.0124578	0.242575
ENSMUSG00000053199	Arhgap20	91.8988	-0.92215	0.368861	-2.49999	0.0124195	0.242575
ENSMUSG00000069475	Gm6020	32.5251	-0.92527	0.370155	-2.49968	0.0124305	0.242575
ENSMUSG00000086606	Gm13205	124.111	0.66257	0.265112	2.4992	0.0124473	0.242575
ENSMUSG00000031278	Acsl4	9845.08	-0.581773	0.23293	-2.49763	0.0125028	0.24316
ENSMUSG00000027470	Mylk2	246.723	0.947663	0.379569	2.49668	0.0125361	0.243516
ENSMUSG00000039954	Stk32a	13.3491	-1.01175	0.405337	-2.49606	0.012558	0.24365
ENSMUSG00000008035	Mid1ip1	14242.7	-0.457021	0.183224	-2.49433	0.0126195	0.244259
ENSMUSG00000051596	Otop1	21.8558	-1.03073	0.413207	-2.49447	0.0126146	0.244259
ENSMUSG00000039345	Mettl22	821.534	0.629912	0.252593	2.49378	0.0126389	0.244342
ENSMUSG00000063160	Numbl	3065.89	-0.563972	0.22623	-2.49291	0.01267	0.244652
ENSMUSG00000062328	Rpl17	47094.3	0.61061	0.245061	2.49167	0.0127146	0.245078
ENSMUSG00000073530	Pappa2	56.3135	-0.954132	0.382963	-2.49145	0.0127223	0.245078
ENSMUSG00000068854	Hist2h2be	233.982	-0.693968	0.27862	-2.49074	0.0127479	0.245279
ENSMUSG00000023094	Msrb2	765.698	-0.431837	0.173419	-2.49014	0.0127692	0.245399
ENSMUSG00000017404	Rpl19	24362.2	0.650722	0.26141	2.48928	0.0128003	0.245705
ENSMUSG00000022489	Pde1b	148.862	0.773392	0.310771	2.48862	0.012824	0.245869
ENSMUSG00000057751	Megf6	63.4272	-0.934633	0.375711	-2.48764	0.0128595	0.246258
ENSMUSG00000052560	Cpne8	833.957	0.69599	0.279867	2.48686	0.0128876	0.246506
ENSMUSG00000056418	BC043934	28.1099	-1.02034	0.410425	-2.48607	0.0129164	0.246766
ENSMUSG00000021390	Ogn	2810.44	-0.99719	0.401258	-2.48516	0.0129493	0.247103
ENSMUSG00000024087	Cyp1b1	26412.5	-0.633306	0.255324	-2.4804	0.0131235	0.249546
ENSMUSG00000086290	Snhg12	1411.43	0.782346	0.315361	2.4808	0.0131088	0.249546
ENSMUSG00000086969	4930443O20Rik	9.64881	-1.01677	0.40991	-2.48047	0.0131208	0.249546
ENSMUSG00000019810	Fuca2	8508.94	-0.464911	0.187661	-2.4774	0.0132344	0.251237
ENSMUSG00000021226	Acot2	601.213	0.960724	0.387956	2.47637	0.0132725	0.251237
ENSMUSG00000028234	Rps20	55931.2	0.570497	0.23044	2.47568	0.0132982	0.251237
ENSMUSG00000032854	Ugt8a	14.0683	-1.02215	0.412686	-2.47681	0.0132561	0.251237
ENSMUSG00000045414	1190002N15Rik	6640.67	-0.652014	0.263357	-2.47578	0.0132945	0.251237
ENSMUSG00000050439	Enthd1	21.1701	0.960299	0.387988	2.47507	0.0133208	0.251237
ENSMUSG00000067276	Capn6	10117.5	-1.02169	0.412772	-2.47519	0.0133165	0.251237
ENSMUSG00000042256	Ptchd4	2031.98	-0.593569	0.239897	-2.47427	0.0133509	0.251513
ENSMUSG00000051367	Six1	4359.55	-0.926702	0.374707	-2.47314	0.0133932	0.251724
ENSMUSG00000072692	Rpl37rt	1746.02	0.608607	0.246072	2.47329	0.0133874	0.251724
ENSMUSG00000031022	BC051019	45.6075	-1.02014	0.41295	-2.47037	0.0134975	0.253391
ENSMUSG00000019539	Rcn3	5418.99	-0.906197	0.367117	-2.46841	0.0135714	0.253666
ENSMUSG00000024493	Lars	28238.2	0.693593	0.280998	2.46832	0.0135747	0.253666
ENSMUSG00000025658	Ksr2	30.3598	-1.02026	0.413208	-2.46911	0.013545	0.253666
ENSMUSG00000055396		38.0322	-0.78755	0.318945	-2.46924	0.0135401	0.253666
ENSMUSG00000039270	Megf9	4993.34	-0.916277	0.371348	-2.46744	0.0136084	0.253905
ENSMUSG00000060636	Rpl35a	12979.2	0.605639	0.24548	2.46716	0.0136188	0.253905
ENSMUSG00000037280	Galnt6	33.2095	-1.01017	0.409628	-2.46606	0.0136609	0.254397
ENSMUSG00000025940	Tmem70	3095.94	0.55286	0.224389	2.46384	0.0137457	0.255097
ENSMUSG00000041040	Fam117b	2365.35	0.570901	0.231684	2.46414	0.0137343	0.255097
ENSMUSG00000079339	Ifit1bl1	97.9609	-0.889657	0.361072	-2.46393	0.0137422	0.255097
ENSMUSG00000029752	Asns	21365.1	0.801329	0.325366	2.46286	0.0137835	0.255507
ENSMUSG00000008668	Rps18	26645.3	0.689136	0.280358	2.45806	0.013969	0.257823
ENSMUSG00000020372	Rack1	74462.9	0.603571	0.245668	2.45686	0.0140159	0.257823
ENSMUSG00000029246	Ppat	4969.12	0.457795	0.186189	2.45877	0.0139416	0.257823
ENSMUSG00000029661	Col1a2	208394	-0.917512	0.373102	-2.45914	0.0139269	0.257823
ENSMUSG00000029675	Eln	20.6257	-0.971944	0.39562	-2.45676	0.0140197	0.257823
ENSMUSG00000029777	Gars	29914.4	0.624355	0.254047	2.45763	0.0139856	0.257823
ENSMUSG00000084319	Tpt1-ps3	751.835	0.431388	0.175563	2.45717	0.0140035	0.257823
ENSMUSG00000021253	Tgfb3	4069.5	-0.765704	0.311951	-2.45457	0.0141054	0.25852
ENSMUSG00000025403	Shmt2	26565.2	0.716774	0.291965	2.455	0.0140886	0.25852
ENSMUSG00000097195	Snhg5	3009.35	0.659088	0.268501	2.4547	0.0141004	0.25852
ENSMUSG00000022048	Dpysl2	5133.7	-0.408079	0.166397	-2.45244	0.0141893	0.258821
ENSMUSG00000026970	Rbms1	11565.1	0.480578	0.195939	2.45269	0.0141793	0.258821
ENSMUSG00000042682	Selenok	4625.34	-0.520096	0.212038	-2.45285	0.014173	0.258821
ENSMUSG00000047259	Mc4r	8.04172	-0.974979	0.39755	-2.45247	0.014188	0.258821
ENSMUSG00000097039	Pvt1	862.716	0.798921	0.325808	2.45212	0.0142016	0.258821
ENSMUSG00000000889	Dbh	13.7885	-0.95018	0.388218	-2.44754	0.0143834	0.261253
ENSMUSG00000032353	Tmed3	7973.71	-0.540933	0.220986	-2.44781	0.0143726	0.261253
ENSMUSG00000049517	Rps23	19520.9	0.68236	0.27879	2.44758	0.0143821	0.261253
ENSMUSG00000028364	Tnc	105624	0.704383	0.288036	2.44547	0.0144664	0.262174
ENSMUSG00000040274	Cdk6	994.302	0.544946	0.222829	2.44558	0.0144618	0.262174
ENSMUSG00000038515	Grtp1	1012.25	-0.521828	0.21347	-2.4445	0.0145052	0.262582
ENSMUSG00000050323	Ndufaf6	755.73	0.647967	0.265262	2.44274	0.0145762	0.263575
ENSMUSG00000027009	Itga4	83.4468	-0.918777	0.376533	-2.4401	0.0146833	0.264657
ENSMUSG00000031984	2810004N23Rik	3699.16	0.551402	0.22598	2.44005	0.0146851	0.264657
ENSMUSG00000037868	Egr2	746.243	-0.804598	0.329722	-2.44023	0.0146779	0.264657
ENSMUSG00000075420	Smim6	10.8338	-0.954516	0.39136	-2.43898	0.014729	0.265154
ENSMUSG00000021993	Mipep	1244.92	0.545398	0.223657	2.43855	0.0147465	0.265175
ENSMUSG00000033685	Ucp2	15044.5	-0.794767	0.326215	-2.43633	0.0148373	0.26595
ENSMUSG00000038271	Iffo1	1860.08	-0.549126	0.225418	-2.43603	0.0148493	0.26595
ENSMUSG00000074817	Papolb	21.6859	-0.943607	0.387376	-2.43589	0.0148551	0.26595
ENSMUSG00000078486	Perm1	82.1051	-0.813314	0.33378	-2.43668	0.0148229	0.26595
ENSMUSG00000031972	Acta1	1933.2	-1.00622	0.413147	-2.43549	0.0148715	0.26595
ENSMUSG00000038718	Pbx3	4475.39	-0.650749	0.267339	-2.43417	0.0149258	0.266626
ENSMUSG00000003849	Nqo1	2311.93	-0.716914	0.294706	-2.43264	0.0149891	0.267284
ENSMUSG00000041168	Lonp1	23315.3	0.626984	0.25786	2.43149	0.0150368	0.267284
ENSMUSG00000058914	C1qtnf3	137.059	-1.00348	0.412618	-2.43199	0.0150159	0.267284
ENSMUSG00000071456	1110002L01Rik	755.902	0.626852	0.257826	2.43129	0.015045	0.267284
ENSMUSG00000075324	Fign	612.404	-0.823212	0.338535	-2.43169	0.0150286	0.267284
ENSMUSG00000038213	Tapbpl	1429.44	-0.505574	0.207984	-2.43082	0.0150645	0.267338
ENSMUSG00000057969	Sema3b	431.122	-0.816322	0.336055	-2.42913	0.015135	0.268295
ENSMUSG00000030029	Lrig1	12209.9	-0.452142	0.18618	-2.42851	0.0151609	0.26846
ENSMUSG00000014725	Adam28	8.64308	-0.972892	0.400777	-2.42751	0.0152028	0.268616
ENSMUSG00000056185	Snx32	1480.14	-0.491631	0.202502	-2.42779	0.0151913	0.268616
ENSMUSG00000021215	Net1	4249.47	0.481425	0.1986	2.42409	0.0153467	0.27057
ENSMUSG00000035142	Nubpl	456.72	0.648098	0.267353	2.42413	0.0153452	0.27057
ENSMUSG00000061048	Cdh3	1242.21	0.798288	0.329533	2.42248	0.0154148	0.271474
ENSMUSG00000044499	Hs3st5	150.576	-0.677592	0.279918	-2.42068	0.0154914	0.272299
ENSMUSG00000097188		7127.34	0.739594	0.305543	2.42059	0.0154952	0.272299
ENSMUSG00000026558	Uck2	4115.83	0.537	0.221912	2.41988	0.0155258	0.272396
ENSMUSG00000028156	Eif4e	7711.19	0.482806	0.199533	2.41968	0.0155343	0.272396
ENSMUSG00000010064	Slc38a3	137.033	-0.954127	0.394444	-2.41891	0.015567	0.272674
ENSMUSG00000020810	Cygb	36.1897	-0.830496	0.343733	-2.41611	0.0156875	0.274489
ENSMUSG00000029536	Gatc	1689.12	0.546741	0.226419	2.41473	0.0157467	0.27453
ENSMUSG00000033763	Mtss1l	6403.66	-0.693411	0.287202	-2.41437	0.0157625	0.27453
ENSMUSG00000037703	Lzts3	3034.06	-0.362083	0.14993	-2.41502	0.0157342	0.27453
ENSMUSG00000059479	B3gnt8	53.1298	-0.981252	0.406468	-2.41409	0.0157745	0.27453
ENSMUSG00000063427		309.911	0.688725	0.285144	2.41535	0.01572	0.27453
ENSMUSG00000031425	Plp1	162.123	0.736005	0.304964	2.41342	0.0158037	0.274745
ENSMUSG00000024502	Jakmip2	1162.07	-0.774556	0.321094	-2.41224	0.0158547	0.275137
ENSMUSG00000037419	Endod1	7539.15	-0.695058	0.288258	-2.41124	0.0158985	0.275137
ENSMUSG00000051355	Commd1	2918.17	0.541296	0.224516	2.41095	0.0159111	0.275137
ENSMUSG00000058587	Tmod3	12724.9	0.38167	0.158306	2.41097	0.0159101	0.275137
ENSMUSG00000087912	Gm24916	9.70371	0.994896	0.412508	2.41182	0.015873	0.275137
ENSMUSG00000061086	Myl4	931.215	-0.981426	0.407171	-2.41035	0.0159372	0.275294
ENSMUSG00000032185	Carm1	9751.34	0.403631	0.167491	2.40987	0.015958	0.275361
ENSMUSG00000030653	Gm45837	636.899	-0.878823	0.364771	-2.40924	0.0159856	0.275543
ENSMUSG00000000605	Clcn4	4638.55	-0.476292	0.197951	-2.40611	0.0161235	0.277626
ENSMUSG00000043903	Zfp469	1362.26	-0.554175	0.230441	-2.40485	0.0161791	0.277993
ENSMUSG00000050530	Fam171a1	5047.14	0.738844	0.307204	2.40506	0.0161696	0.277993
ENSMUSG00000038086	Hspb2	973.047	-0.492088	0.204709	-2.40384	0.0162239	0.278467
ENSMUSG00000049881	2810025M15Rik	4775.54	0.517423	0.215314	2.40311	0.0162562	0.278728
ENSMUSG00000025579	Gaa	27675.7	-0.580653	0.241851	-2.40088	0.0163559	0.279845
ENSMUSG00000067219	Nipal1	518.924	0.982937	0.409404	2.4009	0.0163548	0.279845
ENSMUSG00000028936	Rpl22	26062.8	0.565599	0.235869	2.39793	0.0164878	0.281495
ENSMUSG00000039683	Sdk1	3888.29	-0.908386	0.378761	-2.39831	0.0164711	0.281495
ENSMUSG00000046329	Slc25a23	3094.92	-0.54074	0.225537	-2.39757	0.0165044	0.281495
ENSMUSG00000026950	Neb	188.93	-0.978697	0.408327	-2.39685	0.0165368	0.281751
ENSMUSG00000037306	Man1c1	4889.02	-0.629946	0.263043	-2.39484	0.0166277	0.283002
ENSMUSG00000018995	Nars2	881.756	0.588971	0.246024	2.39395	0.0166679	0.283388
ENSMUSG00000057835	Zfp119a	273.677	-0.69707	0.291457	-2.39168	0.0167716	0.284853
ENSMUSG00000022416	Cacna1i	18.6601	0.913968	0.382283	2.39081	0.0168111	0.285227
ENSMUSG00000022332	Khdrbs3	4633.72	-0.403985	0.169042	-2.38985	0.0168553	0.285677
ENSMUSG00000037318	Traf3ip3	62.5962	-0.972505	0.407367	-2.3873	0.0169728	0.287368
ENSMUSG00000014543	Klra17	12.1481	0.980793	0.411283	2.38472	0.0170923	0.287678
ENSMUSG00000019899	Lama2	5968.29	-0.835919	0.350549	-2.3846	0.0170975	0.287678
ENSMUSG00000027962	Vcam1	570.747	-0.772768	0.324014	-2.38498	0.01708	0.287678
ENSMUSG00000034990	Otoa	20.5213	-0.967633	0.405771	-2.38468	0.0170941	0.287678
ENSMUSG00000054580	Pla2r1	722.015	0.539463	0.226172	2.38519	0.0170705	0.287678
ENSMUSG00000074656	Eif2s2	19082.3	0.55589	0.233007	2.38572	0.0170457	0.287678
ENSMUSG00000037892	Pcdh18	4793.97	-0.691741	0.290234	-2.38339	0.017154	0.28833
ENSMUSG00000027200	Sema6d	39.0531	-0.946598	0.397233	-2.38298	0.0171732	0.288353
ENSMUSG00000061451	Tmem151a	388.707	0.633698	0.266372	2.37899	0.01736	0.291188
ENSMUSG00000030231	Plekha5	1359.7	0.521442	0.219247	2.37833	0.0173913	0.291412
ENSMUSG00000021782	Dlg5	4934.22	0.353281	0.148584	2.37765	0.0174234	0.291649
ENSMUSG00000029319	Coq2	2475.91	0.588516	0.247649	2.37641	0.0174818	0.292324
ENSMUSG00000025466	Fuom	2686.6	-0.396217	0.166844	-2.37477	0.01756	0.293028
ENSMUSG00000031967	Afg3l1	7176.96	0.532588	0.224236	2.37513	0.0175428	0.293028
ENSMUSG00000046714	Foxc2	565.614	0.972071	0.4095	2.3738	0.0176062	0.293497
ENSMUSG00000022018	Rgcc	21.6147	-0.970087	0.409196	-2.37072	0.0177536	0.29565
ENSMUSG00000037331	Larp1	15185	0.446344	0.188339	2.36989	0.0177932	0.296006
ENSMUSG00000083992	Gm11478	593.802	0.53746	0.226886	2.36886	0.0178429	0.296529
ENSMUSG00000034892	Rps29	24755.6	0.577112	0.243749	2.36765	0.0179016	0.297199
ENSMUSG00000021108	Prkch	71.9213	-0.898844	0.379784	-2.36672	0.0179464	0.297576
ENSMUSG00000030738	Eif3c	44402.8	0.615629	0.260152	2.36642	0.017961	0.297576
ENSMUSG00000031668	Eif2ak3	2258.5	-0.58232	0.246175	-2.36547	0.0180073	0.298039
ENSMUSG00000004069	Dnaja3	8664.75	0.52582	0.222549	2.36272	0.0181414	0.298503
ENSMUSG00000020152	Actr2	20951.3	0.554255	0.234611	2.36245	0.0181548	0.298503
ENSMUSG00000026475	Rgs16	1924.15	0.915839	0.38782	2.36151	0.0182009	0.298503
ENSMUSG00000028690	Mmachc	842.587	0.719177	0.304495	2.36187	0.018183	0.298503
ENSMUSG00000029915	Clec5a	8.21872	0.875079	0.370259	2.36343	0.0181069	0.298503
ENSMUSG00000030744	Rps3	57574.3	0.607776	0.257368	2.3615	0.018201	0.298503
ENSMUSG00000034707	Gns	29595.8	-0.447587	0.189336	-2.36398	0.0180799	0.298503
ENSMUSG00000049630	C1ql3	999.322	-0.795784	0.336978	-2.36153	0.0181997	0.298503
ENSMUSG00000078606	Gm4070	185.245	0.884147	0.374129	2.36321	0.0181173	0.298503
ENSMUSG00000029755	Dlx5	28.1993	-0.96036	0.406835	-2.36057	0.018247	0.298956
ENSMUSG00000018102	Hist1h2bc	2231.05	-0.893138	0.378519	-2.35956	0.0182966	0.299466
ENSMUSG00000035681	Kcnc2	43.5321	-0.909405	0.385513	-2.35895	0.0183269	0.299659
ENSMUSG00000021665	Hexb	11126.1	-0.508336	0.215556	-2.35826	0.0183608	0.299911
ENSMUSG00000032375	Aph1b	1140.31	-0.586165	0.248618	-2.35769	0.018389	0.30007
ENSMUSG00000092569	Gm20544	171.339	0.680134	0.288527	2.35726	0.0184102	0.300114
ENSMUSG00000040711	Sh3pxd2b	10980.9	0.713041	0.302567	2.35663	0.0184414	0.300321
ENSMUSG00000008540	Mgst1	2998.23	-0.558842	0.237322	-2.35478	0.0185337	0.301521
ENSMUSG00000002957	Ap2a2	17103.4	0.397681	0.168972	2.35353	0.018596	0.301627
ENSMUSG00000031826	Usp10	7032.73	0.487602	0.207153	2.35382	0.0185817	0.301627
ENSMUSG00000057378	Ryr3	191.123	-0.96862	0.411447	-2.35418	0.0185638	0.301627
ENSMUSG00000020583	Matn3	163.803	-0.847491	0.360218	-2.35272	0.0186368	0.301697
ENSMUSG00000022156	Gzme	99.0982	0.970292	0.412481	2.35233	0.0186561	0.301697
ENSMUSG00000030872	Gga2	8472.5	-0.453078	0.192597	-2.35246	0.0186495	0.301697
ENSMUSG00000039062	Anpep	301.087	0.717913	0.305596	2.34922	0.0188128	0.303324
ENSMUSG00000047384	A730013G03Rik	9.14361	-0.969989	0.412781	-2.34989	0.018779	0.303324
ENSMUSG00000063887	Nlgn1	13.8882	-0.968842	0.41239	-2.34933	0.0188071	0.303324
ENSMUSG00000026482	Rgl1	3122.97	-0.42617	0.181481	-2.34829	0.01886	0.303469
ENSMUSG00000028637	Ccdc30	82.8629	0.708194	0.301603	2.3481	0.0188693	0.303469
ENSMUSG00000074679	Defb28	12.4106	0.969055	0.412727	2.34793	0.018878	0.303469
ENSMUSG00000024897	Apba1	815.052	-0.706398	0.301018	-2.3467	0.0189407	0.304001
ENSMUSG00000055421	Pcdh9	413.659	-0.704693	0.300352	-2.34622	0.0189648	0.304001
ENSMUSG00000083757	Rps15a-ps4	39.2403	-0.766941	0.32689	-2.34617	0.0189673	0.304001
ENSMUSG00000052372	Il1rapl1	94.6447	-0.964773	0.411484	-2.34462	0.0190464	0.304667
ENSMUSG00000093470		1119.5	-0.649645	0.277077	-2.34464	0.0190456	0.304667
ENSMUSG00000028776	Tinagl1	590.78	0.81706	0.348952	2.34147	0.0192079	0.306947
ENSMUSG00000037833	Sh2d4b	20.3839	-0.918272	0.392499	-2.33955	0.0193068	0.308225
ENSMUSG00000003031	Cdkn1b	7555.29	-0.707808	0.303335	-2.33342	0.019626	0.309146
ENSMUSG00000021294	Kif26a	99.544	-0.742838	0.318361	-2.33332	0.0196315	0.309146
ENSMUSG00000023224	Serping1	61.1186	-0.84181	0.360797	-2.33319	0.0196379	0.309146
ENSMUSG00000028093	Acp6	1406.9	0.476203	0.203779	2.33686	0.0194464	0.309146
ENSMUSG00000028571	Cyp2j13	22.9528	-0.961831	0.41178	-2.33579	0.0195024	0.309146
ENSMUSG00000028747	Htr6	31.8034	-0.760387	0.325765	-2.33416	0.0195874	0.309146
ENSMUSG00000029095	Ablim2	33.3606	-0.913432	0.391632	-2.33238	0.019681	0.309146
ENSMUSG00000029321	Slc10a6	8.81426	-0.96536	0.413209	-2.33625	0.0194783	0.309146
ENSMUSG00000030060	Hmces	3554.58	0.441047	0.18901	2.33346	0.0196241	0.309146
ENSMUSG00000030788	Rnf141	2153.89	0.378194	0.161847	2.33674	0.0194528	0.309146
ENSMUSG00000035112	Wnk4	826.402	-0.500283	0.214371	-2.33373	0.01961	0.309146
ENSMUSG00000035594	Chrna5	34.1895	-0.960026	0.411215	-2.33461	0.0195638	0.309146
ENSMUSG00000035828	Pim3	3946.19	0.613545	0.263072	2.33223	0.0196885	0.309146
ENSMUSG00000040282	BC052040	1210.71	0.402485	0.172257	2.33654	0.019463	0.309146
ENSMUSG00000042436	Mfap4	113.622	-0.838377	0.35939	-2.33278	0.0196598	0.309146
ENSMUSG00000043183	Simc1	2006.1	0.414618	0.177771	2.33232	0.0196839	0.309146
ENSMUSG00000046058	Eid2	1143.05	0.467813	0.200211	2.3366	0.0194599	0.309146
ENSMUSG00000047246	Hist1h2be	117.451	-0.897107	0.384944	-2.33049	0.0197805	0.309989
ENSMUSG00000097027	Gm26559	142.11	0.785935	0.337192	2.33082	0.0197628	0.309989
ENSMUSG00000027661	Slc2a10	437.137	-0.5702	0.244846	-2.32881	0.0198692	0.311079
ENSMUSG00000042659	Arrdc4	599.629	0.788999	0.338928	2.32792	0.0199162	0.311515
ENSMUSG00000030087	Klf15	191.184	-0.687569	0.295404	-2.32756	0.0199356	0.311518
ENSMUSG00000026342	Slc35f5	6993.1	-0.533435	0.229251	-2.32686	0.0199728	0.311798
ENSMUSG00000020108	Ddit4	4029.42	0.565758	0.243275	2.32559	0.0200407	0.312476
ENSMUSG00000025582	Nptx1	551.365	-0.951975	0.409395	-2.32532	0.0200547	0.312476
ENSMUSG00000026356	Dars	10282.6	0.454371	0.195466	2.32455	0.0200959	0.312817
ENSMUSG00000033658	Ddx19b	1479.19	0.441083	0.189872	2.32305	0.0201763	0.313768
ENSMUSG00000098120	Gm5914	131.021	-0.592693	0.255336	-2.32123	0.0202746	0.314995
ENSMUSG00000050199	Lgr4	1670.88	-0.682944	0.294278	-2.32074	0.0203007	0.315098
ENSMUSG00000020460	Rps27a	31659.2	0.650227	0.280555	2.31765	0.0204686	0.31556
ENSMUSG00000022125	Cln5	5239.98	-0.52488	0.226436	-2.31801	0.0204489	0.31556
ENSMUSG00000024776	Stambpl1	3678.45	0.583718	0.251989	2.31645	0.0205339	0.31556
ENSMUSG00000024905	Tesmin	22.3382	-0.901091	0.388986	-2.31651	0.0205302	0.31556
ENSMUSG00000031824	6430548M08Rik	1979.5	-0.665751	0.287426	-2.31625	0.0205444	0.31556
ENSMUSG00000045962	Wnk1	37220.6	0.351933	0.151744	2.31926	0.020381	0.31556
ENSMUSG00000060419	Rps16-ps2	1637.75	0.501868	0.216605	2.31698	0.020505	0.31556
ENSMUSG00000062470	Fbxl12os	198.663	-0.600818	0.259172	-2.31822	0.0204373	0.31556
ENSMUSG00000074793	Hspa12b	275.394	-0.556682	0.240078	-2.31875	0.0204085	0.31556
ENSMUSG00000074973	Gm11382	8.50228	0.955489	0.41216	2.31825	0.0204359	0.31556
ENSMUSG00000082064	Rpl5-ps2	15.4736	0.898128	0.387631	2.31697	0.0205054	0.31556
ENSMUSG00000022791	Tnk2	17220.7	0.455762	0.196798	2.31589	0.0205642	0.315564
ENSMUSG00000056328	Myh1	189.222	-0.956496	0.413208	-2.31481	0.0206234	0.315875
ENSMUSG00000090812	Samd15	87.6011	-0.594957	0.256984	-2.31515	0.0206049	0.315875
ENSMUSG00000050627	Gpd1l	3381.75	-0.443771	0.191781	-2.31395	0.0206704	0.316296
ENSMUSG00000019302	Atp6v0a1	3738.53	-0.477983	0.20668	-2.31267	0.0207408	0.316728
ENSMUSG00000063529	Stmnd1	10.9404	-0.921844	0.398657	-2.31237	0.0207572	0.316728
ENSMUSG00000069372	Ctxn3	25.895	-0.904193	0.390911	-2.31304	0.0207203	0.316728
ENSMUSG00000006362	Cbfa2t3	39.5756	-0.941433	0.407423	-2.3107	0.0208492	0.317832
ENSMUSG00000064325	Hhip	618.602	0.927008	0.401271	2.31018	0.0208783	0.317978
ENSMUSG00000012848	Rps5	45900.1	0.628333	0.272135	2.3089	0.0209491	0.318413
ENSMUSG00000021388	Aspn	17.5265	-0.944811	0.409379	-2.30791	0.0210039	0.318413
ENSMUSG00000029552	Tes	6135.07	0.756885	0.327798	2.309	0.0209437	0.318413
ENSMUSG00000036412	Arsi	141.363	-0.829235	0.359202	-2.30855	0.0209688	0.318413
ENSMUSG00000038132	Rbm24	372.716	-0.952001	0.412549	-2.3076	0.0210212	0.318413
ENSMUSG00000098208	Gm8349	28.0374	0.875136	0.37925	2.30754	0.0210247	0.318413
ENSMUSG00000060301	2610008E11Rik	1440.47	-0.520093	0.225832	-2.30301	0.0212781	0.32195
ENSMUSG00000041688	Amot	5318.02	-0.737234	0.320169	-2.30264	0.0212992	0.321969
ENSMUSG00000050505	Pcdh20	309.325	-0.938963	0.408061	-2.30104	0.0213895	0.323033
ENSMUSG00000036381	P2ry14	60.3667	-0.842061	0.36617	-2.29964	0.0214685	0.323925
ENSMUSG00000020282	Rhbdf1	6401.21	-0.482502	0.20986	-2.29916	0.0214959	0.324037
ENSMUSG00000005417	Mprip	43304	0.437011	0.190105	2.29878	0.0215172	0.324056
ENSMUSG00000024862	Klc2	3729.87	0.480961	0.209266	2.29832	0.0215434	0.32415
ENSMUSG00000022325	Pop1	2830.55	0.66793	0.29084	2.29656	0.0216441	0.325364
ENSMUSG00000026888	Grb14	462.641	-0.428343	0.186647	-2.29494	0.0217366	0.325548
ENSMUSG00000032503	Arpp21	20.8761	-0.93496	0.407286	-2.29559	0.0216995	0.325548
ENSMUSG00000033845	Mrpl15	6074.64	0.556866	0.242547	2.29591	0.0216811	0.325548
ENSMUSG00000071369	Map3k5	282.97	-0.746669	0.325306	-2.29528	0.021717	0.325548
ENSMUSG00000093979	Gm2237	53.5662	0.71613	0.312266	2.29333	0.021829	0.326629
ENSMUSG00000015224	Cyp2j9	274.348	-0.848502	0.37026	-2.29164	0.0219265	0.327312
ENSMUSG00000050974	Gm9847	16.4407	0.92468	0.403435	2.29202	0.0219047	0.327312
ENSMUSG00000077734	Snord83b	68.1144	0.880144	0.384093	2.29149	0.0219352	0.327312
ENSMUSG00000024076	Vit	355.413	-0.885014	0.386308	-2.29096	0.0219659	0.32747
ENSMUSG00000060098	Prmt7	4198.53	0.683998	0.298673	2.29012	0.0220142	0.327889
ENSMUSG00000028883	Sema3a	4977.52	-0.890984	0.389207	-2.28923	0.0220661	0.32836
ENSMUSG00000000567	Sox9	1001.7	0.773364	0.338011	2.28798	0.0221384	0.329134
ENSMUSG00000004347	Pde1c	209.132	-0.940222	0.411153	-2.28679	0.0222079	0.329563
ENSMUSG00000017491	Rarb	517.296	0.546673	0.239029	2.28706	0.0221923	0.329563
ENSMUSG00000060739	Nsa2	4533.38	0.461422	0.201836	2.28612	0.0222473	0.329846
ENSMUSG00000021458	2010111I01Rik	2925.98	-0.647062	0.283276	-2.28421	0.022359	0.330897
ENSMUSG00000031636	Pdlim3	834.086	-0.943914	0.41321	-2.28435	0.0223512	0.330897
ENSMUSG00000040855	Reps2	51.716	-0.855138	0.374571	-2.28298	0.0224314	0.331363
ENSMUSG00000063286	Gm8995	42.1166	0.882044	0.386323	2.28317	0.0224201	0.331363
ENSMUSG00000026279	Thap4	3365.14	0.548272	0.240249	2.2821	0.0224837	0.331834
ENSMUSG00000022769	Sdf2l1	4912.92	-0.454721	0.19939	-2.28056	0.0225745	0.332018
ENSMUSG00000023259	Slc26a6	710.807	-0.456836	0.200282	-2.28096	0.0225505	0.332018
ENSMUSG00000028212	Ccne2	3368.25	-0.626754	0.274748	-2.28119	0.022537	0.332018
ENSMUSG00000060019	Gm10073	145.837	0.713781	0.312993	2.2805	0.022578	0.332018
ENSMUSG00000074580	4931440P22Rik	45.6183	-0.700363	0.307286	-2.27919	0.0226556	0.332857
ENSMUSG00000031432	Prps1	5319.91	0.4189	0.183889	2.27801	0.0227261	0.333591
ENSMUSG00000022844	Pdia5	6967.72	-0.600087	0.263597	-2.27653	0.022814	0.334578
ENSMUSG00000085586	Gm11613	216.771	0.577222	0.253595	2.27616	0.0228366	0.334607
ENSMUSG00000028927	Padi2	9.96353	0.92481	0.40649	2.27511	0.0228992	0.335221
ENSMUSG00000034708	Grn	60008.3	-0.454197	0.199833	-2.27289	0.0230329	0.336874
ENSMUSG00000004098	Col5a3	8178.79	-0.877351	0.386102	-2.27233	0.0230667	0.337064
ENSMUSG00000027071	P2rx3	289.638	0.935966	0.412134	2.27103	0.0231454	0.337911
ENSMUSG00000005575	Ube2m	8986.74	0.506227	0.22307	2.26936	0.0232463	0.33843
ENSMUSG00000035129	Gm6781	18.522	-0.86766	0.382292	-2.26963	0.0232302	0.33843
ENSMUSG00000042751	Nmnat2	376.879	0.435186	0.19182	2.26872	0.0232853	0.33843
ENSMUSG00000052415	Tchh	318.585	-0.481483	0.212194	-2.26907	0.0232642	0.33843
ENSMUSG00000068114	Ccdc134	1638.88	-0.402205	0.177277	-2.2688	0.0232805	0.33843
ENSMUSG00000022972	1110004E09Rik	3432.53	0.695978	0.307107	2.26624	0.0234364	0.340171
ENSMUSG00000079428	Tceal7	60.7159	-0.931198	0.410931	-2.26607	0.023447	0.340171
ENSMUSG00000034258	Flvcr2	392.848	-0.596456	0.263279	-2.26549	0.0234827	0.340383
ENSMUSG00000037709	Fam13a	215.729	-0.845272	0.373219	-2.26482	0.0235239	0.340676
ENSMUSG00000074129	Rpl13a	61149.9	0.535843	0.236669	2.26411	0.0235674	0.341003
ENSMUSG00000034227	Foxj1	113.235	-0.777434	0.34352	-2.26314	0.0236272	0.341293
ENSMUSG00000049134	Nrap	34.092	-0.900919	0.398091	-2.2631	0.0236296	0.341293
ENSMUSG00000058145	Adamts17	10.3373	-0.933426	0.412737	-2.26155	0.0237251	0.342367
ENSMUSG00000059434	Gckr	10.2684	0.931417	0.412054	2.26042	0.0237949	0.34307
ENSMUSG00000067860	Zic3	472.513	-0.72072	0.319359	-2.25677	0.0240226	0.345738
ENSMUSG00000098235	Gm7497	74.3779	-0.633063	0.28049	-2.25699	0.0240087	0.345738
ENSMUSG00000024176	Sox8	209.084	-0.77606	0.344093	-2.25538	0.0241097	0.346621
ENSMUSG00000097587	4930578M01Rik	16.644	-0.906466	0.401962	-2.25511	0.0241267	0.346621
ENSMUSG00000021177	Tdp1	1827.63	0.530114	0.235303	2.2529	0.0242653	0.346694
ENSMUSG00000041757	Plekha6	248.809	0.762684	0.338396	2.25382	0.0242074	0.346694
ENSMUSG00000045868	Gvin1	172.208	0.731325	0.324651	2.25265	0.0242814	0.346694
ENSMUSG00000056498	Tmem154	77.9662	0.762661	0.338315	2.25429	0.024178	0.346694
ENSMUSG00000056797	Gm4889	7.86159	-0.895793	0.397617	-2.25291	0.0242651	0.346694
ENSMUSG00000062661	Ncs1	7408.39	0.516269	0.229057	2.25389	0.0242029	0.346694
ENSMUSG00000087132	A930001C03Rik	95.9398	0.799666	0.354907	2.25317	0.0242483	0.346694
ENSMUSG00000001829	Clpb	3524	0.503095	0.223619	2.24979	0.0244624	0.347139
ENSMUSG00000025591	Tma16	1690.91	0.702431	0.312189	2.25002	0.0244478	0.347139
ENSMUSG00000032053	Pou2af1	17.3539	-0.88107	0.39145	-2.25079	0.024399	0.347139
ENSMUSG00000052026	Slc6a7	31.2127	-0.823603	0.366039	-2.25004	0.0244461	0.347139
ENSMUSG00000074766	Ism1	128.861	-0.921241	0.409356	-2.25046	0.0244195	0.347139
ENSMUSG00000085639	Gm15410	12.7171	0.917635	0.407595	2.25134	0.0243639	0.347139
ENSMUSG00000087211	Lhx1os	47.3833	-0.909166	0.404045	-2.25016	0.0244386	0.347139
ENSMUSG00000020722	Cacng1	159.541	-0.928062	0.412762	-2.24842	0.0245495	0.347463
ENSMUSG00000027423	Snx5	14141.5	0.452827	0.201398	2.24842	0.0245491	0.347463
ENSMUSG00000037907	Ankrd13b	2664.03	0.641756	0.28541	2.24854	0.0245418	0.347463
ENSMUSG00000017861	Mybl2	4198.03	0.48443	0.215529	2.24764	0.0245992	0.34756
ENSMUSG00000067377	Tspan6	5432.43	-0.68557	0.304991	-2.24784	0.0245866	0.34756
ENSMUSG00000008398	Elk3	8761.43	0.53855	0.239831	2.24554	0.0247337	0.347684
ENSMUSG00000019832	Rab32	1140.89	-0.719212	0.320363	-2.24499	0.024769	0.347684
ENSMUSG00000022510	Trp63	8.08809	-0.925675	0.412342	-2.24492	0.0247734	0.347684
ENSMUSG00000031637	Lrp2bp	23.62	0.917229	0.408565	2.245	0.024768	0.347684
ENSMUSG00000036611	Eepd1	911.628	-0.796383	0.354402	-2.24712	0.0246326	0.347684
ENSMUSG00000039607	Rbms3	3458.17	-0.704959	0.313833	-2.24629	0.0246855	0.347684
ENSMUSG00000040528	Milr1	23.4538	0.928249	0.413209	2.24644	0.0246757	0.347684
ENSMUSG00000063018	2010204K13Rik	597.243	0.785026	0.349705	2.24482	0.0247795	0.347684
ENSMUSG00000038181	Chpf2	4120.23	-0.575229	0.256292	-2.24443	0.0248047	0.347738
ENSMUSG00000020902	Ntn1	6626.8	-0.742782	0.331029	-2.24386	0.0248415	0.347799
ENSMUSG00000053519	Kcnip1	64.427	0.920049	0.41006	2.2437	0.024852	0.347799
ENSMUSG00000006488	Prl7a1	59.599	-0.787303	0.350998	-2.24304	0.0248943	0.348091
ENSMUSG00000022564	Grina	18686	-0.423955	0.189136	-2.24153	0.0249915	0.349149
ENSMUSG00000026385	Dbi	25246.6	-0.651694	0.290896	-2.2403	0.0250715	0.349966
ENSMUSG00000025856	Pdgfa	3107.57	0.562126	0.251139	2.23831	0.0252011	0.35117
ENSMUSG00000029070	Mxra8	12504.9	-0.554792	0.247841	-2.2385	0.0251884	0.35117
ENSMUSG00000031532	Saraf	13102.9	-0.403255	0.18036	-2.23583	0.0253627	0.353119
ENSMUSG00000055707	Klhl26	3961.65	0.514113	0.229997	2.2353	0.0253978	0.353304
ENSMUSG00000021703	Serinc5	2551.45	-0.747258	0.334489	-2.23403	0.0254812	0.353947
ENSMUSG00000031910	Has3	28.6491	-0.763003	0.341552	-2.23393	0.0254876	0.353947
ENSMUSG00000000202	Btbd17	31.6479	-0.889961	0.398667	-2.23234	0.0255925	0.353979
ENSMUSG00000017718	Afmid	210.259	0.495708	0.221939	2.23354	0.0255137	0.353979
ENSMUSG00000019464	Ptger1	344.273	-0.764769	0.342529	-2.23271	0.0255678	0.353979
ENSMUSG00000030166	Rad52	781.015	0.456697	0.204667	2.23142	0.0256535	0.353979
ENSMUSG00000034024	Cct2	36330.2	0.612989	0.274729	2.23125	0.0256646	0.353979
ENSMUSG00000046312	AI464131	1984.46	-0.672967	0.301586	-2.23143	0.0256529	0.353979
ENSMUSG00000073236	2500004C02Rik	423.642	-0.478376	0.21425	-2.23279	0.0255627	0.353979
ENSMUSG00000089764	Gm16580	108.751	0.767236	0.343728	2.2321	0.0256081	0.353979
ENSMUSG00000010755	Cars	14639.2	0.500424	0.224528	2.22878	0.0258287	0.355035
ENSMUSG00000030560	Ctsc	5358.92	-0.651378	0.292229	-2.22899	0.0258142	0.355035
ENSMUSG00000048439	Nupl2	1029.51	0.560866	0.251618	2.22903	0.0258117	0.355035
ENSMUSG00000078566	Bnip3	1854.66	0.698382	0.313211	2.22975	0.0257642	0.355035
ENSMUSG00000026958	Dpp7	12546.3	-0.679379	0.304984	-2.22759	0.025908	0.355824
ENSMUSG00000018774	Cd68	356.205	0.896948	0.402956	2.22592	0.0260197	0.355912
ENSMUSG00000037049	Smpd1	5203.33	-0.467337	0.209852	-2.22698	0.0259484	0.355912
ENSMUSG00000038172	Ttc39b	4667.22	0.524211	0.235457	2.22636	0.0259902	0.355912
ENSMUSG00000049176	Frmpd4	18.4778	-0.91121	0.409376	-2.22585	0.0260242	0.355912
ENSMUSG00000054074	Skida1	626.322	-0.567703	0.255014	-2.22616	0.0260032	0.355912
ENSMUSG00000046463	5930403N24Rik	23.728	-0.788657	0.354552	-2.22438	0.026123	0.356963
ENSMUSG00000001542	Ell2	2141.17	-0.605723	0.27261	-2.22194	0.0262873	0.358905
ENSMUSG00000085457	1110046J04Rik	570.121	0.572797	0.257918	2.22085	0.0263611	0.359308
ENSMUSG00000090213	Tmem189	4198.69	-0.438918	0.197611	-2.22112	0.0263427	0.359308
ENSMUSG00000009927	Rps25	29747.1	0.626151	0.282103	2.21958	0.0264471	0.360178
ENSMUSG00000020532	Acaca	6477.65	-0.454585	0.20492	-2.21836	0.0265304	0.360723
ENSMUSG00000056737	Capg	4153.82	0.916088	0.412961	2.21834	0.0265316	0.360723
ENSMUSG00000090235	Gm16244	61.8396	-0.641509	0.289358	-2.21701	0.0266223	0.361652
ENSMUSG00000037563	Rps16	12813.4	0.489166	0.220791	2.21551	0.026725	0.362487
ENSMUSG00000044086	Lmod3	136.84	-0.915272	0.413129	-2.21546	0.0267284	0.362487
ENSMUSG00000026701	Prdx6	7001.17	0.450366	0.203318	2.21509	0.0267541	0.362532
ENSMUSG00000039221	Rpl22l1	6077.99	0.613201	0.276955	2.21408	0.0268232	0.362625
ENSMUSG00000051098	Mblac2	406.945	-0.638704	0.288483	-2.21401	0.026828	0.362625
ENSMUSG00000098872		6216.13	-0.616156	0.278279	-2.21417	0.0268173	0.362625
ENSMUSG00000006019	Dhx34	1283.66	0.382346	0.172738	2.21345	0.0268667	0.362707
ENSMUSG00000037990	Sh3rf3	1486.83	-0.494567	0.223488	-2.21295	0.0269012	0.362707
ENSMUSG00000096929	A330023F24Rik	85.2705	-0.702307	0.317327	-2.21319	0.0268843	0.362707
ENSMUSG00000058600	Rpl30	16809.3	0.625208	0.282659	2.21188	0.0269747	0.363397
ENSMUSG00000020922	Lsm12	3585.33	0.404135	0.182812	2.21066	0.0270592	0.364232
ENSMUSG00000008859	Rala	8130.43	0.344456	0.155863	2.20999	0.0271061	0.364562
ENSMUSG00000034245	Hdac11	1001.37	-0.699133	0.316408	-2.20959	0.0271333	0.364625
ENSMUSG00000033039	Micall1	5174.56	0.393184	0.17803	2.20852	0.0272078	0.365036
ENSMUSG00000095115	Itpripl2	15607.8	0.569318	0.257784	2.20851	0.0272089	0.365036
ENSMUSG00000004952	Rasa4	2958.19	0.645791	0.292487	2.20793	0.0272491	0.365273
ENSMUSG00000094344	Gm11942	2518.43	0.653946	0.296252	2.2074	0.0272861	0.365466
ENSMUSG00000030265	Kras	8821.45	0.367359	0.166484	2.20658	0.0273437	0.365936
ENSMUSG00000006411	Nectin4	58.6876	0.870113	0.394637	2.20484	0.0274651	0.366051
ENSMUSG00000021144	Mta1	6827.14	0.47111	0.213586	2.20572	0.0274038	0.366051
ENSMUSG00000025739	Gng13	58.8547	-0.814555	0.369374	-2.20523	0.0274376	0.366051
ENSMUSG00000030671	Pde3b	938.746	-0.801617	0.36351	-2.20521	0.027439	0.366051
ENSMUSG00000088219	Gm22077	40.028	0.84606	0.383714	2.20493	0.0274593	0.366051
ENSMUSG00000037568	Vash2	2997.56	-0.554187	0.251387	-2.20452	0.0274878	0.366052
ENSMUSG00000067071	Hes6	4040.12	-0.694363	0.315292	-2.20229	0.0276451	0.367631
ENSMUSG00000099137	Gm10603	19.8647	-0.905674	0.41126	-2.20219	0.0276517	0.367631
ENSMUSG00000030306	Tmtc1	29.0608	-0.808201	0.367145	-2.20131	0.027714	0.368158
ENSMUSG00000024431	Nr3c1	12940	-0.555897	0.252865	-2.19839	0.0279212	0.370304
ENSMUSG00000030562	Nox4	1028.66	-0.605117	0.275229	-2.1986	0.0279065	0.370304
ENSMUSG00000022246	Rai14	7902.27	0.617228	0.280979	2.19671	0.0280413	0.371581
ENSMUSG00000063172	Hspb11	1878.7	0.459276	0.209104	2.1964	0.0280633	0.371581
ENSMUSG00000002728	Naa20	5507.98	0.546983	0.249117	2.19569	0.0281143	0.371834
ENSMUSG00000027284	Cdan1	2462.16	-0.446769	0.203553	-2.19485	0.0281741	0.371834
ENSMUSG00000031626	Sorbs2	1544.09	0.853339	0.388735	2.19517	0.0281513	0.371834
ENSMUSG00000034438	Gbp8	211.412	-0.906223	0.412766	-2.19549	0.0281286	0.371834
ENSMUSG00000021303	Gng4	9.5248	-0.901678	0.410904	-2.19437	0.0282086	0.371905
ENSMUSG00000059674	Cdh24	1275.73	-0.688908	0.314022	-2.19382	0.0282483	0.371905
ENSMUSG00000091383	Hist1h2al	27.4089	-0.903305	0.411707	-2.19405	0.0282319	0.371905
ENSMUSG00000041046	Ramp3	147.781	0.872444	0.397892	2.19266	0.0283317	0.372701
ENSMUSG00000084904	Gm14827	26.8522	0.838544	0.382555	2.19196	0.0283825	0.373066
ENSMUSG00000002732	Fkbp7	982.513	-0.627343	0.286445	-2.1901	0.0285171	0.373625
ENSMUSG00000021684	Pde8b	66.4412	-0.767459	0.350406	-2.1902	0.0285096	0.373625
ENSMUSG00000030432	Rpl28	14919.2	0.575177	0.26258	2.19048	0.0284893	0.373625
ENSMUSG00000054863	Fam19a5	156.501	0.804867	0.367399	2.19071	0.0284724	0.373625
ENSMUSG00000039518	Cdsn	552.119	0.904576	0.413202	2.18918	0.0285834	0.374191
ENSMUSG00000021365	Nedd9	3347.24	-0.680657	0.311244	-2.1869	0.0287501	0.374653
ENSMUSG00000041609	Bicdl1	644.721	-0.567461	0.259475	-2.18696	0.0287453	0.374653
ENSMUSG00000071708	Sms	2972.29	0.561817	0.256913	2.1868	0.0287573	0.374653
ENSMUSG00000072688	Gm10399	17.0296	-0.835463	0.381986	-2.18716	0.0287308	0.374653
ENSMUSG00000097157	Gm26512	12.7277	-0.889004	0.406433	-2.18733	0.0287184	0.374653
ENSMUSG00000097383	1500026H17Rik	49.4559	-0.704104	0.321816	-2.18791	0.0286763	0.374653
ENSMUSG00000018566	Slc2a4	63.9378	-0.854324	0.390767	-2.18627	0.0287956	0.374851
ENSMUSG00000023391	Dlx2	457.578	0.886195	0.405483	2.18553	0.0288501	0.37526
ENSMUSG00000026094	Stk17b	4354.62	-0.571503	0.261583	-2.18479	0.0289045	0.375665
ENSMUSG00000035953	Tmem55b	6373.6	-0.504431	0.231003	-2.18365	0.0289879	0.375728
ENSMUSG00000045128	Rpl18a	32887.6	0.46459	0.212717	2.18407	0.0289569	0.375728
ENSMUSG00000051343	Rab11fip5	6678.22	0.441338	0.202126	2.18348	0.0290007	0.375728
ENSMUSG00000054855	Rnd1	2669.99	0.836636	0.38317	2.18346	0.0290019	0.375728
ENSMUSG00000020218	Wif1	9.418	-0.886284	0.406105	-2.1824	0.02908	0.376045
ENSMUSG00000029616	Erp29	14749.6	-0.335621	0.153823	-2.18187	0.0291191	0.376045
ENSMUSG00000032652	Crebl2	796.786	-0.475131	0.217732	-2.18218	0.0290963	0.376045
ENSMUSG00000042073	Abhd14b	2062.02	-0.588013	0.269439	-2.18236	0.0290828	0.376045
ENSMUSG00000037851	Iars	20883.9	0.510398	0.233966	2.18151	0.0291459	0.376091
ENSMUSG00000037519	Ppfia1	6575.93	0.352748	0.161796	2.1802	0.0292428	0.376989
ENSMUSG00000081406	Rps6-ps4	171.832	0.625701	0.287027	2.17994	0.029262	0.376989
ENSMUSG00000031825	Crispld2	931.818	0.595907	0.273492	2.17888	0.0293407	0.377527
ENSMUSG00000090386	Mir99ahg	364.557	-0.630659	0.289459	-2.17875	0.0293503	0.377527
ENSMUSG00000001964	Emd	9983.28	0.404208	0.18562	2.17761	0.0294352	0.37832
ENSMUSG00000000948	Gm38393	1207.01	0.5095	0.234147	2.17598	0.0295565	0.379531
ENSMUSG00000040354	Mars	11941	0.491476	0.225927	2.17538	0.0296017	0.379531
ENSMUSG00000044033	Ccdc141	1026.59	-0.683982	0.314423	-2.17536	0.0296034	0.379531
ENSMUSG00000056749	Nfil3	2093.4	0.628819	0.2891	2.17509	0.029623	0.379531
ENSMUSG00000064427	Gm22748	11.3581	-0.896301	0.412336	-2.17371	0.0297266	0.380556
ENSMUSG00000040118	Cacna2d1	4531.19	-0.759846	0.34973	-2.17266	0.0298058	0.381071
ENSMUSG00000058793	Cds2	8791.55	-0.50585	0.232836	-2.17256	0.0298137	0.381071
ENSMUSG00000054266	Serpinb9d	14.2078	0.84801	0.39056	2.17127	0.0299109	0.382012
ENSMUSG00000044708	Kcnj10	14.2498	-0.888042	0.409119	-2.17062	0.0299598	0.382335
ENSMUSG00000031502	Col4a1	64282	-0.554302	0.255499	-2.16949	0.0300456	0.383129
ENSMUSG00000022519	Srl	2489	-0.887178	0.409085	-2.16869	0.0301061	0.38327
ENSMUSG00000027447	Cst3	19795	-0.458378	0.21154	-2.16686	0.0302457	0.38327
ENSMUSG00000036377	C530008M17Rik	140.833	-0.735885	0.339594	-2.16695	0.0302385	0.38327
ENSMUSG00000036885	Arhgef26	11.9033	-0.89301	0.411993	-2.16754	0.0301939	0.38327
ENSMUSG00000040562	Gstm2	499.311	-0.773705	0.356992	-2.16729	0.0302126	0.38327
ENSMUSG00000048764	Tmprss11f	9.94242	0.85148	0.392645	2.16858	0.0301148	0.38327
ENSMUSG00000091898	Tnnc1	1556.62	-0.889627	0.41055	-2.16692	0.0302413	0.38327
ENSMUSG00000097448	Platr22	93.4789	-0.703661	0.324735	-2.16687	0.0302444	0.38327
ENSMUSG00000041417	Pik3r1	3547.13	-0.407356	0.188055	-2.16616	0.0302989	0.383644
ENSMUSG00000003283	Hck	148.98	0.746842	0.345039	2.16451	0.0304249	0.384035
ENSMUSG00000006494	Pdk1	1493.37	0.729558	0.337378	2.16243	0.0305848	0.384035
ENSMUSG00000012405	Rpl15	13057.4	0.502977	0.232504	2.16331	0.0305175	0.384035
ENSMUSG00000020275	Rel	334.216	-0.750918	0.347065	-2.16363	0.0304931	0.384035
ENSMUSG00000027412	Lpin3	1230.27	0.766952	0.354682	2.16236	0.0305902	0.384035
ENSMUSG00000030592	Ryr1	147.776	-0.890167	0.411619	-2.1626	0.030572	0.384035
ENSMUSG00000031207	Msn	154706	0.593733	0.274393	2.16381	0.0304792	0.384035
ENSMUSG00000033152	Podxl2	137.559	-0.858554	0.396953	-2.16286	0.0305517	0.384035
ENSMUSG00000034586	Hid1	1461.7	-0.482516	0.223089	-2.16288	0.0305503	0.384035
ENSMUSG00000041608	Entpd3	17.2717	-0.844279	0.390065	-2.16446	0.0304294	0.384035
ENSMUSG00000091697	Eif3s6-ps2	124.081	0.499086	0.230729	2.16308	0.0305351	0.384035
ENSMUSG00000001763	Tspan33	247.1	-0.741347	0.342951	-2.16167	0.0306434	0.384406
ENSMUSG00000020926	Adam11	63.9006	-0.778871	0.360575	-2.16008	0.0307665	0.385354
ENSMUSG00000038522	Mfsd4b1	21.0204	-0.859982	0.39807	-2.16038	0.0307432	0.385354
ENSMUSG00000054034	Tceal5	584.978	-0.655086	0.303423	-2.15899	0.0308513	0.38582
ENSMUSG00000081400	Gm13680	41.5139	0.681833	0.315785	2.15917	0.0308371	0.38582
ENSMUSG00000018427	Ypel2	338.494	-0.613932	0.284444	-2.15836	0.0308998	0.386129
ENSMUSG00000060938	Rpl26	17682.6	0.612505	0.283905	2.15743	0.0309721	0.386436
ENSMUSG00000074896	Ifit3	5334.39	-0.508435	0.235644	-2.15764	0.0309556	0.386436
ENSMUSG00000079669	Gm17396	192.15	-0.653109	0.302839	-2.15662	0.0310352	0.386926
ENSMUSG00000006958	Chrd	1629.7	-0.774742	0.359387	-2.15573	0.0311045	0.386968
ENSMUSG00000021983	Atp8a2	20.8798	-0.851212	0.395041	-2.15475	0.0311817	0.386968
ENSMUSG00000024843	Chka	6588.61	0.6554	0.304039	2.15564	0.0311114	0.386968
ENSMUSG00000067006	Serpinb5	10.0895	-0.887195	0.411564	-2.15567	0.0311098	0.386968
ENSMUSG00000078700	D030028A08Rik	185.012	0.661041	0.306705	2.1553	0.0311385	0.386968
ENSMUSG00000098220		16.7298	-0.88766	0.411908	-2.155	0.0311621	0.386968
ENSMUSG00000041731	Pgm5	1677.13	-0.843876	0.391712	-2.15433	0.0312146	0.387081
ENSMUSG00000010476	Ebf3	2149.87	-0.644021	0.299032	-2.15368	0.0312652	0.387097
ENSMUSG00000021733	Slc4a7	5802.88	-0.769446	0.357318	-2.1534	0.0312876	0.387097
ENSMUSG00000063388	BC023105	202.154	-0.887455	0.412011	-2.15396	0.0312433	0.387097
ENSMUSG00000024030	Abcg1	21.0437	0.854854	0.3974	2.15112	0.0314671	0.388725
ENSMUSG00000026193	Fn1	325417	0.389832	0.181204	2.15134	0.0314493	0.388725
ENSMUSG00000031490	Eif4ebp1	15919.6	0.597799	0.278018	2.15022	0.0315381	0.389009
ENSMUSG00000056383	AI987944	569.966	-0.552405	0.256878	-2.15045	0.0315195	0.389009
ENSMUSG00000082436	Gm11688	19.195	0.805196	0.374697	2.14893	0.0316401	0.389971
ENSMUSG00000023931	Efhb	36.2331	0.749993	0.349221	2.14762	0.0317443	0.390662
ENSMUSG00000071553	Cpa2	79.337	-0.602469	0.280497	-2.14786	0.0317246	0.390662
ENSMUSG00000043372	Hexim2	242.048	-0.53965	0.25147	-2.14598	0.0318747	0.39197
ENSMUSG00000086093	Gm15341	8.24475	0.805264	0.37532	2.14554	0.0319096	0.392102
ENSMUSG00000026980	Ly75	5926.99	0.396079	0.184683	2.14464	0.0319818	0.392209
ENSMUSG00000029335	Bmp3	850.503	-0.740491	0.34528	-2.14461	0.0319839	0.392209
ENSMUSG00000087591	Gm14635	61.8062	-0.84238	0.392805	-2.14452	0.0319909	0.392209
ENSMUSG00000032842	Abcc10	532.811	-0.41384	0.193032	-2.1439	0.032041	0.39223
ENSMUSG00000041075	Fzd7	3579.49	-0.566215	0.264071	-2.14417	0.0320191	0.39223
ENSMUSG00000029136	Rbks	102.375	0.806202	0.376102	2.14357	0.032067	0.392253
ENSMUSG00000034667	Xpot	11453.4	0.555028	0.258972	2.1432	0.0320971	0.392325
ENSMUSG00000020918	Kat2a	5660.92	0.573762	0.267777	2.14269	0.0321383	0.392533
ENSMUSG00000033985	Tesk2	1165.76	-0.38513	0.179768	-2.14237	0.0321638	0.392548
ENSMUSG00000025364	Pa2g4	24083.3	0.666438	0.311301	2.14082	0.0322889	0.393779
ENSMUSG00000026479	Lamc2	1583.66	0.765151	0.357601	2.13968	0.0323806	0.394601
ENSMUSG00000036019	Tmtc2	1228.63	-0.747276	0.349314	-2.13927	0.0324142	0.394713
ENSMUSG00000023034	Nr4a1	888.079	0.67547	0.315937	2.13799	0.0325178	0.395678
ENSMUSG00000030232	Aebp2	8901.39	0.356755	0.166899	2.13755	0.0325535	0.395816
ENSMUSG00000030281	Il17rc	13291.2	-0.465529	0.217909	-2.13635	0.0326509	0.396109
ENSMUSG00000040433	Zbtb38	4080.29	0.376693	0.176321	2.13641	0.0326461	0.396109
ENSMUSG00000052221	Ppp1r36	16.9118	0.864575	0.404606	2.13683	0.0326117	0.396109
ENSMUSG00000026765	Lypd6b	24.1174	-0.877034	0.411289	-2.1324	0.0329739	0.39824
ENSMUSG00000028495	Rps6	22024.2	0.59174	0.277471	2.13262	0.0329558	0.39824
ENSMUSG00000029167	Ppargc1a	612.445	-0.764437	0.358338	-2.13329	0.0329013	0.39824
ENSMUSG00000029447	Cct6a	26295.1	0.528069	0.247581	2.13291	0.032932	0.39824
ENSMUSG00000033721	Vav3	625.049	-0.484302	0.227102	-2.13253	0.0329635	0.39824
ENSMUSG00000034994	Eef2	177062	0.422269	0.197918	2.13356	0.0328791	0.39824
ENSMUSG00000060126	Tpt1	68484.9	0.372224	0.174627	2.13154	0.0330443	0.398793
ENSMUSG00000022748	Cmss1	2286.4	0.581812	0.273033	2.13092	0.0330954	0.399113
ENSMUSG00000097113	Gm19705	310.373	-0.684464	0.321491	-2.12903	0.0332519	0.400702
ENSMUSG00000014158	Trpv4	640.961	-0.56128	0.263834	-2.1274	0.0333871	0.401767
ENSMUSG00000052180	Serpinb6c	10.6396	-0.861643	0.405028	-2.12737	0.0333897	0.401767
ENSMUSG00000050711	Scg2	17.3202	-0.861489	0.405264	-2.12575	0.0335242	0.403086
ENSMUSG00000031119	Gpc4	6012.96	-0.591703	0.278402	-2.12536	0.033557	0.403181
ENSMUSG00000097906	Gm9625	567.837	0.581878	0.273878	2.12459	0.0336212	0.403654
ENSMUSG00000007610	Gtpbp3	2445.99	0.39497	0.186074	2.12265	0.0337832	0.404999
ENSMUSG00000021843	Ktn1	9575.36	0.34417	0.162133	2.12277	0.0337732	0.404999
ENSMUSG00000062997	Rpl35	14440.1	0.604767	0.284955	2.12232	0.0338105	0.405027
ENSMUSG00000048232	Fbxo10	3451.9	-0.62318	0.293712	-2.12174	0.0338596	0.405316
ENSMUSG00000011148	Adssl1	180.459	0.722402	0.340571	2.12115	0.0339093	0.405345
ENSMUSG00000018166	Erbb3	579.583	-0.847183	0.399581	-2.12018	0.033991	0.405345
ENSMUSG00000028643	Svbp	2417.7	-0.381741	0.180173	-2.11875	0.034112	0.405345
ENSMUSG00000030207	Fam234b	741.337	0.392313	0.18506	2.11992	0.0340125	0.405345
ENSMUSG00000038332	Sesn1	1765.17	-0.60296	0.284434	-2.11986	0.0340179	0.405345
ENSMUSG00000047787	Flrt1	274.986	-0.832619	0.392951	-2.11889	0.0341	0.405345
ENSMUSG00000056204	Pgpep1	4404.58	0.450191	0.212411	2.11943	0.0340538	0.405345
ENSMUSG00000071415	Rpl23	31054.3	0.543911	0.256702	2.11884	0.034104	0.405345
ENSMUSG00000072235	Tuba1a	38435	-0.478769	0.225752	-2.12077	0.033941	0.405345
ENSMUSG00000074604	Mgst2	18.7282	0.797815	0.376326	2.12001	0.0340053	0.405345
ENSMUSG00000026730	Pter	1602.17	0.468898	0.221372	2.11815	0.0341625	0.405488
ENSMUSG00000045095	Magi1	1675.45	-0.508928	0.240286	-2.11801	0.034174	0.405488
ENSMUSG00000029635	Cdk8	3674.14	0.566302	0.267534	2.11675	0.0342811	0.406462
ENSMUSG00000065591	Gm22753	14.4625	-0.833864	0.394056	-2.1161	0.0343361	0.406816
ENSMUSG00000058571	Gpc6	5348.09	-0.46687	0.220692	-2.11548	0.0343892	0.407148
ENSMUSG00000045664	Cdc42ep2	314.129	-0.540506	0.255602	-2.11464	0.0344609	0.407699
ENSMUSG00000042498	D330045A20Rik	275.942	-0.694634	0.328707	-2.11323	0.0345812	0.407932
ENSMUSG00000057182	Scn3a	12.1556	-0.86157	0.407655	-2.11348	0.0345599	0.407932
ENSMUSG00000076437	Selenoh	3962.7	0.523608	0.247775	2.11324	0.0345803	0.407932
ENSMUSG00000079588	Tmem182	152.548	-0.86874	0.410995	-2.11375	0.0345367	0.407932
ENSMUSG00000065097	Snora16a	24.7259	0.769689	0.364307	2.11275	0.0346221	0.408118
ENSMUSG00000044068	Zrsr1	1083.12	-0.451361	0.21368	-2.11232	0.0346592	0.408204
ENSMUSG00000075700	Selenot	9399.34	0.455497	0.215663	2.11208	0.0346797	0.408204
ENSMUSG00000046818	Ddit4l	1423.63	-0.512197	0.242633	-2.11099	0.034773	0.409005
ENSMUSG00000085584	Rtl9	19.4032	-0.870576	0.412484	-2.11057	0.0348095	0.409138
ENSMUSG00000097631		109.892	-0.871218	0.412963	-2.10968	0.0348862	0.409742
ENSMUSG00000051832	E230016K23Rik	18.8641	-0.853841	0.404879	-2.10888	0.0349552	0.410255
ENSMUSG00000097882	0610038B21Rik	71.4615	0.713774	0.338695	2.10743	0.0350805	0.411429
ENSMUSG00000029377	Ereg	805.004	0.869529	0.412702	2.10692	0.0351246	0.411648
ENSMUSG00000046223	Plaur	3887.49	0.861908	0.409436	2.10511	0.0352815	0.413188
ENSMUSG00000024527	Afg3l2	8871.2	0.511863	0.243198	2.10472	0.0353158	0.413292
ENSMUSG00000020542	Myocd	10.9275	0.866524	0.411839	2.10404	0.0353753	0.413392
ENSMUSG00000091408	Gm6728	39.5835	0.768255	0.365118	2.10413	0.035367	0.413392
ENSMUSG00000032399	Rpl4	115147	0.582507	0.276951	2.10329	0.0354406	0.413856
ENSMUSG00000042109	Csdc2	1631.7	-0.798471	0.379718	-2.1028	0.0354836	0.41406
ENSMUSG00000022752	Tomm70a	19194.5	0.472576	0.224972	2.1006	0.035676	0.414379
ENSMUSG00000027107	Chrna1	477.622	-0.867334	0.412958	-2.10029	0.035703	0.414379
ENSMUSG00000027374	Mrps5	2566.5	0.446869	0.212744	2.1005	0.0356848	0.414379
ENSMUSG00000049699	Ucn2	18.556	0.840606	0.399987	2.10158	0.0355899	0.414379
ENSMUSG00000054191	Klf1	28.0708	-0.706776	0.336406	-2.10096	0.0356444	0.414379
ENSMUSG00000058420	Syt17	941.217	0.46277	0.22035	2.10015	0.0357153	0.414379
ENSMUSG00000058799	Nap1l1	29514.9	0.399986	0.190358	2.10123	0.0356209	0.414379
ENSMUSG00000079598	Clec2l	232.181	-0.682945	0.324883	-2.10213	0.0355423	0.414379
ENSMUSG00000038121	Fam210a	6046.85	0.378748	0.180503	2.09829	0.0358798	0.41599
ENSMUSG00000037936	Scarb1	14193	-0.460074	0.219344	-2.09751	0.0359488	0.416493
ENSMUSG00000031925	Maml2	2141.33	-0.519349	0.247683	-2.09683	0.036009	0.416595
ENSMUSG00000043263	Ifi209	59.9083	0.866454	0.413197	2.09695	0.0359979	0.416595
ENSMUSG00000082534	Gm13712	41.2991	0.640283	0.305442	2.09625	0.03606	0.416887
ENSMUSG00000020486	2004-09-01	46.6536	-0.778969	0.37216	-2.0931	0.03634	0.417052
ENSMUSG00000028841	Cnksr1	14.366	0.865756	0.41321	2.0952	0.0361536	0.417052
ENSMUSG00000033059	Pygb	8953.16	-0.456866	0.218169	-2.0941	0.0362514	0.417052
ENSMUSG00000039179	Tekt5	32.6821	-0.857858	0.409888	-2.09291	0.0363571	0.417052
ENSMUSG00000041301	Cftr	1262.79	-0.609889	0.291352	-2.09331	0.0363215	0.417052
ENSMUSG00000041453	Rpl21	48774.4	0.52291	0.249661	2.09448	0.0362174	0.417052
ENSMUSG00000045136	Tubb2b	9539	-0.505067	0.24119	-2.09406	0.0362545	0.417052
ENSMUSG00000046899	Prl7a2	9.16591	0.862817	0.412028	2.09407	0.0362535	0.417052
ENSMUSG00000058897	Col25a1	78.4404	-0.859505	0.410383	-2.0944	0.0362247	0.417052
ENSMUSG00000082536	Gm13456	481.674	0.481802	0.229921	2.09551	0.0361259	0.417052
ENSMUSG00000085912	Trp53cor1	193.038	0.752151	0.35935	2.09309	0.0363414	0.417052
ENSMUSG00000007036	Abhd16a	3018.01	-0.396202	0.18937	-2.09221	0.0364197	0.417475
ENSMUSG00000037736	Limch1	576.052	-0.774882	0.370482	-2.09155	0.0364788	0.417563
ENSMUSG00000038502	Ptov1	8528.06	-0.489187	0.233875	-2.09166	0.0364693	0.417563
ENSMUSG00000026944	Abca2	8638.9	-0.525119	0.251109	-2.0912	0.0365103	0.417629
ENSMUSG00000015961	Adss	9820.15	0.424309	0.202972	2.09048	0.0365745	0.417816
ENSMUSG00000036185	Sapcd1	180.742	-0.719687	0.344275	-2.09044	0.0365782	0.417816
ENSMUSG00000067203	H2-K2	925.258	-0.710426	0.339915	-2.09001	0.0366171	0.417966
ENSMUSG00000081603	Gm14681	209.129	0.692992	0.33163	2.08965	0.0366489	0.418035
ENSMUSG00000026821	Ralgds	4380.94	-0.631875	0.302471	-2.08904	0.0367041	0.418077
ENSMUSG00000063535	Zfp773	23.548	-0.776832	0.371825	-2.08924	0.0366861	0.418077
ENSMUSG00000030884	Uqcrc2	12368.1	0.520303	0.24915	2.08831	0.03677	0.418533
ENSMUSG00000025355	Mmp19	563.642	0.837797	0.401389	2.08724	0.0368661	0.419333
ENSMUSG00000022210	Dhrs4	2388.16	-0.454596	0.217865	-2.0866	0.0369247	0.419705
ENSMUSG00000021884	Hacl1	853.65	-0.719045	0.34466	-2.08624	0.0369566	0.419774
ENSMUSG00000061983	Rps12	43800.4	0.640928	0.30727	2.08588	0.0369899	0.419858
ENSMUSG00000044024	Rell2	269.308	-0.530831	0.254542	-2.08544	0.0370294	0.420012
ENSMUSG00000026890	Lhx6	426.793	0.515632	0.247472	2.0836	0.0371964	0.421206
ENSMUSG00000040183	Ankrd6	435.752	0.444337	0.213243	2.08371	0.0371868	0.421206
ENSMUSG00000074577	Ripor3	8.11455	0.857134	0.411406	2.08342	0.0372126	0.421206
ENSMUSG00000037348	Paqr7	727.33	-0.504834	0.242368	-2.08292	0.0372584	0.42143
ENSMUSG00000037999	Arap2	3695.12	0.468018	0.224869	2.08129	0.0374074	0.42252
ENSMUSG00000049093	Il23r	86.9673	-0.808895	0.388703	-2.08101	0.0374329	0.42252
ENSMUSG00000057948	Unc13d	142.007	-0.683415	0.328324	-2.08153	0.0373856	0.42252
ENSMUSG00000001334	Fndc5	153.879	-0.852321	0.409921	-2.07923	0.0375961	0.422651
ENSMUSG00000025857	Dnaaf5	2718.56	0.513346	0.246993	2.07839	0.0376737	0.422651
ENSMUSG00000036053	Fmnl2	2152.79	-0.688343	0.330935	-2.07999	0.0375263	0.422651
ENSMUSG00000038780	Smurf1	8181.57	0.316232	0.152034	2.08001	0.0375248	0.422651
ENSMUSG00000056429	Tgoln1	14972.9	-0.455172	0.218983	-2.07857	0.0376569	0.422651
ENSMUSG00000058809	Hspd1-ps3	287.69	0.710225	0.341611	2.07904	0.0376132	0.422651
ENSMUSG00000059900	Tmem40	42.9937	0.856014	0.411876	2.07833	0.037679	0.422651
ENSMUSG00000060681	Slc9a6	4490.53	-0.495716	0.23829	-2.08031	0.0374974	0.422651
ENSMUSG00000081051	Gm15427	405.342	0.48192	0.231754	2.07945	0.037576	0.422651
ENSMUSG00000004270	Lpcat3	6056.04	-0.459068	0.220963	-2.07757	0.0377487	0.422848
ENSMUSG00000026709	Dars2	2475.56	0.504753	0.242942	2.07767	0.0377397	0.422848
ENSMUSG00000033576	Apol6	23.1279	-0.857535	0.412876	-2.07698	0.0378035	0.422998
ENSMUSG00000071644	Eef1g	27278	0.656253	0.315983	2.07686	0.0378142	0.422998
ENSMUSG00000037685	Atp8a1	2306.39	-0.689362	0.332004	-2.07637	0.0378602	0.42322
ENSMUSG00000011257	Pabpc4	7366.34	0.607996	0.292993	2.07512	0.0379755	0.424217
ENSMUSG00000023965	Fbxl17	2729.41	0.379238	0.182877	2.07373	0.038104	0.425359
ENSMUSG00000079014	Serpina3i	200.211	-0.567058	0.273498	-2.07335	0.0381394	0.425462
ENSMUSG00000059027	9630013D21Rik	267.556	-0.749958	0.361868	-2.07247	0.038222	0.42609
ENSMUSG00000005615	Pcyt1a	11265.1	-0.401705	0.193939	-2.07129	0.0383314	0.426842
ENSMUSG00000022032	Scara5	8.74082	-0.842626	0.406938	-2.07065	0.0383917	0.426842
ENSMUSG00000024955	Esrra	2808.06	0.567429	0.27399	2.07098	0.0383605	0.426842
ENSMUSG00000029840	Mtpn	25490.6	0.405179	0.195737	2.07001	0.038451	0.426842
ENSMUSG00000030123	Plxnd1	15479.2	0.49786	0.240578	2.06944	0.0385052	0.426842
ENSMUSG00000030187	Klra2	50.9732	0.85342	0.412316	2.06982	0.0384691	0.426842
ENSMUSG00000043716	Rpl7	58057.3	0.484653	0.234253	2.06893	0.0385526	0.426842
ENSMUSG00000049092	Gpr137c	112.64	-0.707352	0.341625	-2.07055	0.0384007	0.426842
ENSMUSG00000050567	Maml1	3850.76	0.528527	0.255453	2.06898	0.0385478	0.426842
ENSMUSG00000096603		88.5038	-0.683544	0.330377	-2.06898	0.0385478	0.426842
ENSMUSG00000051391	Ywhag	29097.9	0.302818	0.14641	2.06829	0.0386132	0.427221
ENSMUSG00000029376	Mthfd2l	1246.12	0.366423	0.17727	2.06703	0.038731	0.427649
ENSMUSG00000047454	Gphn	1799.95	0.336089	0.162582	2.0672	0.0387155	0.427649
ENSMUSG00000058905	Gm10051	17.5667	0.816706	0.395108	2.06704	0.0387299	0.427649
ENSMUSG00000038803	Ost4	4793.12	-0.453866	0.219614	-2.06665	0.0387671	0.427757
ENSMUSG00000034177	Rnf43	120.799	-0.569949	0.275908	-2.06572	0.0388548	0.428142
ENSMUSG00000081076	Rpsa-ps4	42.8167	0.692412	0.335188	2.06574	0.0388529	0.428142
ENSMUSG00000024268	Celf4	3302.05	0.600574	0.290799	2.06525	0.0388991	0.428339
ENSMUSG00000057606	Colq	35.2343	-0.82985	0.401874	-2.06495	0.0389275	0.428361
ENSMUSG00000022656	Nectin3	7922.4	-0.586897	0.28439	-2.06371	0.0390455	0.429239
ENSMUSG00000024858	Grk2	9596.25	0.385448	0.186789	2.06355	0.0390603	0.429239
ENSMUSG00000032487	Ptgs2	10311.6	0.851145	0.41265	2.06263	0.0391477	0.42991
ENSMUSG00000025608	Podxl	3367.34	0.55387	0.268567	2.06232	0.0391772	0.429942
ENSMUSG00000073147	5031425E22Rik	661.63	-0.485854	0.235682	-2.06148	0.0392573	0.43053
ENSMUSG00000050931	Sgms2	3759.66	0.457919	0.222326	2.05968	0.0394296	0.432127
ENSMUSG00000029415	Sdad1	5125.22	0.411588	0.19986	2.05939	0.0394573	0.432139
ENSMUSG00000003868	Ruvbl2	7782.01	0.529345	0.257122	2.05873	0.0395201	0.432243
ENSMUSG00000064080	Fbln2	165812	0.65669	0.318946	2.05894	0.0395003	0.432243
ENSMUSG00000022634	Yaf2	3252.31	0.336194	0.163397	2.05753	0.0396352	0.432626
ENSMUSG00000092021	Gbp11	37.9517	-0.840097	0.408282	-2.05764	0.0396251	0.432626
ENSMUSG00000097467	Gm26737	1476.97	-0.473188	0.229925	-2.05801	0.0395894	0.432626
ENSMUSG00000075054	Yae1d1	1127.5	0.466345	0.226715	2.05696	0.0396897	0.43293
ENSMUSG00000019854	Reps1	4043.74	0.440574	0.214231	2.05654	0.0397307	0.432954
ENSMUSG00000062760	1810041L15Rik	14.3332	-0.833166	0.40516	-2.05639	0.0397453	0.432954
ENSMUSG00000061039	Olfr920	35.9123	-0.791894	0.385214	-2.05573	0.0398089	0.433065
ENSMUSG00000097503	3110045C21Rik	79.3912	-0.653544	0.317885	-2.05591	0.039791	0.433065
ENSMUSG00000020277	Pfkl	8135.92	0.543867	0.264669	2.05489	0.0398896	0.433583
ENSMUSG00000027932	Slc27a3	2433.28	-0.688209	0.334947	-2.05468	0.03991	0.433583
ENSMUSG00000028199	Cryz	2209.93	0.625362	0.304481	2.05386	0.0399894	0.434155
ENSMUSG00000024486	Hbegf	7601.42	0.819614	0.399118	2.05356	0.0400182	0.434178
ENSMUSG00000022816	Fstl1	86496.5	-0.633341	0.308708	-2.05158	0.0402102	0.435096
ENSMUSG00000023043	Krt18	290.77	0.71315	0.347542	2.05198	0.0401714	0.435096
ENSMUSG00000025321	Itgb8	1066.57	-0.831448	0.405193	-2.05198	0.0401717	0.435096
ENSMUSG00000025602	Zfp202	1113.06	0.361219	0.176054	2.05175	0.0401938	0.435096
ENSMUSG00000017713	Tha1	89.0714	0.592729	0.289	2.05096	0.0402706	0.435459
ENSMUSG00000019808	Adat2	754.985	0.487918	0.237986	2.0502	0.0403448	0.435559
ENSMUSG00000024640	Psat1	40444.4	0.529932	0.258456	2.05038	0.0403273	0.435559
ENSMUSG00000057322	Rpl38	8126.04	0.588553	0.287093	2.05004	0.0403604	0.435559
ENSMUSG00000029017	Pmpcb	11356.8	0.459639	0.224276	2.04943	0.0404196	0.435908
ENSMUSG00000037035	Inhbb	4225.71	-0.626903	0.305997	-2.04872	0.0404893	0.43637
ENSMUSG00000004668	Abca13	13.5285	0.84504	0.412617	2.048	0.0405598	0.436549
ENSMUSG00000028788	Ptp4a2	27977.2	0.308542	0.150636	2.04826	0.0405343	0.436549
ENSMUSG00000051517	Arhgef39	1755.71	-0.562702	0.274804	-2.04765	0.0405943	0.436631
ENSMUSG00000027931	Npr1	114.544	-0.655896	0.320779	-2.0447	0.0408849	0.439174
ENSMUSG00000044216	Kcnj4	377.964	-0.533679	0.260972	-2.04497	0.0408581	0.439174
ENSMUSG00000086866	4930512H18Rik	29.1221	-0.812064	0.397331	-2.0438	0.0409736	0.439836
ENSMUSG00000024900	Cpt1a	11447.3	-0.709518	0.347492	-2.04183	0.0411686	0.440762
ENSMUSG00000029119	Man2b2	8858.58	-0.530374	0.259722	-2.04209	0.041143	0.440762
ENSMUSG00000052914	Cyp2j6	2378.95	-0.325961	0.15962	-2.04212	0.0411401	0.440762
ENSMUSG00000082193	Rpl5-ps1	9.70992	0.836675	0.409716	2.04208	0.0411433	0.440762
ENSMUSG00000028107	Tars2	2803.17	0.510031	0.24983	2.04151	0.0412002	0.440809
ENSMUSG00000002233	Rhoc	19733.9	0.440675	0.215945	2.04068	0.0412822	0.441105
ENSMUSG00000032024	Clmp	217.667	-0.694852	0.340468	-2.04088	0.0412632	0.441105
ENSMUSG00000079415	Cntf	68.0265	-0.659239	0.323096	-2.04038	0.0413123	0.441136
ENSMUSG00000022236	Ropn1l	173.03	-0.675982	0.331703	-2.03792	0.0415583	0.442307
ENSMUSG00000022257	Laptm4b	6602.92	-0.358451	0.17589	-2.03793	0.0415573	0.442307
ENSMUSG00000041841	Rpl37	20388.7	0.559256	0.274365	2.03836	0.0415137	0.442307
ENSMUSG00000058997	Vwa8	3910.52	0.418844	0.205489	2.03827	0.0415226	0.442307
ENSMUSG00000073856	Iqck	114.637	0.612988	0.300704	2.03851	0.0414987	0.442307
ENSMUSG00000014813	Stc1	154.157	-0.685592	0.336733	-2.03601	0.0417495	0.44243
ENSMUSG00000022176	Rem2	64.5202	0.640851	0.314631	2.03684	0.0416665	0.44243
ENSMUSG00000028081	Rps3a1	29568.5	0.522214	0.256357	2.03706	0.0416443	0.44243
ENSMUSG00000030768	Disp1	6033.33	-0.509092	0.24997	-2.03661	0.0416887	0.44243
ENSMUSG00000033068	Entpd6	801.025	0.609399	0.299282	2.03621	0.0417296	0.44243
ENSMUSG00000050549	Fam241a	362.105	-0.521678	0.2562	-2.03622	0.0417287	0.44243
ENSMUSG00000062342	Serpinb9e	23.3987	0.834401	0.409844	2.0359	0.0417608	0.44243
ENSMUSG00000021903	Galnt15	32.4452	-0.772791	0.379663	-2.03546	0.0418043	0.442602
ENSMUSG00000099061	Gm28050	44.1275	-0.606644	0.29817	-2.03455	0.0418959	0.443282
ENSMUSG00000046707	Csnk2a2	5617.92	0.374999	0.184473	2.03281	0.0420715	0.44485
ENSMUSG00000040034	Nup43	3055.35	0.509869	0.250856	2.03252	0.0421014	0.444876
ENSMUSG00000044548	Dact1	140.372	-0.57548	0.283181	-2.0322	0.0421336	0.444927
ENSMUSG00000029171	Pgm1	2737.43	0.452789	0.22284	2.0319	0.0421634	0.444951
ENSMUSG00000040952	Rps19	19968.1	0.602976	0.296976	2.03038	0.0423175	0.446287
ENSMUSG00000066800	Rnasel	114.67	0.606773	0.298935	2.02978	0.0423788	0.446643
ENSMUSG00000030614	Tmem126b	1436.29	-0.391543	0.193031	-2.02839	0.0425203	0.44784
ENSMUSG00000053675	Tgm5	7.62117	-0.823575	0.406077	-2.02812	0.0425475	0.44784
ENSMUSG00000075012	Fjx1	1763.9	-0.503282	0.248244	-2.02737	0.042625	0.448364
ENSMUSG00000049122	Frmd3	17.1922	-0.825771	0.407459	-2.02664	0.0426997	0.448761
ENSMUSG00000055172	C1ra	2616.76	-0.828347	0.408875	-2.02592	0.0427734	0.448761
ENSMUSG00000063564	Col23a1	464.517	-0.582797	0.287657	-2.02602	0.042763	0.448761
ENSMUSG00000081382	Rpl18-ps1	289.506	0.484588	0.239159	2.02622	0.0427421	0.448761
ENSMUSG00000005465	Il27ra	268.541	0.689754	0.340562	2.02534	0.0428325	0.449091
ENSMUSG00000018848	Rars	15218.7	0.610766	0.301812	2.02367	0.0430046	0.449153
ENSMUSG00000025810	Nrp1	9060.5	-0.375914	0.185759	-2.02367	0.0430042	0.449153
ENSMUSG00000027099	Mtx2	5486.26	0.410668	0.202895	2.02404	0.0429662	0.449153
ENSMUSG00000030433	Sbk2	20.4185	-0.824786	0.407331	-2.02486	0.0428821	0.449153
ENSMUSG00000049823	Zbtb12	1736.19	0.4034	0.199301	2.02407	0.0429627	0.449153
ENSMUSG00000082878	Gm12583	36.922	0.758196	0.37466	2.02369	0.0430019	0.449153
ENSMUSG00000018931	Natd1	3013.54	-0.588369	0.290879	-2.02272	0.0431016	0.449555
ENSMUSG00000038473	Nos1ap	27.2152	-0.751657	0.37165	-2.02248	0.0431263	0.449555
ENSMUSG00000054568	Usp17la	63.7199	0.831498	0.411118	2.02253	0.0431216	0.449555
ENSMUSG00000032372	Plscr2	3119.52	0.42892	0.212108	2.02218	0.0431573	0.44959
ENSMUSG00000068335	Dok1	7163.43	0.635531	0.314432	2.0212	0.0432591	0.450361
ENSMUSG00000078528	Gm17068	15.693	0.81262	0.402271	2.02008	0.043375	0.451278
ENSMUSG00000027460	Angpt4	44.3898	-0.726994	0.360051	-2.01914	0.0434724	0.451712
ENSMUSG00000044468	Fam46c	533.98	-0.412546	0.204307	-2.01924	0.043462	0.451712
ENSMUSG00000067274	Rplp0	120090	0.535884	0.26554	2.0181	0.0435814	0.452265
ENSMUSG00000093672	Gm20655	46.5549	-0.677497	0.335681	-2.01828	0.0435625	0.452265
ENSMUSG00000085492	Trmt61b	500.102	0.624767	0.309704	2.01731	0.0436636	0.452828
ENSMUSG00000003429	Rps11	27852.5	0.591725	0.293379	2.01693	0.043703	0.452947
ENSMUSG00000074489	Bglap3	14.6486	-0.812435	0.402874	-2.0166	0.0437375	0.453015
ENSMUSG00000051159	Cited1	196.813	-0.807956	0.40071	-2.01631	0.0437677	0.453039
ENSMUSG00000035069	Oma1	801.879	0.44029	0.218443	2.01558	0.0438435	0.453534
ENSMUSG00000028217	Cdh17	92.4659	-0.691604	0.343194	-2.0152	0.043884	0.453664
ENSMUSG00000022763	Aifm3	50.4931	-0.791453	0.392918	-2.0143	0.0439785	0.454109
ENSMUSG00000031937	Vstm5	202.34	0.731904	0.363389	2.01411	0.0439984	0.454109
ENSMUSG00000074922	Fam122a	713.484	0.42484	0.210945	2.01399	0.0440111	0.454109
ENSMUSG00000007029	Vars	13753.3	0.543494	0.269964	2.01321	0.0440925	0.454622
ENSMUSG00000038463	Olfml2b	5030.17	-0.432293	0.214753	-2.01298	0.0441168	0.454622
ENSMUSG00000068739	Sars	35764	0.498528	0.247752	2.01221	0.0441978	0.455168
ENSMUSG00000027597	Ahcy	2659.47	0.506382	0.251783	2.01119	0.0443059	0.455851
ENSMUSG00000049929	Lpar4	597.61	-0.829989	0.412715	-2.01105	0.0443204	0.455851
ENSMUSG00000030110	Ret	199.95	0.806166	0.400987	2.01045	0.0443832	0.456135
ENSMUSG00000040584	Abcb1a	144.402	-0.772283	0.384172	-2.01025	0.0444043	0.456135
ENSMUSG00000042590	Ipo11	4102.48	0.366973	0.182583	2.0099	0.0444419	0.456233
ENSMUSG00000038900	Rpl12	65578.1	0.641713	0.319386	2.00921	0.0445148	0.456692
ENSMUSG00000059060	Rad51b	386.071	0.502869	0.250423	2.00808	0.0446347	0.457632
ENSMUSG00000037855	Zfp365	2358.46	0.440478	0.219414	2.00752	0.0446947	0.457958
ENSMUSG00000025190	Got1	9719.75	0.463106	0.230918	2.0055	0.0449096	0.458585
ENSMUSG00000028977	Casz1	79.5925	-0.72528	0.361653	-2.00546	0.0449143	0.458585
ENSMUSG00000032134		27.8788	0.798517	0.398093	2.00586	0.0448716	0.458585
ENSMUSG00000057103	Nat8f1	131.101	-0.435217	0.217028	-2.00535	0.0449255	0.458585
ENSMUSG00000075229	Ccdc58	3473.52	0.603971	0.301083	2.00599	0.0448571	0.458585
ENSMUSG00000095567	Noc2l	10554.4	0.656239	0.32718	2.00574	0.0448838	0.458585
ENSMUSG00000035697	Arhgap45	136.114	0.795783	0.397024	2.00437	0.0450304	0.459169
ENSMUSG00000065041	Gm24044	111.693	0.68263	0.340585	2.00429	0.0450393	0.459169
ENSMUSG00000032518	Rpsa	93228.4	0.62346	0.311218	2.00329	0.0451461	0.459969
ENSMUSG00000024240	Epc1	4624.77	-0.336305	0.168029	-2.00147	0.0453416	0.460344
ENSMUSG00000032418	Me1	8736.94	-0.350286	0.174925	-2.00249	0.0452321	0.460344
ENSMUSG00000035245	Eogt	3556.07	0.324388	0.162023	2.00211	0.0452726	0.460344
ENSMUSG00000046434	Hnrnpa1	19300.8	0.393564	0.196634	2.00151	0.0453375	0.460344
ENSMUSG00000051243	Islr2	42.0807	-0.759181	0.379267	-2.0017	0.0453165	0.460344
ENSMUSG00000086029	Pax6os1	283.725	-0.73782	0.368659	-2.00136	0.0453532	0.460344
ENSMUSG00000004360	9330159F19Rik	67.6405	-0.655468	0.32772	-2.00008	0.0454912	0.460366
ENSMUSG00000006333	Rps9	46283	0.540294	0.27001	2.00101	0.0453908	0.460366
ENSMUSG00000020599	Rgs9	235.475	-0.650138	0.325053	-2.0001	0.0454894	0.460366
ENSMUSG00000028766	Alpl	13	-0.823892	0.411989	-1.99979	0.0455226	0.460366
ENSMUSG00000054675	Tmem119	698.252	-0.72253	0.361352	-1.99952	0.0455523	0.460366
ENSMUSG00000062647	Rpl7a	38351.9	0.581445	0.290795	1.9995	0.0455541	0.460366
ENSMUSG00000073733	Rsg1	49.3685	-0.639529	0.319698	-2.00041	0.0454555	0.460366
ENSMUSG00000057113	Npm1	67185.6	0.635734	0.318096	1.99856	0.0456562	0.460888
ENSMUSG00000085289	Gm15337	32.8641	-0.755569	0.378068	-1.9985	0.0456626	0.460888
ENSMUSG00000046186	Cd109	7594.37	0.417362	0.208965	1.99728	0.0457949	0.461936
ENSMUSG00000058254	Tspan7	10435.6	-0.415829	0.208266	-1.99662	0.0458661	0.462367
ENSMUSG00000041700	Lhfpl1	12.384	-0.778393	0.390352	-1.99408	0.0461437	0.464684
ENSMUSG00000056004	9330182L06Rik	1792.83	-0.653903	0.327937	-1.99399	0.0461533	0.464684
ENSMUSG00000053293	Pom121	6985.93	0.29621	0.148588	1.99349	0.0462073	0.46494
ENSMUSG00000028445	Enho	745.362	-0.652781	0.327573	-1.99278	0.0462857	0.465151
ENSMUSG00000085569	Gm12602	70.5345	0.778921	0.390846	1.99291	0.0462713	0.465151
ENSMUSG00000063838	1700027J19Rik	415.517	-0.513687	0.257834	-1.99231	0.0463367	0.465375
ENSMUSG00000059901	Adamts14	404.631	0.69798	0.350454	1.99164	0.0464102	0.465825
ENSMUSG00000010461	Eya4	1767.42	-0.716946	0.360247	-1.99015	0.0465743	0.466135
ENSMUSG00000027349	Fam98b	5190.21	0.376325	0.189152	1.98954	0.0466418	0.466135
ENSMUSG00000035443	Thyn1	4263.64	0.643632	0.32335	1.99051	0.0465344	0.466135
ENSMUSG00000046191	Pcdhb20	586.227	-0.79675	0.400493	-1.98942	0.0466547	0.466135
ENSMUSG00000047675	Rps8	48333.4	0.556386	0.27969	1.98929	0.0466687	0.466135
ENSMUSG00000048583	Igf2	7509.37	-0.791614	0.397941	-1.98927	0.046671	0.466135
ENSMUSG00000062380	Tubb3	6018	0.638251	0.320786	1.98965	0.0466295	0.466135
ENSMUSG00000083854	Dnajc19-ps	9.17683	0.813708	0.408692	1.99101	0.0464801	0.466135
ENSMUSG00000086567	Gm2830	137.435	0.559673	0.281401	1.98888	0.0467143	0.466281
ENSMUSG00000006269	Atp6v1b1	98.9266	0.519313	0.261394	1.98671	0.0469547	0.466416
ENSMUSG00000021676	Iqgap2	1693.84	-0.532736	0.268083	-1.98721	0.0468994	0.466416
ENSMUSG00000034205	Loxl2	4640.94	-0.600338	0.302002	-1.98786	0.0468269	0.466416
ENSMUSG00000035258	Abi3bp	4611.61	-0.705548	0.355053	-1.98716	0.0469046	0.466416
ENSMUSG00000042712	Tceal9	38140.6	-0.375176	0.188722	-1.98799	0.0468128	0.466416
ENSMUSG00000060459	Kng2	7.56292	0.820237	0.412683	1.98757	0.0468592	0.466416
ENSMUSG00000063063	Ctnna2	1748.46	-0.709164	0.356725	-1.98798	0.0468136	0.466416
ENSMUSG00000097618	Gm26507	13.2069	-0.807639	0.406527	-1.98668	0.0469579	0.466416
ENSMUSG00000071265	1700086L19Rik	11.6446	-0.816443	0.41107	-1.98614	0.0470177	0.466724
ENSMUSG00000028778	Hcrtr1	190.478	-0.615231	0.310075	-1.98414	0.0472405	0.468649
ENSMUSG00000056770	Setd3	6959.53	0.310868	0.156731	1.98345	0.0473169	0.46912
ENSMUSG00000089652	Gm16025	10.818	-0.819156	0.413207	-1.98244	0.0474306	0.469959
ENSMUSG00000078193	Gm2000	79.9109	0.641961	0.323896	1.982	0.0474797	0.470159
ENSMUSG00000031283	Chrdl1	5763.63	-0.813821	0.410699	-1.98155	0.0475296	0.470366
ENSMUSG00000024521	Pmaip1	4070.99	0.5556	0.280505	1.98071	0.0476234	0.470914
ENSMUSG00000027386	Fbln7	79.9746	-0.792327	0.400109	-1.98028	0.0476721	0.470914
ENSMUSG00000050640	Tmem150c	27.7518	-0.706549	0.356764	-1.98043	0.0476547	0.470914
ENSMUSG00000044576	Garem2	1453.39	-0.539134	0.272319	-1.97978	0.0477277	0.471177
ENSMUSG00000027030	Stk39	2030.46	0.527616	0.26655	1.97943	0.047768	0.471233
ENSMUSG00000042828	Trim72	142.44	-0.81413	0.411339	-1.97922	0.0477915	0.471233
ENSMUSG00000018893	Mb	230.953	-0.814194	0.411482	-1.97869	0.0478512	0.471249
ENSMUSG00000022580	Rhpn1	423.691	-0.533275	0.269479	-1.97892	0.0478255	0.471249
ENSMUSG00000060429	Sntb1	133.117	-0.806612	0.407778	-1.97807	0.0479211	0.471651
ENSMUSG00000055301	Adh7	68.199	-0.714755	0.361388	-1.9778	0.0479508	0.471656
ENSMUSG00000005667	Mthfd2	15857.3	0.574482	0.290554	1.97719	0.0480197	0.471763
ENSMUSG00000042549	Map2k3os	238.642	0.780991	0.394981	1.97729	0.0480088	0.471763
ENSMUSG00000020182	Ddc	13.1125	-0.778703	0.394052	-1.97614	0.0481389	0.472361
ENSMUSG00000028572	Hook1	617.774	-0.724121	0.366406	-1.97628	0.0481231	0.472361
ENSMUSG00000085793	Lin52	975.002	-0.344899	0.174609	-1.97526	0.0482382	0.47305
ENSMUSG00000016194	Hsd11b1	36.2416	-0.797547	0.403875	-1.97474	0.0482977	0.473065
ENSMUSG00000027674	Pex5l	129.236	-0.809973	0.410275	-1.97422	0.0483565	0.473065
ENSMUSG00000035355	Kcnh4	32.5498	-0.693386	0.351142	-1.97466	0.0483069	0.473065
ENSMUSG00000038244	Mical2	11835.9	0.49661	0.251535	1.97432	0.0483454	0.473065
ENSMUSG00000024548	Setbp1	3100.1	-0.671106	0.340107	-1.97322	0.0484707	0.473821
ENSMUSG00000037224	Zfyve28	46.8316	-0.793955	0.40243	-1.9729	0.0485068	0.473821
ENSMUSG00000044788	Fads6	241.026	-0.570198	0.289033	-1.97277	0.0485214	0.473821
ENSMUSG00000079038	D130040H23Rik	69.9802	-0.600493	0.304484	-1.97217	0.0485906	0.474212
ENSMUSG00000036781	Rps27l	12800.6	0.623277	0.316111	1.97171	0.0486432	0.47444
ENSMUSG00000049907	Rasl11b	83.2947	-0.523278	0.265504	-1.97089	0.048737	0.475068
ENSMUSG00000029504	Ddx51	3193.85	0.454636	0.230725	1.97047	0.0487846	0.475235
ENSMUSG00000041028	Ghitm	28632.9	0.442073	0.224377	1.97022	0.0488127	0.475235
ENSMUSG00000028189	Ctbs	975.844	0.360399	0.183001	1.96938	0.048909	0.475881
ENSMUSG00000036278	Macrod1	319.241	0.679297	0.345017	1.96888	0.048967	0.475881
ENSMUSG00000053093	Myh7	48.8317	-0.813622	0.41321	-1.96903	0.0489499	0.475881
ENSMUSG00000034867	Ankrd27	3595.29	0.350295	0.177944	1.96857	0.0490026	0.475942
ENSMUSG00000055639	Dach1	298.967	-0.67099	0.340944	-1.96804	0.0490638	0.476067
ENSMUSG00000097768	2310043M15Rik	26.9202	-0.761713	0.38706	-1.96795	0.0490742	0.476067
ENSMUSG00000032387	Rbpms2	2137.96	0.430092	0.218714	1.96646	0.049246	0.476288
ENSMUSG00000032420	Nt5e	3062.88	-0.727555	0.370027	-1.96622	0.0492732	0.476288
ENSMUSG00000034248	Slc25a37	5589.86	0.592086	0.301116	1.96631	0.0492632	0.476288
ENSMUSG00000037239	Spred3	1073.38	0.492751	0.250572	1.9665	0.0492408	0.476288
ENSMUSG00000053615	Gm9913	64.8355	-0.68003	0.345637	-1.96747	0.0491294	0.476288
ENSMUSG00000054766	Set	20201.4	0.516096	0.262445	1.96649	0.0492421	0.476288
ENSMUSG00000045594	Glb1	12048.5	-0.419566	0.213505	-1.96513	0.0493989	0.477218
ENSMUSG00000016262	Sertad4	6107.37	-0.693309	0.353034	-1.96386	0.0495467	0.477902
ENSMUSG00000030685	Kctd13	796.405	0.398923	0.203102	1.96415	0.0495126	0.477902
ENSMUSG00000075590	Nrbp2	954.782	-0.730006	0.371739	-1.96376	0.0495581	0.477902
ENSMUSG00000003528	Slc25a1	8871.57	-0.510927	0.260213	-1.9635	0.0495882	0.477909
ENSMUSG00000026564	Dusp27	162.551	-0.794372	0.404644	-1.96314	0.0496298	0.478026
ENSMUSG00000008682	Rpl10	56861.7	0.425776	0.216999	1.96211	0.0497492	0.478891
ENSMUSG00000034255	Arhgap27	270.567	0.775424	0.395266	1.96178	0.0497882	0.478894
ENSMUSG00000051246	Msantd1	79.5398	-0.58652	0.299	-1.9616	0.0498085	0.478894
ENSMUSG00000024885	Aldh3b1	1323.57	-0.646135	0.329557	-1.96062	0.0499239	0.479719
ENSMUSG00000036371	Serbp1	49036	0.432792	0.220772	1.96036	0.049954	0.479724
ENSMUSG00000032661	Oas3	1156.68	0.697347	0.355992	1.95888	0.0501265	0.481095
ENSMUSG00000024966	Stip1	31924.6	0.422762	0.215916	1.95799	0.0502308	0.481812
ENSMUSG00000097649	Gm10561	345.977	-0.576795	0.294687	-1.95731	0.0503107	0.482293
ENSMUSG00000030122	Ptms	26963.9	-0.400709	0.204821	-1.95639	0.050419	0.483046
ENSMUSG00000024642	Tle4	665.525	-0.506344	0.258891	-1.95581	0.0504871	0.483412
ENSMUSG00000010048	Ifrd2	3188.13	0.565256	0.289238	1.95429	0.0506665	0.484208
ENSMUSG00000016534	Lamp2	64685	-0.502119	0.256988	-1.95386	0.0507174	0.484208
ENSMUSG00000017723	Wfdc2	107.807	-0.8063	0.4128	-1.95324	0.0507906	0.484208
ENSMUSG00000032769	Trpa1	8.51455	-0.801319	0.410242	-1.95328	0.0507863	0.484208
ENSMUSG00000038759	Nup205	13945.3	0.313762	0.16053	1.95453	0.0506383	0.484208
ENSMUSG00000062908	Acadm	3244.15	-0.336025	0.172048	-1.95309	0.0508091	0.484208
ENSMUSG00000069601	Ank3	1426.58	-0.491089	0.251282	-1.95433	0.050662	0.484208
ENSMUSG00000074052	BC048644	29.2214	0.753675	0.385861	1.95323	0.0507926	0.484208
ENSMUSG00000020952	Scfd1	5798.73	-0.322045	0.165217	-1.94923	0.0512679	0.484313
ENSMUSG00000021577	Sdha	21188	0.434038	0.222434	1.95131	0.0510196	0.484313
ENSMUSG00000021906	Oxnad1	2416.19	0.486804	0.24972	1.9494	0.0512478	0.484313
ENSMUSG00000023249	Parp3	12196.4	-0.402995	0.206511	-1.95145	0.0510036	0.484313
ENSMUSG00000023484	Prph	68.6937	-0.729401	0.374184	-1.94931	0.051258	0.484313
ENSMUSG00000024613	Tcof1	11483.3	0.529169	0.271454	1.94939	0.0512489	0.484313
ENSMUSG00000028703	Lrrc41	6583.55	0.334399	0.171304	1.95208	0.0509292	0.484313
ENSMUSG00000029614	Rpl6	40971.7	0.547113	0.280498	1.9505	0.051116	0.484313
ENSMUSG00000030102	Itpr1	3064.43	-0.577013	0.295847	-1.95037	0.0511315	0.484313
ENSMUSG00000031298	Adgrg2	555.061	-0.547637	0.280691	-1.95103	0.0510531	0.484313
ENSMUSG00000042688	Mapk6	30891.4	0.603778	0.309267	1.95228	0.0509044	0.484313
ENSMUSG00000050195	Scd4	50.6058	-0.700452	0.359296	-1.94951	0.0512343	0.484313
ENSMUSG00000052013	Btla	15.4681	-0.77467	0.397027	-1.95118	0.0510359	0.484313
ENSMUSG00000053025	Sv2b	312.864	-0.691489	0.354163	-1.95246	0.0508833	0.484313
ENSMUSG00000097071	4930544I03Rik	13.5063	-0.68759	0.352509	-1.95056	0.0511091	0.484313
ENSMUSG00000024018	Ccdc167	1419.55	-0.388697	0.199458	-1.94877	0.0513231	0.484552
ENSMUSG00000025980	Hspd1	54483.9	0.656921	0.337328	1.94743	0.0514837	0.485062
ENSMUSG00000026600	Soat1	9441.22	0.34779	0.178556	1.9478	0.0514393	0.485062
ENSMUSG00000040219	Ttc12	1048.24	0.392531	0.201601	1.94707	0.0515267	0.485062
ENSMUSG00000043670	Diras1	10.5775	0.790607	0.405913	1.94773	0.0514478	0.485062
ENSMUSG00000060730	Gm10086	29.7521	0.69049	0.354602	1.94723	0.0515076	0.485062
ENSMUSG00000038206	Fbxo8	1835.07	-0.324139	0.166518	-1.94657	0.0515863	0.485342
ENSMUSG00000022336	Eif3e	11851.6	0.492757	0.253221	1.94596	0.0516601	0.485495
ENSMUSG00000030086	Chchd6	1452.31	0.420757	0.216223	1.94594	0.0516624	0.485495
ENSMUSG00000024512	Dynap	4440.88	0.741364	0.381218	1.94472	0.0518085	0.486586
ENSMUSG00000002459	Rgs20	53.4481	0.595194	0.306097	1.94446	0.0518399	0.486599
ENSMUSG00000027340	Slc23a2	3269.9	0.379972	0.195527	1.94332	0.0519772	0.487605
ENSMUSG00000021149	Gtpbp4	7091.91	0.595438	0.306483	1.94281	0.0520391	0.487904
ENSMUSG00000001156	Mxd1	989.129	-0.490905	0.2528	-1.94187	0.0521527	0.488686
ENSMUSG00000025785	Exosc7	3042.6	0.543275	0.279968	1.94049	0.0523202	0.48889
ENSMUSG00000034171	Faah	247.1	-0.587315	0.30267	-1.94045	0.0523251	0.48889
ENSMUSG00000043313	Pcdhb19	305.792	-0.771687	0.397514	-1.94128	0.0522239	0.48889
ENSMUSG00000045932	Ifit2	6293.08	-0.330752	0.17043	-1.94069	0.0522953	0.48889
ENSMUSG00000075307	Klhl41	521.689	-0.778856	0.401373	-1.94048	0.0523218	0.48889
ENSMUSG00000020524	Gria1	42.7531	-0.800775	0.412931	-1.93924	0.0524716	0.488906
ENSMUSG00000022853	Ehhadh	232.119	-0.410311	0.211536	-1.93968	0.0524191	0.488906
ENSMUSG00000039842	Mcph1	2690.53	0.352716	0.181911	1.93895	0.0525077	0.488906
ENSMUSG00000063316	Rpl27	10963	0.558767	0.288173	1.939	0.0525016	0.488906
ENSMUSG00000079139	Gm4204	780.248	0.435208	0.224343	1.93992	0.0523891	0.488906
ENSMUSG00000081926	Gm15536	23.7626	0.799457	0.412282	1.9391	0.0524889	0.488906
ENSMUSG00000024099	Ndufv2	8225.12	0.427517	0.22059	1.93807	0.0526152	0.489345
ENSMUSG00000032750	Gab3	73.4955	-0.54243	0.279859	-1.93823	0.0525956	0.489345
ENSMUSG00000046491	C1qtnf2	144.893	-0.726052	0.37476	-1.93738	0.0526995	0.489849
ENSMUSG00000093178	Snord87	62.932	0.775211	0.400248	1.93683	0.0527666	0.490192
ENSMUSG00000020303	Stc2	2961.25	-0.592164	0.305861	-1.93606	0.0528607	0.490726
ENSMUSG00000021666	Gfm2	1958.21	0.411432	0.212613	1.93512	0.0529754	0.490726
ENSMUSG00000028479	Gne	1853.1	0.468631	0.242149	1.9353	0.0529534	0.490726
ENSMUSG00000042302	Ehbp1	2911.5	-0.396696	0.204936	-1.9357	0.0529042	0.490726
ENSMUSG00000085385	Snhg17	1518.64	0.580686	0.300047	1.93532	0.052951	0.490726
ENSMUSG00000023960	Enpp5	8745.21	-0.493227	0.255069	-1.9337	0.0531497	0.491218
ENSMUSG00000045314	Sowahb	36.86	0.744061	0.384755	1.93386	0.0531307	0.491218
ENSMUSG00000051242	Pcdhb9	11.5844	-0.798542	0.412882	-1.93407	0.0531049	0.491218
ENSMUSG00000053768	Chchd3	10264.4	0.466472	0.241167	1.93423	0.0530847	0.491218
ENSMUSG00000080776	Gm12174	141.317	0.520182	0.269099	1.93305	0.0532301	0.491682
ENSMUSG00000035910	Dcdc2a	38.9913	-0.797044	0.412402	-1.93269	0.0532747	0.491813
ENSMUSG00000019775	Rgs17	127.952	0.624589	0.323433	1.93112	0.0534679	0.492096
ENSMUSG00000020216	Jsrp1	48.276	-0.794614	0.411517	-1.93094	0.0534906	0.492096
ENSMUSG00000034898	Filip1	62.7957	-0.797698	0.413201	-1.93053	0.053541	0.492096
ENSMUSG00000040552	C3ar1	75.3714	0.794321	0.411464	1.93047	0.0535481	0.492096
ENSMUSG00000062488	Ifit3b	2051.95	-0.515767	0.26698	-1.93186	0.0533772	0.492096
ENSMUSG00000082575	Gm13050	126.799	0.590937	0.306108	1.93048	0.0535468	0.492096
ENSMUSG00000085837	Kcnmb4os2	12.0385	-0.779622	0.403689	-1.93124	0.0534529	0.492096
ENSMUSG00000091475	2810468N07Rik	226.267	-0.486402	0.251837	-1.93142	0.0534313	0.492096
ENSMUSG00000071724	Smpd5	117.028	-0.612779	0.317519	-1.9299	0.0536196	0.492474
ENSMUSG00000022751	Nit2	3395.01	0.461942	0.239449	1.92919	0.0537073	0.492498
ENSMUSG00000025229	Pitx3	11.044	-0.779512	0.404018	-1.9294	0.0536814	0.492498
ENSMUSG00000063884	Ptcd3	4939.5	0.512293	0.265555	1.92914	0.0537132	0.492498
ENSMUSG00000002771	Grin2d	90.0381	-0.638002	0.330846	-1.9284	0.053806	0.492998
ENSMUSG00000025290	Rps24	39284.8	0.54916	0.284839	1.92797	0.053859	0.492998
ENSMUSG00000097709	2810429I04Rik	177.683	0.465232	0.241284	1.92815	0.053836	0.492998
ENSMUSG00000028292	Rars2	2248.39	0.417668	0.216758	1.92688	0.0539941	0.493678
ENSMUSG00000096810	Gm10481	16.3365	0.746984	0.387661	1.9269	0.0539923	0.493678
ENSMUSG00000024277	Mapre2	4467.47	-0.401088	0.208222	-1.92625	0.0540727	0.493702
ENSMUSG00000044043	Pcdhb14	53.8698	-0.776134	0.40292	-1.92627	0.0540702	0.493702
ENSMUSG00000046387	Pcdhb17	763.959	-0.750701	0.389762	-1.92605	0.0540981	0.493702
ENSMUSG00000052631	Sh2d6	8.59495	0.795256	0.412982	1.92564	0.054149	0.493702
ENSMUSG00000052949	Rnf157	3257.13	-0.582092	0.302276	-1.92569	0.0541426	0.493702
ENSMUSG00000063687	Pcdhb5	47.9063	-0.745044	0.387045	-1.92495	0.0542351	0.49421
ENSMUSG00000022657	Cd96	10.3132	-0.78593	0.408566	-1.92363	0.0544009	0.494886
ENSMUSG00000035840	Lysmd3	608.351	-0.623408	0.324019	-1.92399	0.0543562	0.494886
ENSMUSG00000042700	Sipa1l1	6053.13	0.384426	0.199837	1.9237	0.0543924	0.494886
ENSMUSG00000002688	Prkd1	2809.56	-0.359234	0.186916	-1.9219	0.0546185	0.495263
ENSMUSG00000022466	Rpap3	2638.75	0.397068	0.206555	1.92234	0.0545634	0.495263
ENSMUSG00000029128	Rab28	6324.42	0.40409	0.210296	1.92153	0.0546653	0.495263
ENSMUSG00000040435	Ppp1r15a	5726.73	0.590319	0.307165	1.92183	0.0546266	0.495263
ENSMUSG00000048304	Slitrk3	22.9665	-0.752983	0.391901	-1.92136	0.0546865	0.495263
ENSMUSG00000050022	Amz1	233.447	0.597897	0.311131	1.92169	0.0546447	0.495263
ENSMUSG00000067215	Usp51	299.115	-0.527926	0.27461	-1.92246	0.0545485	0.495263
ENSMUSG00000091243	Vgll3	14385.7	-0.457721	0.238023	-1.92302	0.0544782	0.495263
ENSMUSG00000026087	Mrpl30	7385.68	0.434836	0.226346	1.92112	0.0547171	0.495263
ENSMUSG00000022324	Matn2	4772.04	-0.753434	0.392256	-1.92077	0.0547608	0.495382
ENSMUSG00000034460	Six4	1576.13	-0.708722	0.369043	-1.92043	0.0548037	0.495494
ENSMUSG00000042804	Gpr153	2696.39	-0.74753	0.389477	-1.91932	0.0549442	0.496488
ENSMUSG00000017417	Plxdc1	196.019	-0.779816	0.406575	-1.91801	0.0551096	0.497428
ENSMUSG00000037275	Gemin5	4635.27	0.539539	0.281297	1.91804	0.0551055	0.497428
ENSMUSG00000090500	Gm17057	10.5149	-0.789103	0.411494	-1.91765	0.0551548	0.497559
ENSMUSG00000025477	Inpp5a	3162.86	0.40661	0.212101	1.91706	0.0552305	0.497965
ENSMUSG00000009394	Syn2	94.5975	-0.773627	0.403753	-1.91609	0.0553535	0.498797
ENSMUSG00000026141	Col19a1	35.088	-0.790362	0.412552	-1.91579	0.0553919	0.498865
ENSMUSG00000005374	Tbl2	4110.15	-0.407622	0.212859	-1.91498	0.0554948	0.499379
ENSMUSG00000032702	Kank1	148.336	-0.663762	0.34666	-1.91473	0.0555263	0.499379
ENSMUSG00000055003	Lrtm2	12.9297	-0.761097	0.397519	-1.91462	0.0555413	0.499379
ENSMUSG00000028270	Gbp2	3486.88	-0.609785	0.31859	-1.91401	0.0556187	0.499798
ENSMUSG00000036537	Rnf113a1	478.103	0.6269	0.327626	1.91347	0.0556885	0.499854
ENSMUSG00000041559	Fmod	788.6	-0.630367	0.329476	-1.91324	0.0557174	0.499854
ENSMUSG00000097439	Gm16754	45.0891	0.652163	0.340821	1.91351	0.0556833	0.499854
ENSMUSG00000031778	Cx3cl1	20381.2	-0.764676	0.39991	-1.91212	0.0558607	0.500862
ENSMUSG00000025362	Rps26	21035.8	0.557839	0.291798	1.91173	0.0559107	0.500962
ENSMUSG00000028919	Arhgef19	2876.53	-0.485034	0.253738	-1.91155	0.0559335	0.500962
ENSMUSG00000026837	Col5a1	35032.8	-0.599803	0.313874	-1.91097	0.0560084	0.501355
ENSMUSG00000024844	Banf1	20679.7	0.529395	0.277092	1.91054	0.0560639	0.501361
ENSMUSG00000045114	Prrt2	24.7636	-0.759009	0.397286	-1.91048	0.0560708	0.501361
ENSMUSG00000035459	Stab2	23.0052	-0.725252	0.379727	-1.90993	0.0561424	0.501724
ENSMUSG00000020561	Twistnb	1327.22	0.494822	0.25919	1.90911	0.0562483	0.501872
ENSMUSG00000031958	Ldhd	56.6951	-0.62661	0.328267	-1.90884	0.0562827	0.501872
ENSMUSG00000048087	Gm4737	504.799	0.495673	0.259654	1.90897	0.0562654	0.501872
ENSMUSG00000068923	Syt11	1784.42	-0.425331	0.222739	-1.90955	0.0561918	0.501872
ENSMUSG00000041779	Tram2	5674.14	-0.541169	0.283717	-1.90742	0.0564658	0.502952
ENSMUSG00000047789	Slc38a9	864.227	-0.466124	0.244355	-1.90757	0.0564475	0.502952
ENSMUSG00000024810	Il33	85.6882	0.699152	0.366788	1.90615	0.0566312	0.504148
ENSMUSG00000063480	Snu13	1580.36	0.374455	0.196518	1.90545	0.056721	0.504405
ENSMUSG00000097892	Gm26801	18.1156	0.75837	0.398002	1.90544	0.0567223	0.504405
ENSMUSG00000021660	Btf3	16287.2	0.497471	0.26114	1.905	0.0567806	0.504646
ENSMUSG00000071653	1810009A15Rik	3169.19	0.4524	0.237511	1.90476	0.0568115	0.504646
ENSMUSG00000015745	Plekho1	1623.53	0.476625	0.250379	1.90361	0.0569606	0.50514
ENSMUSG00000041774	Ydjc	168.618	0.513712	0.269852	1.90368	0.0569516	0.50514
ENSMUSG00000074034	Gm5921	20.0349	0.759073	0.398748	1.90364	0.0569571	0.50514
ENSMUSG00000027679	Dnajc19	1464.07	0.452177	0.23758	1.90326	0.0570062	0.505235
ENSMUSG00000044712	Slc38a6	856.593	-0.57568	0.302504	-1.90305	0.0570336	0.505235
ENSMUSG00000005846	Rsl1d1	22550.9	0.543048	0.285507	1.90205	0.0571649	0.505555
ENSMUSG00000006732	Mettl1	1390.04	0.619544	0.325707	1.90215	0.0571515	0.505555
ENSMUSG00000028179	Cth	3291.47	0.775665	0.407922	1.9015	0.0572363	0.505555
ENSMUSG00000044337	Ackr3	879.286	-0.66653	0.350506	-1.90162	0.0572206	0.505555
ENSMUSG00000045636	Mtus1	896.761	-0.579411	0.304588	-1.90228	0.0571345	0.505555
ENSMUSG00000078967	Gm3272	57.4339	0.62666	0.329588	1.90135	0.0572567	0.505555
ENSMUSG00000001348	Acp5	25.4876	-0.696686	0.366518	-1.90082	0.0573255	0.505611
ENSMUSG00000086165	Gm15690	34.7777	-0.702549	0.369575	-1.90096	0.0573066	0.505611
ENSMUSG00000027887	Sypl2	8.05061	-0.75699	0.39836	-1.90027	0.0573979	0.505975
ENSMUSG00000027765	P2ry1	90.6427	-0.680568	0.358291	-1.89949	0.0575007	0.506606
ENSMUSG00000038264	Sema7a	8950.02	0.59886	0.31532	1.89921	0.0575365	0.506646
ENSMUSG00000022361	Zhx1	2289.39	-0.487139	0.25657	-1.89866	0.0576096	0.50674
ENSMUSG00000097590	Gm26675	7.89063	-0.780037	0.410818	-1.89874	0.0575987	0.50674
ENSMUSG00000020925	Ccdc43	3672.37	0.313074	0.164922	1.89832	0.0576544	0.506858
ENSMUSG00000032184	Lysmd2	825.84	0.411418	0.216772	1.89793	0.0577048	0.507027
ENSMUSG00000035954	Dock4	392.53	-0.522873	0.275532	-1.89769	0.0577373	0.507038
ENSMUSG00000020908	Myh3	4404.94	-0.707753	0.373063	-1.89714	0.0578095	0.507276
ENSMUSG00000026456	Cyb5r1	14108.6	0.487662	0.257133	1.89653	0.0578895	0.507276
ENSMUSG00000053664		445.965	0.347717	0.183338	1.89659	0.0578826	0.507276
ENSMUSG00000056359	D830013O20Rik	9.82393	-0.78376	0.413205	-1.89679	0.0578563	0.507276
ENSMUSG00000049184	Purg	974.583	-0.579386	0.305555	-1.89618	0.0579366	0.507415
ENSMUSG00000066975	Cryba4	30.5331	0.780897	0.411881	1.89593	0.0579691	0.507425
ENSMUSG00000017400	Stac2	47.1866	0.707366	0.373205	1.89538	0.0580417	0.507471
ENSMUSG00000034457	Eda2r	3108.89	0.5878	0.310124	1.89537	0.0580433	0.507471
ENSMUSG00000055027	Smyd1	429.299	-0.780478	0.411822	-1.89518	0.0580682	0.507471
ENSMUSG00000026817	Ak1	5297.03	0.68679	0.362596	1.89409	0.0582127	0.508244
ENSMUSG00000031654	Cbln1	175.031	-0.693408	0.366191	-1.89357	0.0582819	0.508244
ENSMUSG00000047407	Tgif1	10701.1	0.556142	0.293693	1.89361	0.0582761	0.508244
ENSMUSG00000081344	Gm14303	392.065	0.518464	0.273799	1.89359	0.0582788	0.508244
ENSMUSG00000001910	Nacc1	15816.1	0.30031	0.158649	1.89291	0.0583693	0.508732
ENSMUSG00000002057	Foxn1	44.4975	0.776159	0.410337	1.89152	0.0585556	0.508874
ENSMUSG00000021209	Ppp4r4	297.162	-0.521354	0.275685	-1.89112	0.0586081	0.508874
ENSMUSG00000023809	Rps6ka2	1946.24	0.399478	0.211308	1.8905	0.0586913	0.508874
ENSMUSG00000026112	Coa5	7433.42	0.292468	0.154697	1.89059	0.0586791	0.508874
ENSMUSG00000028497	Hacd4	2631.6	-0.560599	0.296529	-1.89053	0.0586865	0.508874
ENSMUSG00000028631	Kcnq4	46.8751	-0.781542	0.413133	-1.89174	0.0585251	0.508874
ENSMUSG00000028907	Utp11	5295.88	0.481474	0.254605	1.89106	0.0586164	0.508874
ENSMUSG00000041828	Abca8a	8.3738	-0.758715	0.400945	-1.89232	0.0584486	0.508874
ENSMUSG00000045838	A430105I19Rik	1830.03	0.583982	0.308886	1.89061	0.0586768	0.508874
ENSMUSG00000097289	2010300F17Rik	1507.62	0.776985	0.411008	1.89044	0.0586994	0.508874
ENSMUSG00000018846	Pank3	8831.25	-0.509173	0.269473	-1.88951	0.0588235	0.50891
ENSMUSG00000026003	Acadl	13547.3	0.299304	0.158399	1.88956	0.0588173	0.50891
ENSMUSG00000037996	Slc24a2	11.4317	-0.769868	0.407452	-1.88947	0.058829	0.50891
ENSMUSG00000068614	Actc1	1611.85	-0.717765	0.37974	-1.89015	0.0587379	0.50891
ENSMUSG00000098143	Gm26937	7.36046	0.780591	0.41319	1.88918	0.0588675	0.508972
ENSMUSG00000026576	Atp1b1	6579.44	-0.575063	0.304519	-1.88843	0.0589681	0.50913
ENSMUSG00000029063	Nadk	13217.8	0.594405	0.314815	1.88811	0.0590114	0.50913
ENSMUSG00000041324	Inhba	1665.12	0.583666	0.30912	1.88816	0.0590051	0.50913
ENSMUSG00000098816	Gm27786	11.7216	-0.736378	0.389941	-1.88843	0.0589679	0.50913
ENSMUSG00000033960	Jcad	16869.2	-0.64577	0.342106	-1.88763	0.0590754	0.509411
ENSMUSG00000024533	Spire1	3688.29	0.298968	0.158403	1.88739	0.0591083	0.509424
ENSMUSG00000019710	Mrpl24	4769.3	0.397776	0.211472	1.88099	0.0599734	0.509446
ENSMUSG00000020032	Nuak1	8057.25	-0.64395	0.341939	-1.88323	0.0596696	0.509446
ENSMUSG00000020598	Nrcam	68.238	0.777825	0.413173	1.88256	0.0597594	0.509446
ENSMUSG00000020635	Fkbp1b	214.801	-0.701874	0.372828	-1.88257	0.059759	0.509446
ENSMUSG00000022407	Adsl	5102.27	0.455337	0.241723	1.88371	0.0596038	0.509446
ENSMUSG00000024535	Snx24	3025.03	0.308359	0.163532	1.88562	0.0593461	0.509446
ENSMUSG00000026615	Eprs	39808.8	0.485216	0.257881	1.88155	0.0598976	0.509446
ENSMUSG00000027329	Spef1	2693.97	-0.369687	0.196013	-1.88604	0.0592898	0.509446
ENSMUSG00000028018	Gstcd	2203.25	0.419775	0.223115	1.88143	0.0599134	0.509446
ENSMUSG00000028184	Adgrl2	3109.25	-0.540786	0.287241	-1.88269	0.0597421	0.509446
ENSMUSG00000029189	Sel1l3	24.9994	-0.766578	0.406555	-1.88555	0.059356	0.509446
ENSMUSG00000031562	Dctd	2630.35	0.606647	0.322576	1.88063	0.0600216	0.509446
ENSMUSG00000031628	Casp3	5891.89	-0.416245	0.221205	-1.88172	0.0598744	0.509446
ENSMUSG00000031982	Arv1	619.724	0.453146	0.240448	1.88459	0.0594847	0.509446
ENSMUSG00000038607	Gng10	26.8829	0.697998	0.370966	1.88157	0.0598949	0.509446
ENSMUSG00000039304	Tnfsf10	40.4155	-0.735241	0.390645	-1.88212	0.0598193	0.509446
ENSMUSG00000039835	Nhsl1	2993.83	-0.543504	0.28813	-1.88631	0.059253	0.509446
ENSMUSG00000042246	Tmc7	123.912	0.528421	0.280956	1.88079	0.0600001	0.509446
ENSMUSG00000045532	C1ql1	116.426	-0.635479	0.337096	-1.88516	0.0594089	0.509446
ENSMUSG00000046610	Oacyl	22.6474	0.77718	0.413134	1.88118	0.0599475	0.509446
ENSMUSG00000047786	Lix1	7.45347	-0.705108	0.37385	-1.88607	0.0592852	0.509446
ENSMUSG00000053111	Fank1	13.2337	0.778085	0.413041	1.8838	0.0595924	0.509446
ENSMUSG00000053460	Ggcx	1944.41	-0.518811	0.27544	-1.88357	0.0596234	0.509446
ENSMUSG00000058173	Smco4	1003.45	0.473486	0.251303	1.88412	0.0595481	0.509446
ENSMUSG00000059895	Ptp4a3	3465.91	0.681346	0.361601	1.88425	0.0595314	0.509446
ENSMUSG00000074782	4833422C13Rik	388.537	-0.726849	0.3856	-1.88498	0.059432	0.509446
ENSMUSG00000081094	Rpl19-ps11	54.5851	0.638489	0.338992	1.88349	0.0596338	0.509446
ENSMUSG00000082099	Gm12013	8.82618	0.77611	0.411601	1.88559	0.0593507	0.509446
ENSMUSG00000086528	Gm15731	16.7639	0.774008	0.410399	1.88599	0.0592963	0.509446
ENSMUSG00000000295	Hddc2	1805.71	0.503598	0.267878	1.87995	0.0601147	0.5095
ENSMUSG00000025759	Mfsd8	522.265	-0.391414	0.208164	-1.88031	0.0600659	0.5095
ENSMUSG00000039182	AW209491	1218.64	0.458673	0.243988	1.8799	0.0601223	0.5095
ENSMUSG00000029859	Epha1	562.167	-0.620923	0.330364	-1.87951	0.0601747	0.509594
ENSMUSG00000078952	Lncenc1	92.6626	0.577795	0.307462	1.87924	0.0602118	0.509594
ENSMUSG00000090862	Rps13	18007.6	0.532605	0.283433	1.87912	0.0602276	0.509594
ENSMUSG00000009378	Slc16a12	18.3644	-0.77026	0.410027	-1.87856	0.0603047	0.509714
ENSMUSG00000049047	Armcx3	3400.25	-0.442751	0.235676	-1.87864	0.0602934	0.509714
ENSMUSG00000025946	Pth2r	12.9225	-0.775847	0.413079	-1.87821	0.0603528	0.509856
ENSMUSG00000026938	Fcna	53.2936	0.761174	0.405324	1.87794	0.0603891	0.509897
ENSMUSG00000057841	Rpl32	47805.6	0.539858	0.287575	1.87728	0.0604802	0.5104
ENSMUSG00000004473	Clec11a	72.9421	-0.733536	0.391094	-1.8756	0.06071	0.510791
ENSMUSG00000015879	Fam184b	14.2291	-0.753286	0.40144	-1.87646	0.0605918	0.510791
ENSMUSG00000024807	Syvn1	5215.53	-0.386223	0.205924	-1.87556	0.0607155	0.510791
ENSMUSG00000034771	Tle2	834.409	-0.636897	0.339558	-1.87566	0.0607015	0.510791
ENSMUSG00000048520	Fbxl13	66.2214	-0.77372	0.412397	-1.87615	0.0606341	0.510791
ENSMUSG00000048794	Cfap100	48.3006	0.564354	0.30081	1.87611	0.0606399	0.510791
ENSMUSG00000035642	Aamdc	1261.18	-0.452408	0.241401	-1.8741	0.0609173	0.512223
ENSMUSG00000084797	Gm14321	36.1878	-0.643964	0.3437	-1.87362	0.0609829	0.512509
ENSMUSG00000026526	Fh1	10818.8	0.47736	0.254814	1.87337	0.0610177	0.512536
ENSMUSG00000059336	Slc14a1	2779.87	-0.680542	0.363541	-1.87198	0.0612092	0.513879
ENSMUSG00000051375	Pcdh1	1652.99	0.384672	0.205533	1.87158	0.0612643	0.514075
ENSMUSG00000026245	Farsb	7973.32	0.546086	0.291854	1.87109	0.0613324	0.514381
ENSMUSG00000034435	Tmem30b	11.5039	-0.767735	0.410586	-1.86985	0.0615047	0.514413
ENSMUSG00000040265	Dnm3	291.664	-0.540473	0.288932	-1.87059	0.061402	0.514413
ENSMUSG00000049536	Tceal1	1680.05	-0.554061	0.296268	-1.87014	0.0614649	0.514413
ENSMUSG00000061816	Myl1	361.149	-0.771468	0.412496	-1.87024	0.0614499	0.514413
ENSMUSG00000078851	Hist3h2a	415.584	-0.647426	0.346274	-1.86969	0.0615266	0.514413
ENSMUSG00000091962	Vmn2r78	8.95713	0.644059	0.344388	1.87015	0.0614624	0.514413
ENSMUSG00000059461	Gm7331	47.2299	0.577931	0.309224	1.86897	0.0616265	0.514983
ENSMUSG00000000216	Scnn1g	64.2674	-0.752357	0.403031	-1.86675	0.0619371	0.515553
ENSMUSG00000024528	Srfbp1	2524.17	0.509952	0.273256	1.86621	0.0620123	0.515553
ENSMUSG00000026930	Gpsm1	3775.26	-0.373023	0.19974	-1.86754	0.0618261	0.515553
ENSMUSG00000027520	Zdbf2	22.6202	-0.769181	0.412093	-1.86652	0.0619682	0.515553
ENSMUSG00000028792	Ak2	13266.2	0.486161	0.26034	1.86741	0.0618443	0.515553
ENSMUSG00000032174	Icam5	68.2429	-0.588668	0.315181	-1.86772	0.0618014	0.515553
ENSMUSG00000039660	Spout1	2459.64	0.403263	0.215963	1.86727	0.0618633	0.515553
ENSMUSG00000039742	Fam71f1	210.303	0.671109	0.359585	1.86634	0.0619933	0.515553
ENSMUSG00000061838	Suclg2	1871.24	0.570011	0.305117	1.86817	0.0617382	0.515553
ENSMUSG00000063129	Aldoart2	10.9761	0.762263	0.408506	1.86598	0.0620443	0.515553
ENSMUSG00000072809	9330160F10Rik	39.8551	-0.616637	0.330424	-1.8662	0.0620136	0.515553
ENSMUSG00000079243	Xirp1	236.794	-0.770727	0.413095	-1.86574	0.0620784	0.515572
ENSMUSG00000029442	Wdr66	66.4333	-0.580297	0.311211	-1.86464	0.0622314	0.516314
ENSMUSG00000042115	Klhdc8a	50324.7	-0.379412	0.203457	-1.86483	0.0622056	0.516314
ENSMUSG00000025006	Sorbs1	611.48	-0.681841	0.365781	-1.86407	0.0623124	0.516709
ENSMUSG00000034751	Mast4	4082.44	0.590939	0.317091	1.86362	0.0623746	0.516709
ENSMUSG00000039838	Slc45a1	11.0984	-0.757546	0.406448	-1.86382	0.0623469	0.516709
ENSMUSG00000056494	Cngb3	7.34737	-0.761423	0.408671	-1.86317	0.0624384	0.516973
ENSMUSG00000029815	Malsu1	1098.21	0.343669	0.184553	1.86218	0.0625782	0.517866
ENSMUSG00000027546	Atp9a	84.2043	-0.607073	0.326082	-1.86172	0.0626428	0.518137
ENSMUSG00000098206	A430106G13Rik	33.5156	-0.725331	0.389669	-1.8614	0.0626876	0.518243
ENSMUSG00000052911	Lamb2	36628.7	-0.599887	0.322436	-1.86048	0.062817	0.519048
ENSMUSG00000033460	Armcx1	4880.86	-0.419902	0.225821	-1.85945	0.0629641	0.519999
ENSMUSG00000074305	Peak1	10567.7	0.357757	0.192506	1.85842	0.0631098	0.520937
ENSMUSG00000048039	Isg20l2	4288.47	0.370633	0.199509	1.85773	0.063207	0.521474
ENSMUSG00000022803	Popdc2	93.1651	-0.732938	0.39472	-1.85685	0.063332	0.521794
ENSMUSG00000066607	6030419C18Rik	4413.18	-0.50779	0.273479	-1.85678	0.0633424	0.521794
ENSMUSG00000087366	Junos	93.5342	0.609344	0.3281	1.85719	0.0632839	0.521794
ENSMUSG00000025651	Uqcrc1	20499.4	0.489395	0.263799	1.85518	0.0635703	0.52261
ENSMUSG00000026341	Actr3	19268.1	0.38502	0.207522	1.85532	0.0635507	0.52261
ENSMUSG00000061751	Kalrn	1174.83	-0.440204	0.237246	-1.85547	0.0635288	0.52261
ENSMUSG00000081721	Gm13882	55.5018	0.591893	0.318989	1.85552	0.0635213	0.52261
ENSMUSG00000045690	Wdr89	913.7	0.49392	0.266286	1.85485	0.0636179	0.522737
ENSMUSG00000024952	Rps6ka4	8881.73	0.527879	0.284748	1.85385	0.0637611	0.523649
ENSMUSG00000064373	Selenop	712.081	-0.760348	0.410334	-1.853	0.0638824	0.524379
ENSMUSG00000003123	Lipe	799.324	-0.466971	0.252098	-1.85234	0.0639773	0.524892
ENSMUSG00000033530	Ttc7b	637.959	0.432722	0.233688	1.85171	0.0640674	0.525366
ENSMUSG00000045672	Col27a1	266.38	0.491514	0.26549	1.85134	0.0641202	0.525533
ENSMUSG00000084416	Rpl10a-ps1	196.483	0.550431	0.297412	1.85074	0.0642072	0.52598
ENSMUSG00000023904	Hcfc1r1	8685.23	0.545381	0.294781	1.85012	0.0642957	0.526057
ENSMUSG00000026547	Tagln2	44757.9	0.639671	0.345716	1.85028	0.0642736	0.526057
ENSMUSG00000029598	Plbd2	11152.4	-0.353362	0.191077	-1.84932	0.0644112	0.526057
ENSMUSG00000034295	Fhod3	3977.35	-0.679841	0.367537	-1.84972	0.0643536	0.526057
ENSMUSG00000039043	Arpin	3832.06	0.348827	0.188608	1.84948	0.0643884	0.526057
ENSMUSG00000045027	Prss22	56.3192	0.763944	0.413021	1.84965	0.0643642	0.526057
ENSMUSG00000027978	Prss12	61.194	-0.759987	0.411057	-1.84886	0.064478	0.526338
ENSMUSG00000029227	Fip1l1	11202.8	0.336303	0.181947	1.84836	0.0645502	0.526662
ENSMUSG00000007415	Gatad1	10086.2	0.354656	0.192041	1.84677	0.0647807	0.527036
ENSMUSG00000027086	Fastkd1	893.311	0.522523	0.282935	1.84679	0.0647769	0.527036
ENSMUSG00000033813	Tcea1	3637.73	0.356632	0.193119	1.8467	0.064791	0.527036
ENSMUSG00000058446	Znrf2	2772.05	0.35599	0.192715	1.84723	0.0647132	0.527036
ENSMUSG00000077440	Gm23130	125.966	0.63225	0.342244	1.84737	0.064694	0.527036
ENSMUSG00000087413	Gm11266	117.853	-0.622541	0.337009	-1.84726	0.0647101	0.527036
ENSMUSG00000022237	Ankrd33b	231.328	0.736787	0.399069	1.84626	0.0648537	0.527282
ENSMUSG00000034685	Fam171a2	1526.91	-0.644327	0.349034	-1.84603	0.0648882	0.527298
ENSMUSG00000078619	Smarcd2	4057.48	0.360721	0.195431	1.84577	0.0649259	0.52734
ENSMUSG00000023456	Tpi1	39180	0.462321	0.250829	1.84317	0.0653042	0.529088
ENSMUSG00000029545	Acads	3251.46	0.325359	0.176518	1.84321	0.0652988	0.529088
[truncated: 37,017 more rows]

## Sheet: Functional annotation clusterin
Annotation Cluster 1	Enrichment Score: 20.337159771093077
Category	Term	Count	%	PValue	Genes	List Total	Pop Hits	Pop Total	Fold Enrichment	Bonferroni	Benjamini	FDR
SP_PIR_KEYWORDS	lipid synthesis	28	9.21053	1.96519e-26	ENSMUSG00000058454, ENSMUSG00000059743, ENSMUSG00000026675, ENSMUSG00000031168, ENSMUSG00000037071, ENSMUSG00000001467, ENSMUSG00000041220, ENSMUSG00000020917, ENSMUSG00000006517, ENSMUSG00000029311, ENSMUSG00000024799, ENSMUSG00000010663, ENSMUSG00000031604, ENSMUSG00000008206, ENSMUSG00000032018, ENSMUSG00000031708, ENSMUSG00000031349, ENSMUSG00000025153, ENSMUSG00000021670, ENSMUSG00000015090,…	278	99	17854	18.1641	5.60081e-24	5.60081e-24	2.60555e-23
SP_PIR_KEYWORDS	Steroid biosynthesis	21	6.90789	3.3699e-26	ENSMUSG00000058454, ENSMUSG00000059743, ENSMUSG00000032018, ENSMUSG00000026675, ENSMUSG00000023832, ENSMUSG00000031708, ENSMUSG00000031168, ENSMUSG00000031349, ENSMUSG00000001467, ENSMUSG00000021670, ENSMUSG00000058258, ENSMUSG00000006517, ENSMUSG00000029311, ENSMUSG00000027952, ENSMUSG00000021252, ENSMUSG00000024799, ENSMUSG00000034926, ENSMUSG00000021273, ENSMUSG00000031604, ENSMUSG00000033105,…	278	40	17854	33.7171	9.60423e-24	4.80211e-24	4.46797e-23
GOTERM_BP_FAT	GO:0016126~sterol biosynthetic process	18	5.92105	1.38231e-23	ENSMUSG00000058454, ENSMUSG00000032018, ENSMUSG00000059743, ENSMUSG00000026675, ENSMUSG00000031349, ENSMUSG00000031168, ENSMUSG00000001467, ENSMUSG00000021670, ENSMUSG00000058258, ENSMUSG00000006517, ENSMUSG00000027952, ENSMUSG00000021252, ENSMUSG00000045294, ENSMUSG00000024799, ENSMUSG00000034926, ENSMUSG00000021273, ENSMUSG00000031604, ENSMUSG00000041939	217	30	13588	37.5705	1.74724e-20	1.74724e-20	2.24918e-20
GOTERM_BP_FAT	GO:0016125~sterol metabolic process	23	7.56579	4.1495e-22	ENSMUSG00000022463, ENSMUSG00000058454, ENSMUSG00000032018, ENSMUSG00000059743, ENSMUSG00000026675, ENSMUSG00000031168, ENSMUSG00000031349, ENSMUSG00000001467, ENSMUSG00000002985, ENSMUSG00000021670, ENSMUSG00000044254, ENSMUSG00000058258, ENSMUSG00000006517, ENSMUSG00000027952, ENSMUSG00000021252, ENSMUSG00000045294, ENSMUSG00000024799, ENSMUSG00000032193, ENSMUSG00000034926, ENSMUSG00000023045,…	217	77	13588	18.7039	5.24497e-19	2.62249e-19	6.75174e-19
SP_PIR_KEYWORDS	sterol biosynthesis	16	5.26316	5.68515e-22	ENSMUSG00000058454, ENSMUSG00000032018, ENSMUSG00000059743, ENSMUSG00000031349, ENSMUSG00000031168, ENSMUSG00000001467, ENSMUSG00000021670, ENSMUSG00000006517, ENSMUSG00000058258, ENSMUSG00000027952, ENSMUSG00000021252, ENSMUSG00000024799, ENSMUSG00000034926, ENSMUSG00000021273, ENSMUSG00000031604, ENSMUSG00000041939	278	24	17854	42.8153	1.62027e-19	5.4009e-20	7.53764e-19
GOTERM_BP_FAT	GO:0006695~cholesterol biosynthetic process	15	4.93421	3.07528e-20	ENSMUSG00000058454, ENSMUSG00000059743, ENSMUSG00000026675, ENSMUSG00000031349, ENSMUSG00000031168, ENSMUSG00000001467, ENSMUSG00000021670, ENSMUSG00000006517, ENSMUSG00000058258, ENSMUSG00000027952, ENSMUSG00000045294, ENSMUSG00000024799, ENSMUSG00000034926, ENSMUSG00000021273, ENSMUSG00000041939	217	23	13588	40.8375	3.88715e-17	1.29572e-17	5.00385e-17
GOTERM_BP_FAT	GO:0006694~steroid biosynthetic process	21	6.90789	4.65563e-20	ENSMUSG00000058454, ENSMUSG00000059743, ENSMUSG00000032018, ENSMUSG00000026675, ENSMUSG00000031708, ENSMUSG00000031168, ENSMUSG00000031349, ENSMUSG00000001467, ENSMUSG00000021670, ENSMUSG00000058258, ENSMUSG00000006517, ENSMUSG00000029311, ENSMUSG00000027952, ENSMUSG00000021252, ENSMUSG00000045294, ENSMUSG00000024799, ENSMUSG00000034926, ENSMUSG00000021273, ENSMUSG00000031604, ENSMUSG00000033105,…	217	71	13588	18.5207	5.88472e-17	1.47118e-17	7.57527e-17
GOTERM_BP_FAT	GO:0008610~lipid biosynthetic process	34	11.1842	1.87493e-19	ENSMUSG00000027533, ENSMUSG00000058454, ENSMUSG00000032649, ENSMUSG00000059743, ENSMUSG00000026675, ENSMUSG00000031168, ENSMUSG00000035246, ENSMUSG00000037071, ENSMUSG00000001467, ENSMUSG00000041220, ENSMUSG00000020917, ENSMUSG00000006517, ENSMUSG00000029311, ENSMUSG00000045294, ENSMUSG00000024799, ENSMUSG00000010663, ENSMUSG00000031604, ENSMUSG00000041653, ENSMUSG00000008206, ENSMUSG00000032018,…	217	285	13588	7.47016	2.36991e-16	4.73981e-17	3.05073e-16
GOTERM_BP_FAT	GO:0008203~cholesterol metabolic process	20	6.57895	8.99904e-19	ENSMUSG00000022463, ENSMUSG00000058454, ENSMUSG00000059743, ENSMUSG00000026675, ENSMUSG00000031349, ENSMUSG00000031168, ENSMUSG00000001467, ENSMUSG00000021670, ENSMUSG00000002985, ENSMUSG00000044254, ENSMUSG00000006517, ENSMUSG00000058258, ENSMUSG00000027952, ENSMUSG00000045294, ENSMUSG00000024799, ENSMUSG00000032193, ENSMUSG00000034926, ENSMUSG00000023045, ENSMUSG00000021273, ENSMUSG00000041939	217	70	13588	17.8907	1.13748e-15	1.8958e-16	1.46425e-15
SP_PIR_KEYWORDS	Cholesterol biosynthesis	13	4.27632	2.60177e-18	ENSMUSG00000058454, ENSMUSG00000059743, ENSMUSG00000031349, ENSMUSG00000031168, ENSMUSG00000001467, ENSMUSG00000021670, ENSMUSG00000006517, ENSMUSG00000058258, ENSMUSG00000027952, ENSMUSG00000024799, ENSMUSG00000034926, ENSMUSG00000021273, ENSMUSG00000041939	278	18	17854	46.3833	7.41505e-16	1.85376e-16	3.44955e-15
GOTERM_BP_FAT	GO:0008202~steroid metabolic process	26	8.55263	5.00073e-18	ENSMUSG00000058454, ENSMUSG00000059743, ENSMUSG00000026675, ENSMUSG00000031168, ENSMUSG00000001467, ENSMUSG00000002985, ENSMUSG00000044254, ENSMUSG00000006517, ENSMUSG00000029311, ENSMUSG00000045294, ENSMUSG00000024799, ENSMUSG00000023045, ENSMUSG00000031604, ENSMUSG00000022463, ENSMUSG00000032018, ENSMUSG00000031708, ENSMUSG00000031349, ENSMUSG00000021670, ENSMUSG00000058258, ENSMUSG00000027952,…	217	161	13588	10.1121	6.32092e-15	9.02989e-16	8.13679e-15
KEGG_PATHWAY	mmu00100:Steroid biosynthesis	13	4.27632	1.32547e-17	ENSMUSG00000058454, ENSMUSG00000032018, ENSMUSG00000026675, ENSMUSG00000031349, ENSMUSG00000031168, ENSMUSG00000001467, ENSMUSG00000024799, ENSMUSG00000034926, ENSMUSG00000021273, ENSMUSG00000023045, ENSMUSG00000031604, ENSMUSG00000022351, ENSMUSG00000033105	116	17	5738	37.8266	1.64358e-15	1.64358e-15	1.53058e-14
Annotation Cluster 2	Enrichment Score: 11.368509893093572
Category	Term	Count	%	PValue	Genes	List Total	Pop Hits	Pop Total	Fold Enrichment	Bonferroni	Benjamini	FDR
SP_PIR_KEYWORDS	glycoprotein	116	38.1579	2.88924e-16	ENSMUSG00000032649, ENSMUSG00000020577, ENSMUSG00000010311, ENSMUSG00000027656, ENSMUSG00000040037, ENSMUSG00000027966, ENSMUSG00000062184, ENSMUSG00000070867, ENSMUSG00000036040, ENSMUSG00000046618, ENSMUSG00000042190, ENSMUSG00000031785, ENSMUSG00000031391, ENSMUSG00000031708, ENSMUSG00000036545, ENSMUSG00000054196, ENSMUSG00000026748, ENSMUSG00000036242, ENSMUSG00000031595, ENSMUSG00000027188,…	278	3600	17854	2.06941	9.49241e-14	1.89848e-14	4.44089e-13
SP_PIR_KEYWORDS	signal	100	32.8947	7.50855e-15	ENSMUSG00000029819, ENSMUSG00000032649, ENSMUSG00000010311, ENSMUSG00000027656, ENSMUSG00000040037, ENSMUSG00000027966, ENSMUSG00000070867, ENSMUSG00000036040, ENSMUSG00000046618, ENSMUSG00000026051, ENSMUSG00000031785, ENSMUSG00000031391, ENSMUSG00000019437, ENSMUSG00000036545, ENSMUSG00000054196, ENSMUSG00000026748, ENSMUSG00000036242, ENSMUSG00000031595, ENSMUSG00000027188, ENSMUSG00000052353,…	278	2970	17854	2.16239	2.15161e-12	3.58602e-13	1.00142e-11
SP_PIR_KEYWORDS	Secreted	63	20.7237	5.02344e-14	ENSMUSG00000028197, ENSMUSG00000029819, ENSMUSG00000026981, ENSMUSG00000017344, ENSMUSG00000053846, ENSMUSG00000022548, ENSMUSG00000006014, ENSMUSG00000010311, ENSMUSG00000027656, ENSMUSG00000060572, ENSMUSG00000027966, ENSMUSG00000019929, ENSMUSG00000049001, ENSMUSG00000036040, ENSMUSG00000039883, ENSMUSG00000046618, ENSMUSG00000026051, ENSMUSG00000018916, ENSMUSG00000063727, ENSMUSG00000036545,…	278	1420	17854	2.84933	1.43019e-11	2.04314e-12	6.65357e-11
UP_SEQ_FEATURE	glycosylation site:N-linked (GlcNAc...)	112	36.8421	7.86959e-13	ENSMUSG00000032649, ENSMUSG00000020577, ENSMUSG00000010311, ENSMUSG00000027656, ENSMUSG00000040037, ENSMUSG00000027966, ENSMUSG00000062184, ENSMUSG00000070867, ENSMUSG00000036040, ENSMUSG00000031785, ENSMUSG00000042190, ENSMUSG00000031391, ENSMUSG00000031708, ENSMUSG00000036545, ENSMUSG00000054196, ENSMUSG00000026748, ENSMUSG00000036242, ENSMUSG00000031595, ENSMUSG00000027188, ENSMUSG00000020251,…	276	3444	16021	1.88771	8.08173e-10	8.08173e-10	1.24755e-09
UP_SEQ_FEATURE	signal peptide	100	32.8947	3.55223e-12	ENSMUSG00000029819, ENSMUSG00000032649, ENSMUSG00000010311, ENSMUSG00000027656, ENSMUSG00000040037, ENSMUSG00000027966, ENSMUSG00000070867, ENSMUSG00000036040, ENSMUSG00000046618, ENSMUSG00000026051, ENSMUSG00000031785, ENSMUSG00000031391, ENSMUSG00000019437, ENSMUSG00000036545, ENSMUSG00000054196, ENSMUSG00000026748, ENSMUSG00000036242, ENSMUSG00000031595, ENSMUSG00000027188, ENSMUSG00000052353,…	276	2963	16021	1.95907	3.64818e-09	1.82409e-09	5.63154e-09
GOTERM_CC_FAT	GO:0005576~extracellular region	69	22.6974	7.91361e-12	ENSMUSG00000028197, ENSMUSG00000027419, ENSMUSG00000029819, ENSMUSG00000026981, ENSMUSG00000017344, ENSMUSG00000053846, ENSMUSG00000022548, ENSMUSG00000006014, ENSMUSG00000010311, ENSMUSG00000027656, ENSMUSG00000060572, ENSMUSG00000027966, ENSMUSG00000019929, ENSMUSG00000049001, ENSMUSG00000036040, ENSMUSG00000046618, ENSMUSG00000026051, ENSMUSG00000018916, ENSMUSG00000005360, ENSMUSG00000063727,…	220	1680	12504	2.33435	1.54317e-09	1.54317e-09	9.87783e-09
SP_PIR_KEYWORDS	disulfide bond	75	24.6711	9.18369e-09	ENSMUSG00000027419, ENSMUSG00000026981, ENSMUSG00000017344, ENSMUSG00000053846, ENSMUSG00000022548, ENSMUSG00000006014, ENSMUSG00000027820, ENSMUSG00000045083, ENSMUSG00000010311, ENSMUSG00000060572, ENSMUSG00000040037, ENSMUSG00000019929, ENSMUSG00000036040, ENSMUSG00000046618, ENSMUSG00000042190, ENSMUSG00000036103, ENSMUSG00000018916, ENSMUSG00000031391, ENSMUSG00000063727, ENSMUSG00000036545,…	278	2469	17854	1.95088	2.61735e-06	2.90817e-07	1.21761e-05
UP_SEQ_FEATURE	disulfide bond	70	23.0263	5.09019e-06	ENSMUSG00000027419, ENSMUSG00000026981, ENSMUSG00000017344, ENSMUSG00000053846, ENSMUSG00000022548, ENSMUSG00000006014, ENSMUSG00000027820, ENSMUSG00000045083, ENSMUSG00000010311, ENSMUSG00000060572, ENSMUSG00000040037, ENSMUSG00000019929, ENSMUSG00000036040, ENSMUSG00000046618, ENSMUSG00000042190, ENSMUSG00000036103, ENSMUSG00000018916, ENSMUSG00000031391, ENSMUSG00000063727, ENSMUSG00000036545,…	276	2379	16021	1.70799	0.005214	0.00174103	0.00806936
Annotation Cluster 3	Enrichment Score: 11.23141122280099
Category	Term	Count	%	PValue	Genes	List Total	Pop Hits	Pop Total	Fold Enrichment	Bonferroni	Benjamini	FDR
SP_PIR_KEYWORDS	lipid synthesis	28	9.21053	1.96519e-26	ENSMUSG00000058454, ENSMUSG00000059743, ENSMUSG00000026675, ENSMUSG00000031168, ENSMUSG00000037071, ENSMUSG00000001467, ENSMUSG00000041220, ENSMUSG00000020917, ENSMUSG00000006517, ENSMUSG00000029311, ENSMUSG00000024799, ENSMUSG00000010663, ENSMUSG00000031604, ENSMUSG00000008206, ENSMUSG00000032018, ENSMUSG00000031708, ENSMUSG00000031349, ENSMUSG00000025153, ENSMUSG00000021670, ENSMUSG00000015090,…	278	99	17854	18.1641	5.60081e-24	5.60081e-24	2.60555e-23
GOTERM_BP_FAT	GO:0008610~lipid biosynthetic process	34	11.1842	1.87493e-19	ENSMUSG00000027533, ENSMUSG00000058454, ENSMUSG00000032649, ENSMUSG00000059743, ENSMUSG00000026675, ENSMUSG00000031168, ENSMUSG00000035246, ENSMUSG00000037071, ENSMUSG00000001467, ENSMUSG00000041220, ENSMUSG00000020917, ENSMUSG00000006517, ENSMUSG00000029311, ENSMUSG00000045294, ENSMUSG00000024799, ENSMUSG00000010663, ENSMUSG00000031604, ENSMUSG00000041653, ENSMUSG00000008206, ENSMUSG00000032018,…	217	285	13588	7.47016	2.36991e-16	4.73981e-17	3.05073e-16
SP_PIR_KEYWORDS	endoplasmic reticulum	34	11.1842	6.25046e-09	ENSMUSG00000024987, ENSMUSG00000058454, ENSMUSG00000032649, ENSMUSG00000021708, ENSMUSG00000031168, ENSMUSG00000035246, ENSMUSG00000066441, ENSMUSG00000037071, ENSMUSG00000001467, ENSMUSG00000041220, ENSMUSG00000045294, ENSMUSG00000024799, ENSMUSG00000023045, ENSMUSG00000010663, ENSMUSG00000020593, ENSMUSG00000040703, ENSMUSG00000044461, ENSMUSG00000031604, ENSMUSG00000008206, ENSMUSG00000032281,…	278	678	17854	3.22062	1.78138e-06	2.22672e-07	8.28714e-06
SP_PIR_KEYWORDS	nadp	15	4.93421	4.59373e-08	ENSMUSG00000058454, ENSMUSG00000032018, ENSMUSG00000026675, ENSMUSG00000066441, ENSMUSG00000040181, ENSMUSG00000025153, ENSMUSG00000001467, ENSMUSG00000021670, ENSMUSG00000019102, ENSMUSG00000025150, ENSMUSG00000029311, ENSMUSG00000024799, ENSMUSG00000021273, ENSMUSG00000025950, ENSMUSG00000029361	278	142	17854	6.78412	1.3092e-05	1.30921e-06	6.09057e-05
SP_PIR_KEYWORDS	oxidoreductase	29	9.53947	8.50073e-08	ENSMUSG00000024987, ENSMUSG00000058454, ENSMUSG00000026675, ENSMUSG00000066441, ENSMUSG00000037071, ENSMUSG00000001467, ENSMUSG00000029311, ENSMUSG00000024799, ENSMUSG00000010663, ENSMUSG00000040703, ENSMUSG00000031604, ENSMUSG00000007682, ENSMUSG00000075706, ENSMUSG00000032018, ENSMUSG00000031708, ENSMUSG00000031349, ENSMUSG00000040181, ENSMUSG00000063558, ENSMUSG00000025153, ENSMUSG00000021670,…	278	572	17854	3.25606	2.42268e-05	2.20246e-06	0.000112707
GOTERM_BP_FAT	GO:0055114~oxidation reduction	31	10.1974	2.85047e-07	ENSMUSG00000024987, ENSMUSG00000058454, ENSMUSG00000026675, ENSMUSG00000066441, ENSMUSG00000037071, ENSMUSG00000001467, ENSMUSG00000029311, ENSMUSG00000024799, ENSMUSG00000010663, ENSMUSG00000040703, ENSMUSG00000031604, ENSMUSG00000064294, ENSMUSG00000007682, ENSMUSG00000075706, ENSMUSG00000032018, ENSMUSG00000031196, ENSMUSG00000031708, ENSMUSG00000031349, ENSMUSG00000063558, ENSMUSG00000040181,…	217	672	13588	2.88861	0.000360235	4.50364e-05	0.000463805
GOTERM_CC_FAT	GO:0005783~endoplasmic reticulum	34	11.1842	9.36012e-06	ENSMUSG00000024987, ENSMUSG00000058454, ENSMUSG00000032649, ENSMUSG00000026675, ENSMUSG00000021708, ENSMUSG00000031168, ENSMUSG00000035246, ENSMUSG00000066441, ENSMUSG00000037071, ENSMUSG00000001467, ENSMUSG00000044254, ENSMUSG00000041220, ENSMUSG00000045294, ENSMUSG00000024799, ENSMUSG00000023045, ENSMUSG00000010663, ENSMUSG00000040703, ENSMUSG00000044461, ENSMUSG00000031604, ENSMUSG00000008206,…	220	838	12504	2.30601	0.00182357	0.00036498	0.0116827
Annotation Cluster 4	Enrichment Score: 9.065102152383098
Category	Term	Count	%	PValue	Genes	List Total	Pop Hits	Pop Total	Fold Enrichment	Bonferroni	Benjamini	FDR
GOTERM_CC_FAT	GO:0031012~extracellular matrix	27	8.88158	2.96278e-11	ENSMUSG00000028197, ENSMUSG00000031994, ENSMUSG00000029838, ENSMUSG00000017344, ENSMUSG00000010311, ENSMUSG00000060572, ENSMUSG00000027966, ENSMUSG00000048368, ENSMUSG00000019929, ENSMUSG00000049001, ENSMUSG00000036040, ENSMUSG00000046618, ENSMUSG00000020241, ENSMUSG00000005360, ENSMUSG00000022894, ENSMUSG00000022893, ENSMUSG00000021223, ENSMUSG00000063727, ENSMUSG00000036545, ENSMUSG00000054196,…	220	309	12504	4.96628	5.77741e-09	2.88871e-09	3.69813e-08
GOTERM_CC_FAT	GO:0044421~extracellular region part	43	14.1447	3.59222e-11	ENSMUSG00000028197, ENSMUSG00000031994, ENSMUSG00000029819, ENSMUSG00000027419, ENSMUSG00000026981, ENSMUSG00000029838, ENSMUSG00000017344, ENSMUSG00000020053, ENSMUSG00000002985, ENSMUSG00000044254, ENSMUSG00000010311, ENSMUSG00000060572, ENSMUSG00000027966, ENSMUSG00000048368, ENSMUSG00000019929, ENSMUSG00000049001, ENSMUSG00000036040, ENSMUSG00000020241, ENSMUSG00000046618, ENSMUSG00000022620,…	220	774	12504	3.15758	7.00484e-09	2.33495e-09	4.48381e-08
GOTERM_CC_FAT	GO:0005578~proteinaceous extracellular matrix	25	8.22368	4.14272e-10	ENSMUSG00000028197, ENSMUSG00000031994, ENSMUSG00000017344, ENSMUSG00000029838, ENSMUSG00000010311, ENSMUSG00000060572, ENSMUSG00000027966, ENSMUSG00000048368, ENSMUSG00000019929, ENSMUSG00000036040, ENSMUSG00000020241, ENSMUSG00000005360, ENSMUSG00000022894, ENSMUSG00000022893, ENSMUSG00000021223, ENSMUSG00000063727, ENSMUSG00000036545, ENSMUSG00000054196, ENSMUSG00000066842, ENSMUSG00000026043,…	220	297	12504	4.78421	8.0783e-08	2.01958e-08	5.17094e-07
SP_PIR_KEYWORDS	extracellular matrix	16	5.26316	1.24521e-06	ENSMUSG00000031994, ENSMUSG00000028197, ENSMUSG00000022894, ENSMUSG00000022893, ENSMUSG00000036545, ENSMUSG00000054196, ENSMUSG00000010311, ENSMUSG00000060572, ENSMUSG00000026043, ENSMUSG00000027966, ENSMUSG00000048368, ENSMUSG00000019929, ENSMUSG00000049723, ENSMUSG00000038156, ENSMUSG00000027750, ENSMUSG00000020241	278	213	17854	4.82426	0.000354823	2.95734e-05	0.00165095
Annotation Cluster 5	Enrichment Score: 6.663416378268464
Category	Term	Count	%	PValue	Genes	List Total	Pop Hits	Pop Total	Fold Enrichment	Bonferroni	Benjamini	FDR
GOTERM_BP_FAT	GO:0006695~cholesterol biosynthetic process	15	4.93421	3.07528e-20	ENSMUSG00000058454, ENSMUSG00000059743, ENSMUSG00000026675, ENSMUSG00000031349, ENSMUSG00000031168, ENSMUSG00000001467, ENSMUSG00000021670, ENSMUSG00000006517, ENSMUSG00000058258, ENSMUSG00000027952, ENSMUSG00000045294, ENSMUSG00000024799, ENSMUSG00000034926, ENSMUSG00000021273, ENSMUSG00000041939	217	23	13588	40.8375	3.88715e-17	1.29572e-17	5.00385e-17
SP_PIR_KEYWORDS	Cholesterol biosynthesis	13	4.27632	2.60177e-18	ENSMUSG00000058454, ENSMUSG00000059743, ENSMUSG00000031349, ENSMUSG00000031168, ENSMUSG00000001467, ENSMUSG00000021670, ENSMUSG00000006517, ENSMUSG00000058258, ENSMUSG00000027952, ENSMUSG00000024799, ENSMUSG00000034926, ENSMUSG00000021273, ENSMUSG00000041939	278	18	17854	46.3833	7.41505e-16	1.85376e-16	3.44955e-15
KEGG_PATHWAY	mmu00900:Terpenoid backbone biosynthesis	7	2.30263	1.4986e-07	ENSMUSG00000027952, ENSMUSG00000059743, ENSMUSG00000023832, ENSMUSG00000021670, ENSMUSG00000041939, ENSMUSG00000006517, ENSMUSG00000058258	116	14	5738	24.7328	1.85824e-05	9.29127e-06	0.00017305
GOTERM_BP_FAT	GO:0006720~isoprenoid metabolic process	8	2.63158	1.13404e-05	ENSMUSG00000024987, ENSMUSG00000059743, ENSMUSG00000021273, ENSMUSG00000066441, ENSMUSG00000021670, ENSMUSG00000041939, ENSMUSG00000006517, ENSMUSG00000058258	217	49	13588	10.2233	0.0142321	0.00159144	0.0184507
GOTERM_BP_FAT	GO:0008299~isoprenoid biosynthetic process	6	1.97368	2.04705e-05	ENSMUSG00000059743, ENSMUSG00000021273, ENSMUSG00000021670, ENSMUSG00000041939, ENSMUSG00000006517, ENSMUSG00000058258	217	22	13588	17.0775	0.0255431	0.00258415	0.0333027
SP_PIR_KEYWORDS	Isoprene biosynthesis	3	0.986842	0.00478413	ENSMUSG00000059743, ENSMUSG00000021273, ENSMUSG00000058258	278	7	17854	27.5242	0.745065	0.0602345	6.16032
GOTERM_CC_FAT	GO:0042579~microbody	6	1.97368	0.0358942	ENSMUSG00000027952, ENSMUSG00000032883, ENSMUSG00000021670, ENSMUSG00000041939, ENSMUSG00000006517, ENSMUSG00000058258	220	104	12504	3.27902	0.999198	0.378242	36.6357
GOTERM_CC_FAT	GO:0005777~peroxisome	6	1.97368	0.0358942	ENSMUSG00000027952, ENSMUSG00000032883, ENSMUSG00000021670, ENSMUSG00000041939, ENSMUSG00000006517, ENSMUSG00000058258	220	104	12504	3.27902	0.999198	0.378242	36.6357
SP_PIR_KEYWORDS	peroxisome	5	1.64474	0.0623454	ENSMUSG00000027952, ENSMUSG00000032883, ENSMUSG00000021670, ENSMUSG00000041939, ENSMUSG00000058258	278	96	17854	3.34495	1	0.390948	57.4076
Annotation Cluster 6	Enrichment Score: 5.088862207734632
Category	Term	Count	%	PValue	Genes	List Total	Pop Hits	Pop Total	Fold Enrichment	Bonferroni	Benjamini	FDR
GOTERM_MF_FAT	GO:0001871~pattern binding	13	4.27632	6.87093e-07	ENSMUSG00000031994, ENSMUSG00000022893, ENSMUSG00000053846, ENSMUSG00000017344, ENSMUSG00000029838, ENSMUSG00000051920, ENSMUSG00000006014, ENSMUSG00000022860, ENSMUSG00000015568, ENSMUSG00000002985, ENSMUSG00000019929, ENSMUSG00000049001, ENSMUSG00000027750	207	128	13288	6.51963	0.000303649	0.000303649	0.000972274
GOTERM_MF_FAT	GO:0030247~polysaccharide binding	13	4.27632	6.87093e-07	ENSMUSG00000031994, ENSMUSG00000022893, ENSMUSG00000053846, ENSMUSG00000017344, ENSMUSG00000029838, ENSMUSG00000051920, ENSMUSG00000006014, ENSMUSG00000022860, ENSMUSG00000015568, ENSMUSG00000002985, ENSMUSG00000019929, ENSMUSG00000049001, ENSMUSG00000027750	207	128	13288	6.51963	0.000303649	0.000303649	0.000972274
SP_PIR_KEYWORDS	heparin-binding	9	2.96053	1.46905e-06	ENSMUSG00000031994, ENSMUSG00000022893, ENSMUSG00000017344, ENSMUSG00000053846, ENSMUSG00000029838, ENSMUSG00000051920, ENSMUSG00000027750, ENSMUSG00000015568, ENSMUSG00000002985	278	53	17854	10.9058	0.000418591	3.22056e-05	0.00194771
GOTERM_MF_FAT	GO:0005539~glycosaminoglycan binding	12	3.94737	1.51891e-06	ENSMUSG00000031994, ENSMUSG00000022893, ENSMUSG00000019929, ENSMUSG00000049001, ENSMUSG00000017344, ENSMUSG00000053846, ENSMUSG00000029838, ENSMUSG00000051920, ENSMUSG00000027750, ENSMUSG00000022860, ENSMUSG00000015568, ENSMUSG00000002985	207	114	13288	6.75718	0.000671134	0.000335623	0.00214933
GOTERM_MF_FAT	GO:0008201~heparin binding	10	3.28947	5.29534e-06	ENSMUSG00000031994, ENSMUSG00000022893, ENSMUSG00000049001, ENSMUSG00000017344, ENSMUSG00000053846, ENSMUSG00000029838, ENSMUSG00000051920, ENSMUSG00000027750, ENSMUSG00000015568, ENSMUSG00000002985	207	83	13288	7.73412	0.00233781	0.000779878	0.00749297
GOTERM_MF_FAT	GO:0030246~carbohydrate binding	16	5.26316	0.000126922	ENSMUSG00000031994, ENSMUSG00000047963, ENSMUSG00000022893, ENSMUSG00000053846, ENSMUSG00000017344, ENSMUSG00000029838, ENSMUSG00000051920, ENSMUSG00000006014, ENSMUSG00000022860, ENSMUSG00000015568, ENSMUSG00000002985, ENSMUSG00000019929, ENSMUSG00000049001, ENSMUSG00000027750, ENSMUSG00000036103, ENSMUSG00000031391	207	317	13288	3.24004	0.0545584	0.0139279	0.179453
UP_SEQ_FEATURE	region of interest:Heparin-binding	4	1.31579	0.00337236	ENSMUSG00000017344, ENSMUSG00000053846, ENSMUSG00000015568, ENSMUSG00000002985	276	18	16021	12.8994	0.96886	0.293143	5.21448
Annotation Cluster 7	Enrichment Score: 3.3580452696649967
Category	Term	Count	%	PValue	Genes	List Total	Pop Hits	Pop Total	Fold Enrichment	Bonferroni	Benjamini	FDR
UP_SEQ_FEATURE	short sequence motif:Histidine box-1	5	1.64474	1.64427e-05	ENSMUSG00000024665, ENSMUSG00000032018, ENSMUSG00000010663, ENSMUSG00000037071, ENSMUSG00000031604	276	10	16021	29.0236	0.016745	0.0042128	0.026064
UP_SEQ_FEATURE	short sequence motif:Histidine box-2	5	1.64474	1.64427e-05	ENSMUSG00000024665, ENSMUSG00000032018, ENSMUSG00000010663, ENSMUSG00000037071, ENSMUSG00000031604	276	10	16021	29.0236	0.016745	0.0042128	0.026064
UP_SEQ_FEATURE	short sequence motif:Histidine box-3	5	1.64474	1.64427e-05	ENSMUSG00000024665, ENSMUSG00000032018, ENSMUSG00000010663, ENSMUSG00000037071, ENSMUSG00000031604	276	10	16021	29.0236	0.016745	0.0042128	0.026064
GOTERM_BP_FAT	GO:0006631~fatty acid metabolic process	12	3.94737	0.000173627	ENSMUSG00000032281, ENSMUSG00000024665, ENSMUSG00000029482, ENSMUSG00000032018, ENSMUSG00000010663, ENSMUSG00000037071, ENSMUSG00000031604, ENSMUSG00000025153, ENSMUSG00000032883, ENSMUSG00000041220, ENSMUSG00000034853, ENSMUSG00000015090	217	184	13588	4.08375	0.197066	0.0167416	0.282137
GOTERM_BP_FAT	GO:0006633~fatty acid biosynthetic process	8	2.63158	0.000298745	ENSMUSG00000024665, ENSMUSG00000032018, ENSMUSG00000010663, ENSMUSG00000037071, ENSMUSG00000031604, ENSMUSG00000025153, ENSMUSG00000041220, ENSMUSG00000015090	217	81	13588	6.18445	0.314543	0.0266158	0.484987
SP_PIR_KEYWORDS	Fatty acid biosynthesis	6	1.97368	0.000706508	ENSMUSG00000024665, ENSMUSG00000010663, ENSMUSG00000037071, ENSMUSG00000025153, ENSMUSG00000041220, ENSMUSG00000015090	278	46	17854	8.37692	0.182436	0.0125102	0.932675
GOTERM_BP_FAT	GO:0046394~carboxylic acid biosynthetic process	9	2.96053	0.00186043	ENSMUSG00000005360, ENSMUSG00000024665, ENSMUSG00000032018, ENSMUSG00000010663, ENSMUSG00000037071, ENSMUSG00000031604, ENSMUSG00000025153, ENSMUSG00000041220, ENSMUSG00000015090	217	141	13588	3.99686	0.904991	0.1293	2.98453
GOTERM_BP_FAT	GO:0016053~organic acid biosynthetic process	9	2.96053	0.00186043	ENSMUSG00000005360, ENSMUSG00000024665, ENSMUSG00000032018, ENSMUSG00000010663, ENSMUSG00000037071, ENSMUSG00000031604, ENSMUSG00000025153, ENSMUSG00000041220, ENSMUSG00000015090	217	141	13588	3.99686	0.904991	0.1293	2.98453
KEGG_PATHWAY	mmu01040:Biosynthesis of unsaturated fatty acids	5	1.64474	0.00188192	ENSMUSG00000024665, ENSMUSG00000031708, ENSMUSG00000010663, ENSMUSG00000037071, ENSMUSG00000041220	116	27	5738	9.16028	0.208304	0.0749054	2.1517
GOTERM_MF_FAT	GO:0016717~oxidoreductase activity, acting on paired donors, with oxidation of a pair of donors resulting in the reduction of molecular oxygen to two molecules of water	3	0.986842	0.00801447	ENSMUSG00000024665, ENSMUSG00000010663, ENSMUSG00000037071	207	9	13288	21.3977	0.971466	0.239356	10.7623
INTERPRO	IPR005804:Fatty acid desaturase, type 1	3	0.986842	0.013547	ENSMUSG00000024665, ENSMUSG00000010663, ENSMUSG00000037071	269	12	17763	16.5084	0.999684	0.489187	18.2112
Annotation Cluster 8	Enrichment Score: 3.1414177728134045
Category	Term	Count	%	PValue	Genes	List Total	Pop Hits	Pop Total	Fold Enrichment	Bonferroni	Benjamini	FDR
GOTERM_BP_FAT	GO:0007155~cell adhesion	21	6.90789	0.000633821	ENSMUSG00000028197, ENSMUSG00000031196, ENSMUSG00000017344, ENSMUSG00000030862, ENSMUSG00000015533, ENSMUSG00000028369, ENSMUSG00000027656, ENSMUSG00000040037, ENSMUSG00000026768, ENSMUSG00000027966, ENSMUSG00000048368, ENSMUSG00000038156, ENSMUSG00000021186, ENSMUSG00000027750, ENSMUSG00000046743, ENSMUSG00000026413, ENSMUSG00000020241, ENSMUSG00000049100, ENSMUSG00000032925, ENSMUSG00000001552,…	217	561	13588	2.34397	0.551301	0.0520248	1.02633
GOTERM_BP_FAT	GO:0022610~biological adhesion	21	6.90789	0.000648065	ENSMUSG00000028197, ENSMUSG00000031196, ENSMUSG00000017344, ENSMUSG00000030862, ENSMUSG00000015533, ENSMUSG00000028369, ENSMUSG00000027656, ENSMUSG00000040037, ENSMUSG00000026768, ENSMUSG00000027966, ENSMUSG00000048368, ENSMUSG00000038156, ENSMUSG00000021186, ENSMUSG00000027750, ENSMUSG00000046743, ENSMUSG00000026413, ENSMUSG00000020241, ENSMUSG00000049100, ENSMUSG00000032925, ENSMUSG00000001552,…	217	562	13588	2.3398	0.559313	0.0499244	1.04928
SP_PIR_KEYWORDS	cell adhesion	16	5.26316	0.000916561	ENSMUSG00000017344, ENSMUSG00000015533, ENSMUSG00000028369, ENSMUSG00000027656, ENSMUSG00000040037, ENSMUSG00000026768, ENSMUSG00000048368, ENSMUSG00000038156, ENSMUSG00000027750, ENSMUSG00000021186, ENSMUSG00000046743, ENSMUSG00000026413, ENSMUSG00000020241, ENSMUSG00000049100, ENSMUSG00000001552, ENSMUSG00000031391	278	380	17854	2.70413	0.229981	0.0152554	1.20841
Annotation Cluster 9	Enrichment Score: 2.7842120462869384
Category	Term	Count	%	PValue	Genes	List Total	Pop Hits	Pop Total	Fold Enrichment	Bonferroni	Benjamini	FDR
SP_PIR_KEYWORDS	cholesterol metabolism	5	1.64474	0.00113068	ENSMUSG00000022463, ENSMUSG00000045294, ENSMUSG00000032193, ENSMUSG00000023045, ENSMUSG00000044254	278	30	17854	10.7038	0.27561	0.017753	1.48876
SP_PIR_KEYWORDS	lipid metabolism	9	2.96053	0.00129056	ENSMUSG00000032281, ENSMUSG00000022463, ENSMUSG00000045294, ENSMUSG00000029482, ENSMUSG00000032193, ENSMUSG00000023045, ENSMUSG00000032883, ENSMUSG00000041653, ENSMUSG00000044254	278	136	17854	4.25005	0.307916	0.0191845	1.69762
SP_PIR_KEYWORDS	steroid metabolism	5	1.64474	0.00304261	ENSMUSG00000022463, ENSMUSG00000045294, ENSMUSG00000032193, ENSMUSG00000023045, ENSMUSG00000044254	278	39	17854	8.23372	0.580405	0.0424939	3.95965
Annotation Cluster 10	Enrichment Score: 2.3596064214212062
Category	Term	Count	%	PValue	Genes	List Total	Pop Hits	Pop Total	Fold Enrichment	Bonferroni	Benjamini	FDR
GOTERM_CC_FAT	GO:0005624~membrane fraction	19	6.25	0.00375358	ENSMUSG00000032281, ENSMUSG00000024987, ENSMUSG00000001827, ENSMUSG00000031168, ENSMUSG00000054640, ENSMUSG00000040181, ENSMUSG00000022206, ENSMUSG00000001467, ENSMUSG00000021670, ENSMUSG00000032883, ENSMUSG00000068747, ENSMUSG00000024665, ENSMUSG00000023045, ENSMUSG00000039057, ENSMUSG00000040653, ENSMUSG00000040703, ENSMUSG00000022620, ENSMUSG00000022351, ENSMUSG00000031391	220	510	12504	2.11743	0.519691	0.09946	4.58556
GOTERM_CC_FAT	GO:0005792~microsome	10	3.28947	0.00383306	ENSMUSG00000032281, ENSMUSG00000068747, ENSMUSG00000024987, ENSMUSG00000031168, ENSMUSG00000040703, ENSMUSG00000040181, ENSMUSG00000001467, ENSMUSG00000032883, ENSMUSG00000021670, ENSMUSG00000022351	220	176	12504	3.22934	0.527105	0.0893624	4.68053
GOTERM_CC_FAT	GO:0000267~cell fraction	21	6.90789	0.00404913	ENSMUSG00000032281, ENSMUSG00000075706, ENSMUSG00000024987, ENSMUSG00000001827, ENSMUSG00000031168, ENSMUSG00000054640, ENSMUSG00000040181, ENSMUSG00000022206, ENSMUSG00000001467, ENSMUSG00000021670, ENSMUSG00000032883, ENSMUSG00000025175, ENSMUSG00000068747, ENSMUSG00000024665, ENSMUSG00000023045, ENSMUSG00000039057, ENSMUSG00000040653, ENSMUSG00000040703, ENSMUSG00000022620, ENSMUSG00000022351,…	220	596	12504	2.00262	0.546692	0.084156	4.93828
SP_PIR_KEYWORDS	microsome	7	2.30263	0.0046656	ENSMUSG00000032281, ENSMUSG00000024987, ENSMUSG00000040703, ENSMUSG00000040181, ENSMUSG00000001467, ENSMUSG00000032883, ENSMUSG00000022351	278	100	17854	4.49561	0.736264	0.0614949	6.01203
GOTERM_CC_FAT	GO:0042598~vesicular fraction	10	3.28947	0.00476992	ENSMUSG00000032281, ENSMUSG00000068747, ENSMUSG00000024987, ENSMUSG00000031168, ENSMUSG00000040703, ENSMUSG00000040181, ENSMUSG00000001467, ENSMUSG00000032883, ENSMUSG00000021670, ENSMUSG00000022351	220	182	12504	3.12288	0.606376	0.0890214	5.79345
GOTERM_CC_FAT	GO:0005626~insoluble fraction	19	6.25	0.00536527	ENSMUSG00000032281, ENSMUSG00000024987, ENSMUSG00000001827, ENSMUSG00000031168, ENSMUSG00000054640, ENSMUSG00000040181, ENSMUSG00000022206, ENSMUSG00000001467, ENSMUSG00000021670, ENSMUSG00000032883, ENSMUSG00000068747, ENSMUSG00000024665, ENSMUSG00000023045, ENSMUSG00000039057, ENSMUSG00000040653, ENSMUSG00000040703, ENSMUSG00000022620, ENSMUSG00000022351, ENSMUSG00000031391	220	528	12504	2.04525	0.649727	0.0909613	6.49446
Annotation Cluster 11	Enrichment Score: 2.1050574102658572
Category	Term	Count	%	PValue	Genes	List Total	Pop Hits	Pop Total	Fold Enrichment	Bonferroni	Benjamini	FDR
INTERPRO	IPR000884:Thrombospondin, type 1 repeat	9	2.96053	2.75657e-06	ENSMUSG00000031994, ENSMUSG00000022894, ENSMUSG00000022893, ENSMUSG00000021223, ENSMUSG00000038156, ENSMUSG00000051920, ENSMUSG00000036040, ENSMUSG00000036545, ENSMUSG00000027656	269	59	17763	10.0729	0.00162781	0.00162781	0.00406275
SMART	SM00209:TSP1	9	2.96053	2.86693e-06	ENSMUSG00000031994, ENSMUSG00000022894, ENSMUSG00000022893, ENSMUSG00000021223, ENSMUSG00000038156, ENSMUSG00000051920, ENSMUSG00000036040, ENSMUSG00000036545, ENSMUSG00000027656	141	59	9131	9.87847	0.000364034	0.000364034	0.00332474
INTERPRO	IPR010294:ADAM-TS Spacer 1	6	1.97368	7.36534e-06	ENSMUSG00000031994, ENSMUSG00000022894, ENSMUSG00000022893, ENSMUSG00000021223, ENSMUSG00000036040, ENSMUSG00000036545	269	19	17763	20.8527	0.00434347	0.0021741	0.010855
INTERPRO	IPR013273:Peptidase M12B, ADAM-TS	6	1.97368	9.69979e-06	ENSMUSG00000031994, ENSMUSG00000022894, ENSMUSG00000022893, ENSMUSG00000021223, ENSMUSG00000036040, ENSMUSG00000036545	269	20	17763	19.81	0.0057162	0.00190904	0.0142953
UP_SEQ_FEATURE	domain:TSP type-1 1	7	2.30263	3.06006e-05	ENSMUSG00000031994, ENSMUSG00000022894, ENSMUSG00000022893, ENSMUSG00000021223, ENSMUSG00000038156, ENSMUSG00000036040, ENSMUSG00000036545	276	36	16021	11.2869	0.0309386	0.00626575	0.0485012
UP_SEQ_FEATURE	domain:TSP type-1 2	7	2.30263	3.06006e-05	ENSMUSG00000031994, ENSMUSG00000022894, ENSMUSG00000022893, ENSMUSG00000021223, ENSMUSG00000038156, ENSMUSG00000036040, ENSMUSG00000036545	276	36	16021	11.2869	0.0309386	0.00626575	0.0485012
UP_SEQ_FEATURE	compositionally biased region:Cys-rich	10	3.28947	0.000510864	ENSMUSG00000031994, ENSMUSG00000022894, ENSMUSG00000022893, ENSMUSG00000048368, ENSMUSG00000019929, ENSMUSG00000028289, ENSMUSG00000036545, ENSMUSG00000052504, ENSMUSG00000010311, ENSMUSG00000027188	276	134	16021	4.33187	0.408321	0.0722289	0.806825
UP_SEQ_FEATURE	domain:TSP type-1 3	5	1.64474	0.00109187	ENSMUSG00000022893, ENSMUSG00000021223, ENSMUSG00000038156, ENSMUSG00000036040, ENSMUSG00000036545	276	27	16021	10.7495	0.674361	0.130855	1.71702
GOTERM_MF_FAT	GO:0004222~metalloendopeptidase activity	8	2.63158	0.00197348	ENSMUSG00000031994, ENSMUSG00000022894, ENSMUSG00000022893, ENSMUSG00000021223, ENSMUSG00000049723, ENSMUSG00000036040, ENSMUSG00000036545, ENSMUSG00000027820	207	114	13288	4.50479	0.582362	0.103397	2.75665
INTERPRO	IPR006025:Peptidase M, neutral zinc metallopeptidases, zinc-binding site	7	2.30263	0.00202964	ENSMUSG00000031994, ENSMUSG00000022894, ENSMUSG00000022893, ENSMUSG00000049723, ENSMUSG00000036545, ENSMUSG00000028024, ENSMUSG00000027820	269	87	17763	5.31304	0.699027	0.259318	2.95007
UP_SEQ_FEATURE	region of interest:Spacer	4	1.31579	0.00237377	ENSMUSG00000031994, ENSMUSG00000022894, ENSMUSG00000022893, ENSMUSG00000036545	276	16	16021	14.5118	0.912906	0.237533	3.69761
GOTERM_MF_FAT	GO:0008237~metallopeptidase activity	10	3.28947	0.0025658	ENSMUSG00000031994, ENSMUSG00000022894, ENSMUSG00000022893, ENSMUSG00000021223, ENSMUSG00000049723, ENSMUSG00000030862, ENSMUSG00000036040, ENSMUSG00000036545, ENSMUSG00000028024, ENSMUSG00000027820	207	187	13288	3.43279	0.678752	0.118536	3.57014
UP_SEQ_FEATURE	domain:TSP type-1 4	4	1.31579	0.00687108	ENSMUSG00000021223, ENSMUSG00000038156, ENSMUSG00000036040, ENSMUSG00000036545	276	23	16021	10.0951	0.999159	0.419978	10.3544
SP_PIR_KEYWORDS	zymogen	9	2.96053	0.0126823	ENSMUSG00000031994, ENSMUSG00000027419, ENSMUSG00000022894, ENSMUSG00000022893, ENSMUSG00000025232, ENSMUSG00000027603, ENSMUSG00000049723, ENSMUSG00000036545, ENSMUSG00000044254	278	199	17854	2.90456	0.973684	0.135413	15.5679
UP_SEQ_FEATURE	domain:PLAC	3	0.986842	0.0145775	ENSMUSG00000021223, ENSMUSG00000036040, ENSMUSG00000036545	276	11	16021	15.831	1	0.610378	20.769
SP_PIR_KEYWORDS	metalloprotease	7	2.30263	0.026478	ENSMUSG00000031994, ENSMUSG00000022894, ENSMUSG00000022893, ENSMUSG00000049723, ENSMUSG00000036545, ENSMUSG00000028024, ENSMUSG00000027820	278	146	17854	3.07919	0.999523	0.231813	29.938
UP_SEQ_FEATURE	domain:Disintegrin	4	1.31579	0.0271246	ENSMUSG00000031994, ENSMUSG00000022894, ENSMUSG00000022893, ENSMUSG00000036545	276	38	16021	6.11022	1	0.791744	35.3354
UP_SEQ_FEATURE	domain:Peptidase M12B	4	1.31579	0.029022	ENSMUSG00000031994, ENSMUSG00000022894, ENSMUSG00000022893, ENSMUSG00000036545	276	39	16021	5.95355	1	0.796467	37.306
INTERPRO	IPR010909:PLAC	3	0.986842	0.0295971	ENSMUSG00000021223, ENSMUSG00000036040, ENSMUSG00000036545	269	18	17763	11.0056	1	0.693865	35.777
INTERPRO	IPR018358:Disintegrin, conserved site	4	1.31579	0.0320209	ENSMUSG00000031994, ENSMUSG00000022894, ENSMUSG00000022893, ENSMUSG00000036545	269	46	17763	5.74204	1	0.699445	38.1011
INTERPRO	IPR002870:Peptidase M12B, propeptide	4	1.31579	0.0416049	ENSMUSG00000031994, ENSMUSG00000022894, ENSMUSG00000022893, ENSMUSG00000036545	269	51	17763	5.17909	1	0.771754	46.5446
UP_SEQ_FEATURE	domain:TSP type-1 5	3	0.986842	0.0455235	ENSMUSG00000021223, ENSMUSG00000038156, ENSMUSG00000036040	276	20	16021	8.70707	1	0.897571	52.2239
INTERPRO	IPR001590:Peptidase M12B, ADAM/reprolysin	4	1.31579	0.0457977	ENSMUSG00000031994, ENSMUSG00000022894, ENSMUSG00000022893, ENSMUSG00000036545	269	53	17763	4.98366	1	0.749749	49.8897
UP_SEQ_FEATURE	metal ion-binding site:Zinc; catalytic	6	1.97368	0.0527284	ENSMUSG00000031994, ENSMUSG00000022894, ENSMUSG00000022893, ENSMUSG00000036545, ENSMUSG00000028024, ENSMUSG00000027820	276	118	16021	2.95155	1	0.90153	57.6316
GOTERM_MF_FAT	GO:0004175~endopeptidase activity	11	3.61842	0.121213	ENSMUSG00000031994, ENSMUSG00000027419, ENSMUSG00000022894, ENSMUSG00000022893, ENSMUSG00000021223, ENSMUSG00000049723, ENSMUSG00000036040, ENSMUSG00000036545, ENSMUSG00000027820, ENSMUSG00000044254, ENSMUSG00000027188	207	421	13288	1.67726	1	0.768787	83.9337
UP_SEQ_FEATURE	short sequence motif:Cysteine switch	3	0.986842	0.144109	ENSMUSG00000022894, ENSMUSG00000022893, ENSMUSG00000049723	276	39	16021	4.46516	1	0.979715	91.5159
GOTERM_MF_FAT	GO:0070011~peptidase activity, acting on L-amino acid peptides	13	4.27632	0.226564	ENSMUSG00000031994, ENSMUSG00000027419, ENSMUSG00000022894, ENSMUSG00000022893, ENSMUSG00000021223, ENSMUSG00000049723, ENSMUSG00000030862, ENSMUSG00000036040, ENSMUSG00000036545, ENSMUSG00000028024, ENSMUSG00000027820, ENSMUSG00000044254, ENSMUSG00000027188	207	603	13288	1.38393	1	0.910729	97.3629
GOTERM_MF_FAT	GO:0008233~peptidase activity	13	4.27632	0.270755	ENSMUSG00000031994, ENSMUSG00000027419, ENSMUSG00000022894, ENSMUSG00000022893, ENSMUSG00000021223, ENSMUSG00000049723, ENSMUSG00000030862, ENSMUSG00000036040, ENSMUSG00000036545, ENSMUSG00000028024, ENSMUSG00000027820, ENSMUSG00000044254, ENSMUSG00000027188	207	629	13288	1.32673	1	0.928152	98.853
SP_PIR_KEYWORDS	Protease	9	2.96053	0.534716	ENSMUSG00000031994, ENSMUSG00000027419, ENSMUSG00000022894, ENSMUSG00000022893, ENSMUSG00000049723, ENSMUSG00000036545, ENSMUSG00000028024, ENSMUSG00000027820, ENSMUSG00000044254	278	509	17854	1.13557	1	0.938921	99.9961
GOTERM_BP_FAT	GO:0006508~proteolysis	14	4.60526	0.846547	ENSMUSG00000031994, ENSMUSG00000022894, ENSMUSG00000027419, ENSMUSG00000022893, ENSMUSG00000030862, ENSMUSG00000036545, ENSMUSG00000027820, ENSMUSG00000044254, ENSMUSG00000027188, ENSMUSG00000049723, ENSMUSG00000034926, ENSMUSG00000020027, ENSMUSG00000028024, ENSMUSG00000032578	217	1034	13588	0.847819	1	0.999974	100
SP_PIR_KEYWORDS	hydrolase	20	6.57895	0.852171	ENSMUSG00000031994, ENSMUSG00000022894, ENSMUSG00000027419, ENSMUSG00000022893, ENSMUSG00000025232, ENSMUSG00000053846, ENSMUSG00000036545, ENSMUSG00000015568, ENSMUSG00000025153, ENSMUSG00000027820, ENSMUSG00000044254, ENSMUSG00000071047, ENSMUSG00000034853, ENSMUSG00000051855, ENSMUSG00000049723, ENSMUSG00000028024, ENSMUSG00000020593, ENSMUSG00000022620, ENSMUSG00000059173, ENSMUSG00000041653	278	1500	17854	0.856307	1	0.997144	100
GOTERM_MF_FAT	GO:0008270~zinc ion binding	16	5.26316	0.999932	ENSMUSG00000031994, ENSMUSG00000000440, ENSMUSG00000022894, ENSMUSG00000022893, ENSMUSG00000021223, ENSMUSG00000006360, ENSMUSG00000030862, ENSMUSG00000036545, ENSMUSG00000026875, ENSMUSG00000022508, ENSMUSG00000038248, ENSMUSG00000025153, ENSMUSG00000027820, ENSMUSG00000049723, ENSMUSG00000036040, ENSMUSG00000028024	207	2105	13288	0.48793	1	1	100
SP_PIR_KEYWORDS	zinc	11	3.61842	0.999995	ENSMUSG00000031994, ENSMUSG00000000440, ENSMUSG00000022894, ENSMUSG00000022893, ENSMUSG00000006360, ENSMUSG00000049723, ENSMUSG00000036545, ENSMUSG00000028024, ENSMUSG00000022508, ENSMUSG00000038248, ENSMUSG00000027820	278	1886	17854	0.374578	1	1	100
Annotation Cluster 12	Enrichment Score: 1.992352487839656
Category	Term	Count	%	PValue	Genes	List Total	Pop Hits	Pop Total	Fold Enrichment	Bonferroni	Benjamini	FDR
GOTERM_BP_FAT	GO:0006732~coenzyme metabolic process	9	2.96053	0.0020329	ENSMUSG00000075706, ENSMUSG00000001827, ENSMUSG00000027603, ENSMUSG00000027605, ENSMUSG00000025950, ENSMUSG00000021670, ENSMUSG00000000168, ENSMUSG00000025150, ENSMUSG00000020917	217	143	13588	3.94096	0.923632	0.133159	3.25692
GOTERM_BP_FAT	GO:0051186~cofactor metabolic process	10	3.28947	0.00253141	ENSMUSG00000075706, ENSMUSG00000001827, ENSMUSG00000027603, ENSMUSG00000026532, ENSMUSG00000027605, ENSMUSG00000025950, ENSMUSG00000021670, ENSMUSG00000000168, ENSMUSG00000025150, ENSMUSG00000020917	217	182	13588	3.44052	0.959391	0.155169	4.04025
GOTERM_BP_FAT	GO:0006085~acetyl-CoA biosynthetic process	3	0.986842	0.00361744	ENSMUSG00000027605, ENSMUSG00000000168, ENSMUSG00000020917	217	6	13588	31.3088	0.989753	0.204701	5.72619
GOTERM_BP_FAT	GO:0006084~acetyl-CoA metabolic process	4	1.31579	0.012832	ENSMUSG00000027605, ENSMUSG00000025950, ENSMUSG00000000168, ENSMUSG00000020917	217	31	13588	8.07968	1	0.466274	18.9532
GOTERM_BP_FAT	GO:0051188~cofactor biosynthetic process	5	1.64474	0.0570176	ENSMUSG00000027603, ENSMUSG00000026532, ENSMUSG00000027605, ENSMUSG00000000168, ENSMUSG00000020917	217	91	13588	3.44052	1	0.759984	61.5282
GOTERM_BP_FAT	GO:0009108~coenzyme biosynthetic process	4	1.31579	0.0816021	ENSMUSG00000027603, ENSMUSG00000027605, ENSMUSG00000000168, ENSMUSG00000020917	217	64	13588	3.91359	1	0.828623	74.9696
Annotation Cluster 13	Enrichment Score: 1.808146866529965
Category	Term	Count	%	PValue	Genes	List Total	Pop Hits	Pop Total	Fold Enrichment	Bonferroni	Benjamini	FDR
UP_SEQ_FEATURE	nucleotide phosphate-binding region:NADP	6	1.97368	0.00390453	ENSMUSG00000066441, ENSMUSG00000040181, ENSMUSG00000025950, ENSMUSG00000029361, ENSMUSG00000025150, ENSMUSG00000029311	276	61	16021	5.70955	0.982008	0.30598	6.0137
INTERPRO	IPR016040:NAD(P)-binding domain	8	2.63158	0.00806798	ENSMUSG00000026675, ENSMUSG00000031349, ENSMUSG00000066441, ENSMUSG00000029201, ENSMUSG00000025153, ENSMUSG00000025150, ENSMUSG00000020917, ENSMUSG00000029311	269	151	17763	3.49846	0.991667	0.450331	11.2542
COG_ONTOLOGY	Secondary metabolites biosynthesis, transport, and catabolism / General function prediction only	3	0.986842	0.0111796	ENSMUSG00000026675, ENSMUSG00000066441, ENSMUSG00000025153	27	13	2040	17.4359	0.135975	0.135975	7.17301
INTERPRO	IPR002198:Short-chain dehydrogenase/reductase SDR	5	1.64474	0.0158708	ENSMUSG00000026675, ENSMUSG00000066441, ENSMUSG00000025153, ENSMUSG00000025150, ENSMUSG00000029311	269	64	17763	5.15886	0.999922	0.516788	21.0055
UP_SEQ_FEATURE	binding site:Substrate	10	3.28947	0.0482959	ENSMUSG00000027952, ENSMUSG00000026675, ENSMUSG00000017390, ENSMUSG00000066441, ENSMUSG00000029201, ENSMUSG00000022620, ENSMUSG00000025950, ENSMUSG00000025150, ENSMUSG00000029311, ENSMUSG00000058258	276	275	16021	2.1108	1	0.900818	54.377
INTERPRO	IPR002347:Glucose/ribitol dehydrogenase	4	1.31579	0.0524625	ENSMUSG00000026675, ENSMUSG00000066441, ENSMUSG00000025150, ENSMUSG00000029311	269	56	17763	4.71668	1	0.734731	54.808
Annotation Cluster 14	Enrichment Score: 1.7253468310437567
Category	Term	Count	%	PValue	Genes	List Total	Pop Hits	Pop Total	Fold Enrichment	Bonferroni	Benjamini	FDR
GOTERM_MF_FAT	GO:0008083~growth factor activity	8	2.63158	0.00639616	ENSMUSG00000057967, ENSMUSG00000031230, ENSMUSG00000029838, ENSMUSG00000020053, ENSMUSG00000031750, ENSMUSG00000031380, ENSMUSG00000018916, ENSMUSG00000027656	207	141	13288	3.64217	0.941351	0.210495	8.67999
SP_PIR_KEYWORDS	growth factor	7	2.30263	0.0143511	ENSMUSG00000057967, ENSMUSG00000031230, ENSMUSG00000029838, ENSMUSG00000020053, ENSMUSG00000031750, ENSMUSG00000031380, ENSMUSG00000018916	278	127	17854	3.53985	0.98375	0.146534	17.4405
GOTERM_BP_FAT	GO:0008284~positive regulation of cell proliferation	11	3.61842	0.0155257	ENSMUSG00000057967, ENSMUSG00000031230, ENSMUSG00000020053, ENSMUSG00000050377, ENSMUSG00000000732, ENSMUSG00000022508, ENSMUSG00000056947, ENSMUSG00000048373, ENSMUSG00000031750, ENSMUSG00000031380, ENSMUSG00000018916	217	284	13588	2.42533	1	0.494402	22.4776
GOTERM_BP_FAT	GO:0042127~regulation of cell proliferation	14	4.60526	0.0880559	ENSMUSG00000000440, ENSMUSG00000057967, ENSMUSG00000058454, ENSMUSG00000020053, ENSMUSG00000050377, ENSMUSG00000022508, ENSMUSG00000031750, ENSMUSG00000031230, ENSMUSG00000039057, ENSMUSG00000000732, ENSMUSG00000056947, ENSMUSG00000048373, ENSMUSG00000031380, ENSMUSG00000018916	217	538	13588	1.62945	1	0.828868	77.683
Annotation Cluster 15	Enrichment Score: 1.7214724832547197
Category	Term	Count	%	PValue	Genes	List Total	Pop Hits	Pop Total	Fold Enrichment	Bonferroni	Benjamini	FDR
GOTERM_BP_FAT	GO:0006790~sulfur metabolic process	7	2.30263	0.00383752	ENSMUSG00000075706, ENSMUSG00000019929, ENSMUSG00000049001, ENSMUSG00000027603, ENSMUSG00000020053, ENSMUSG00000025950, ENSMUSG00000024899	217	94	13588	4.66301	0.992249	0.206599	6.06444
GOTERM_BP_FAT	GO:0006029~proteoglycan metabolic process	4	1.31579	0.0152192	ENSMUSG00000027966, ENSMUSG00000019929, ENSMUSG00000049001, ENSMUSG00000020053	217	33	13588	7.59	1	0.499586	22.084
GOTERM_BP_FAT	GO:0050654~chondroitin sulfate proteoglycan metabolic process	3	0.986842	0.0260704	ENSMUSG00000019929, ENSMUSG00000049001, ENSMUSG00000020053	217	16	13588	11.7408	1	0.59442	34.9377
GOTERM_BP_FAT	GO:0009100~glycoprotein metabolic process	6	1.97368	0.0854122	ENSMUSG00000027966, ENSMUSG00000019929, ENSMUSG00000049001, ENSMUSG00000034926, ENSMUSG00000020053, ENSMUSG00000022747	217	147	13588	2.55582	1	0.823809	76.6068
Annotation Cluster 16	Enrichment Score: 1.7034805699613602
Category	Term	Count	%	PValue	Genes	List Total	Pop Hits	Pop Total	Fold Enrichment	Bonferroni	Benjamini	FDR
GOTERM_MF_FAT	GO:0050662~coenzyme binding	10	3.28947	0.000871269	ENSMUSG00000034926, ENSMUSG00000029201, ENSMUSG00000040181, ENSMUSG00000063558, ENSMUSG00000025950, ENSMUSG00000021670, ENSMUSG00000064294, ENSMUSG00000022351, ENSMUSG00000029361, ENSMUSG00000000168	207	160	13288	4.01208	0.319732	0.0621933	1.22586
GOTERM_MF_FAT	GO:0048037~cofactor binding	11	3.61842	0.00278127	ENSMUSG00000034926, ENSMUSG00000029201, ENSMUSG00000040181, ENSMUSG00000063558, ENSMUSG00000025153, ENSMUSG00000025950, ENSMUSG00000021670, ENSMUSG00000064294, ENSMUSG00000022351, ENSMUSG00000029361, ENSMUSG00000000168	207	226	13288	3.12445	0.708009	0.115828	3.86449
GOTERM_MF_FAT	GO:0050660~FAD binding	6	1.97368	0.00485108	ENSMUSG00000034926, ENSMUSG00000040181, ENSMUSG00000063558, ENSMUSG00000064294, ENSMUSG00000022351, ENSMUSG00000029361	207	71	13288	5.42478	0.883445	0.177494	6.64986
GOTERM_MF_FAT	GO:0051287~NAD or NADH binding	4	1.31579	0.0305359	ENSMUSG00000029201, ENSMUSG00000063558, ENSMUSG00000025950, ENSMUSG00000064294	207	44	13288	5.83575	0.999999	0.513944	35.5213
UP_SEQ_FEATURE	nucleotide phosphate-binding region:FAD	4	1.31579	0.0775477	ENSMUSG00000034926, ENSMUSG00000040181, ENSMUSG00000022351, ENSMUSG00000029361	276	58	16021	4.00325	1	0.931036	72.1873
SP_PIR_KEYWORDS	FAD	5	1.64474	0.0897368	ENSMUSG00000034926, ENSMUSG00000040181, ENSMUSG00000063558, ENSMUSG00000022351, ENSMUSG00000029361	278	109	17854	2.94601	1	0.488242	71.2513
SP_PIR_KEYWORDS	Flavoprotein	3	0.986842	0.476489	ENSMUSG00000040181, ENSMUSG00000063558, ENSMUSG00000022351	278	103	17854	1.87057	1	0.91451	99.9812
Annotation Cluster 17	Enrichment Score: 1.5383563006133187
Category	Term	Count	%	PValue	Genes	List Total	Pop Hits	Pop Total	Fold Enrichment	Bonferroni	Benjamini	FDR
SP_PIR_KEYWORDS	membrane	115	37.8289	0.000161455	ENSMUSG00000066441, ENSMUSG00000055761, ENSMUSG00000001467, ENSMUSG00000020577, ENSMUSG00000040037, ENSMUSG00000062184, ENSMUSG00000070867, ENSMUSG00000042190, ENSMUSG00000010663, ENSMUSG00000031785, ENSMUSG00000021314, ENSMUSG00000031788, ENSMUSG00000031391, ENSMUSG00000022463, ENSMUSG00000019437, ENSMUSG00000031708, ENSMUSG00000026748, ENSMUSG00000036242, ENSMUSG00000020251, ENSMUSG00000051855,…	278	5507	17854	1.34114	0.0449756	0.00328163	0.213853
UP_SEQ_FEATURE	transmembrane region	91	29.9342	0.00500055	ENSMUSG00000026675, ENSMUSG00000031168, ENSMUSG00000066441, ENSMUSG00000055761, ENSMUSG00000001467, ENSMUSG00000027820, ENSMUSG00000045083, ENSMUSG00000020577, ENSMUSG00000041220, ENSMUSG00000045009, ENSMUSG00000045294, ENSMUSG00000028289, ENSMUSG00000062184, ENSMUSG00000043531, ENSMUSG00000070867, ENSMUSG00000042190, ENSMUSG00000010663, ENSMUSG00000031785, ENSMUSG00000022747, ENSMUSG00000044461,…	276	4113	16021	1.28429	0.994192	0.348864	7.63983
UP_SEQ_FEATURE	topological domain:Cytoplasmic	62	20.3947	0.0224635	ENSMUSG00000026675, ENSMUSG00000066441, ENSMUSG00000027820, ENSMUSG00000045083, ENSMUSG00000020577, ENSMUSG00000045009, ENSMUSG00000045294, ENSMUSG00000028289, ENSMUSG00000062184, ENSMUSG00000043531, ENSMUSG00000070867, ENSMUSG00000010663, ENSMUSG00000031785, ENSMUSG00000042190, ENSMUSG00000022747, ENSMUSG00000044461, ENSMUSG00000036103, ENSMUSG00000031391, ENSMUSG00000005360, ENSMUSG00000022463,…	276	2780	16021	1.29458	1	0.746536	30.2451
SP_PIR_KEYWORDS	transmembrane	95	31.25	0.0530508	ENSMUSG00000026675, ENSMUSG00000031168, ENSMUSG00000066441, ENSMUSG00000055761, ENSMUSG00000001467, ENSMUSG00000027820, ENSMUSG00000045083, ENSMUSG00000020577, ENSMUSG00000041220, ENSMUSG00000045009, ENSMUSG00000045294, ENSMUSG00000028289, ENSMUSG00000062184, ENSMUSG00000043531, ENSMUSG00000070867, ENSMUSG00000042190, ENSMUSG00000010663, ENSMUSG00000031785, ENSMUSG00000022747, ENSMUSG00000044461,…	278	5237	17854	1.16502	1	0.358449	51.4568
UP_SEQ_FEATURE	topological domain:Extracellular	48	15.7895	0.0547102	ENSMUSG00000064115, ENSMUSG00000040747, ENSMUSG00000047963, ENSMUSG00000026675, ENSMUSG00000015533, ENSMUSG00000005357, ENSMUSG00000050377, ENSMUSG00000022860, ENSMUSG00000054640, ENSMUSG00000027820, ENSMUSG00000045083, ENSMUSG00000020577, ENSMUSG00000045009, ENSMUSG00000022311, ENSMUSG00000028289, ENSMUSG00000039116, ENSMUSG00000070867, ENSMUSG00000052821, ENSMUSG00000031785, ENSMUSG00000030043,…	276	2174	16021	1.28163	1	0.891653	59.0152
GOTERM_CC_FAT	GO:0031224~intrinsic to membrane	104	34.2105	0.558146	ENSMUSG00000066441, ENSMUSG00000055761, ENSMUSG00000001467, ENSMUSG00000020577, ENSMUSG00000040037, ENSMUSG00000062184, ENSMUSG00000070867, ENSMUSG00000042190, ENSMUSG00000010663, ENSMUSG00000031785, ENSMUSG00000021596, ENSMUSG00000031391, ENSMUSG00000022463, ENSMUSG00000019437, ENSMUSG00000031708, ENSMUSG00000026748, ENSMUSG00000036242, ENSMUSG00000020251, ENSMUSG00000051855, ENSMUSG00000021273,…	220	5914	12504	0.99949	1	0.983158	99.9963
GOTERM_CC_FAT	GO:0016021~integral to membrane	100	32.8947	0.580032	ENSMUSG00000066441, ENSMUSG00000055761, ENSMUSG00000001467, ENSMUSG00000020577, ENSMUSG00000062184, ENSMUSG00000070867, ENSMUSG00000010663, ENSMUSG00000031785, ENSMUSG00000042190, ENSMUSG00000021596, ENSMUSG00000031391, ENSMUSG00000022463, ENSMUSG00000019437, ENSMUSG00000031708, ENSMUSG00000026748, ENSMUSG00000036242, ENSMUSG00000020251, ENSMUSG00000051855, ENSMUSG00000021273, ENSMUSG00000000732,…	220	5709	12504	0.995557	1	0.985439	99.998
Annotation Cluster 18	Enrichment Score: 1.511811989742974
Category	Term	Count	%	PValue	Genes	List Total	Pop Hits	Pop Total	Fold Enrichment	Bonferroni	Benjamini	FDR
INTERPRO	IPR016040:NAD(P)-binding domain	8	2.63158	0.00806798	ENSMUSG00000026675, ENSMUSG00000031349, ENSMUSG00000066441, ENSMUSG00000029201, ENSMUSG00000025153, ENSMUSG00000025150, ENSMUSG00000020917, ENSMUSG00000029311	269	151	17763	3.49846	0.991667	0.450331	11.2542
GOTERM_MF_FAT	GO:0033764~steroid dehydrogenase activity, acting on the CH-OH group of donors, NAD or NADP as acceptor	3	0.986842	0.0488878	ENSMUSG00000026675, ENSMUSG00000031349, ENSMUSG00000029311	207	23	13288	8.37303	1	0.587772	50.7999
GOTERM_MF_FAT	GO:0016229~steroid dehydrogenase activity	3	0.986842	0.0738923	ENSMUSG00000026675, ENSMUSG00000031349, ENSMUSG00000029311	207	29	13288	6.64068	1	0.689633	66.2526
Annotation Cluster 19	Enrichment Score: 1.4409741975250594
Category	Term	Count	%	PValue	Genes	List Total	Pop Hits	Pop Total	Fold Enrichment	Bonferroni	Benjamini	FDR
INTERPRO	IPR008160:Collagen triple helix repeat	6	1.97368	0.00760181	ENSMUSG00000026043, ENSMUSG00000028197, ENSMUSG00000027966, ENSMUSG00000020241, ENSMUSG00000054196, ENSMUSG00000036103	269	81	17763	4.89137	0.989	0.528407	10.6375
SP_PIR_KEYWORDS	collagen	6	1.97368	0.0098913	ENSMUSG00000026043, ENSMUSG00000028197, ENSMUSG00000027966, ENSMUSG00000020241, ENSMUSG00000054196, ENSMUSG00000036103	278	84	17854	4.58736	0.941167	0.111343	12.348
INTERPRO	IPR000885:Fibrillar collagen, C-terminal	3	0.986842	0.0114018	ENSMUSG00000026043, ENSMUSG00000028197, ENSMUSG00000027966	269	11	17763	18.0091	0.99886	0.459956	15.5502
SMART	SM00038:COLFI	3	0.986842	0.0117251	ENSMUSG00000026043, ENSMUSG00000028197, ENSMUSG00000027966	141	11	9131	17.6615	0.776398	0.393042	12.7838
UP_SEQ_FEATURE	domain:Fibrillar collagen NC1	3	0.986842	0.0120625	ENSMUSG00000026043, ENSMUSG00000028197, ENSMUSG00000027966	276	10	16021	17.4141	0.999996	0.564345	17.5019
UP_SEQ_FEATURE	region of interest:Triple-helical region	3	0.986842	0.0374857	ENSMUSG00000026043, ENSMUSG00000027966, ENSMUSG00000020241	276	18	16021	9.67452	1	0.859408	45.4307
GOTERM_CC_FAT	GO:0005581~collagen	3	0.986842	0.0429424	ENSMUSG00000026043, ENSMUSG00000028197, ENSMUSG00000027966	220	19	12504	8.97416	0.999808	0.41429	42.1812
GOTERM_MF_FAT	GO:0005201~extracellular matrix structural constituent	3	0.986842	0.0783877	ENSMUSG00000026043, ENSMUSG00000028197, ENSMUSG00000027966	207	30	13288	6.41932	1	0.676166	68.4981
SP_PIR_KEYWORDS	hydroxylation	3	0.986842	0.261602	ENSMUSG00000026043, ENSMUSG00000027966, ENSMUSG00000020241	278	64	17854	3.01045	1	0.792266	98.2063
GOTERM_MF_FAT	GO:0005198~structural molecule activity	4	1.31579	0.972569	ENSMUSG00000026043, ENSMUSG00000028197, ENSMUSG00000027966, ENSMUSG00000079641	207	450	13288	0.570607	1	1	100
Annotation Cluster 20	Enrichment Score: 1.4375553484429224
Category	Term	Count	%	PValue	Genes	List Total	Pop Hits	Pop Total	Fold Enrichment	Bonferroni	Benjamini	FDR
GOTERM_MF_FAT	GO:0016877~ligase activity, forming carbon-sulfur bonds	5	1.64474	0.000857899	ENSMUSG00000032281, ENSMUSG00000029482, ENSMUSG00000027605, ENSMUSG00000032883, ENSMUSG00000020917	207	28	13288	11.4631	0.315697	0.073064	1.20715
INTERPRO	IPR000873:AMP-dependent synthetase and ligase	4	1.31579	0.0102063	ENSMUSG00000032281, ENSMUSG00000029482, ENSMUSG00000027605, ENSMUSG00000032883	269	30	17763	8.80446	0.997672	0.45463	14.0325
SP_PIR_KEYWORDS	fatty acid metabolism	3	0.986842	0.244325	ENSMUSG00000032281, ENSMUSG00000029482, ENSMUSG00000032883	278	61	17854	3.15851	1	0.778301	97.5627
SP_PIR_KEYWORDS	ligase	4	1.31579	0.830818	ENSMUSG00000032281, ENSMUSG00000029482, ENSMUSG00000027605, ENSMUSG00000032883	278	290	17854	0.885835	1	0.99593	100
Annotation Cluster 21	Enrichment Score: 1.4043737834854888
Category	Term	Count	%	PValue	Genes	List Total	Pop Hits	Pop Total	Fold Enrichment	Bonferroni	Benjamini	FDR
GOTERM_BP_FAT	GO:0046942~carboxylic acid transport	6	1.97368	0.0207844	ENSMUSG00000005360, ENSMUSG00000000440, ENSMUSG00000022180, ENSMUSG00000017412, ENSMUSG00000005357, ENSMUSG00000054753	217	99	13588	3.795	1	0.541976	28.9475
GOTERM_BP_FAT	GO:0015849~organic acid transport	6	1.97368	0.0216049	ENSMUSG00000005360, ENSMUSG00000000440, ENSMUSG00000022180, ENSMUSG00000017412, ENSMUSG00000005357, ENSMUSG00000054753	217	100	13588	3.75705	1	0.545608	29.91
GOTERM_BP_FAT	GO:0006865~amino acid transport	5	1.64474	0.026379	ENSMUSG00000005360, ENSMUSG00000022180, ENSMUSG00000017412, ENSMUSG00000005357, ENSMUSG00000054753	217	71	13588	4.40968	1	0.589028	35.2723
GOTERM_BP_FAT	GO:0015807~L-amino acid transport	3	0.986842	0.0360145	ENSMUSG00000005360, ENSMUSG00000022180, ENSMUSG00000017412	217	19	13588	9.88698	1	0.65979	44.9436
GOTERM_MF_FAT	GO:0015171~amino acid transmembrane transporter activity	4	1.31579	0.0422679	ENSMUSG00000005360, ENSMUSG00000022180, ENSMUSG00000005357, ENSMUSG00000054753	207	50	13288	5.13546	1	0.580071	45.726
GOTERM_BP_FAT	GO:0015837~amine transport	5	1.64474	0.0588999	ENSMUSG00000005360, ENSMUSG00000022180, ENSMUSG00000017412, ENSMUSG00000005357, ENSMUSG00000054753	217	92	13588	3.40313	1	0.764907	62.7588
GOTERM_MF_FAT	GO:0015179~L-amino acid transmembrane transporter activity	3	0.986842	0.0738923	ENSMUSG00000005360, ENSMUSG00000022180, ENSMUSG00000005357	207	29	13288	6.64068	1	0.689633	66.2526
GOTERM_MF_FAT	GO:0005275~amine transmembrane transporter activity	4	1.31579	0.0741758	ENSMUSG00000005360, ENSMUSG00000022180, ENSMUSG00000005357, ENSMUSG00000054753	207	63	13288	4.07576	1	0.678742	66.3985
Annotation Cluster 22	Enrichment Score: 1.3949217097799949
Category	Term	Count	%	PValue	Genes	List Total	Pop Hits	Pop Total	Fold Enrichment	Bonferroni	Benjamini	FDR
GOTERM_BP_FAT	GO:0006641~triglyceride metabolic process	4	1.31579	0.0192386	ENSMUSG00000045294, ENSMUSG00000015568, ENSMUSG00000041653, ENSMUSG00000044254	217	36	13588	6.9575	1	0.535749	27.1003
GOTERM_BP_FAT	GO:0006639~acylglycerol metabolic process	4	1.31579	0.0306813	ENSMUSG00000045294, ENSMUSG00000015568, ENSMUSG00000041653, ENSMUSG00000044254	217	43	13588	5.82488	1	0.626454	39.7725
GOTERM_BP_FAT	GO:0006638~neutral lipid metabolic process	4	1.31579	0.0344793	ENSMUSG00000045294, ENSMUSG00000015568, ENSMUSG00000041653, ENSMUSG00000044254	217	45	13588	5.566	1	0.652147	43.4995
GOTERM_BP_FAT	GO:0006662~glycerol ether metabolic process	4	1.31579	0.0344793	ENSMUSG00000045294, ENSMUSG00000015568, ENSMUSG00000041653, ENSMUSG00000044254	217	45	13588	5.566	1	0.652147	43.4995
GOTERM_BP_FAT	GO:0018904~organic ether metabolic process	4	1.31579	0.0406099	ENSMUSG00000045294, ENSMUSG00000015568, ENSMUSG00000041653, ENSMUSG00000044254	217	48	13588	5.21813	1	0.696071	49.0622
GOTERM_BP_FAT	GO:0046486~glycerolipid metabolic process	5	1.64474	0.149855	ENSMUSG00000027533, ENSMUSG00000045294, ENSMUSG00000015568, ENSMUSG00000041653, ENSMUSG00000044254	217	129	13588	2.42704	1	0.918124	92.8754
Annotation Cluster 23	Enrichment Score: 1.3555150132133662
Category	Term	Count	%	PValue	Genes	List Total	Pop Hits	Pop Total	Fold Enrichment	Bonferroni	Benjamini	FDR
GOTERM_BP_FAT	GO:0060348~bone development	7	2.30263	0.0113688	ENSMUSG00000068747, ENSMUSG00000057967, ENSMUSG00000045294, ENSMUSG00000029838, ENSMUSG00000020053, ENSMUSG00000070576, ENSMUSG00000024899	217	118	13588	3.7146	0.999999	0.46654	16.9763
GOTERM_BP_FAT	GO:0001501~skeletal system development	9	2.96053	0.0851457	ENSMUSG00000068747, ENSMUSG00000057967, ENSMUSG00000027966, ENSMUSG00000045294, ENSMUSG00000025232, ENSMUSG00000029838, ENSMUSG00000020053, ENSMUSG00000070576, ENSMUSG00000024899	217	285	13588	1.9774	1	0.827535	76.4956
GOTERM_BP_FAT	GO:0001503~ossification	5	1.64474	0.088629	ENSMUSG00000068747, ENSMUSG00000057967, ENSMUSG00000029838, ENSMUSG00000020053, ENSMUSG00000070576	217	106	13588	2.95366	1	0.826371	77.9101
Annotation Cluster 24	Enrichment Score: 1.334789130837522
Category	Term	Count	%	PValue	Genes	List Total	Pop Hits	Pop Total	Fold Enrichment	Bonferroni	Benjamini	FDR
GOTERM_MF_FAT	GO:0008289~lipid binding	11	3.61842	0.0426176	ENSMUSG00000027533, ENSMUSG00000047104, ENSMUSG00000052468, ENSMUSG00000000440, ENSMUSG00000022548, ENSMUSG00000015568, ENSMUSG00000024378, ENSMUSG00000002985, ENSMUSG00000021596, ENSMUSG00000015090, ENSMUSG00000017754	207	345	13288	2.04674	1	0.566977	46.0058
INTERPRO	IPR012674:Calycin	4	1.31579	0.043676	ENSMUSG00000027533, ENSMUSG00000052468, ENSMUSG00000022548, ENSMUSG00000015090	269	52	17763	5.0795	1	0.750704	48.2222
SP_PIR_KEYWORDS	lipid-binding	5	1.64474	0.0531864	ENSMUSG00000027533, ENSMUSG00000047104, ENSMUSG00000052468, ENSMUSG00000022548, ENSMUSG00000024378	278	91	17854	3.52874	1	0.351225	51.5489
Annotation Cluster 25	Enrichment Score: 1.3238230886747053
Category	Term	Count	%	PValue	Genes	List Total	Pop Hits	Pop Total	Fold Enrichment	Bonferroni	Benjamini	FDR
SP_PIR_KEYWORDS	Serine protease inhibitor	6	1.97368	0.00896201	ENSMUSG00000047104, ENSMUSG00000051029, ENSMUSG00000079012, ENSMUSG00000021223, ENSMUSG00000021091, ENSMUSG00000027834	278	82	17854	4.69925	0.923134	0.105555	11.251
GOTERM_MF_FAT	GO:0004857~enzyme inhibitor activity	10	3.28947	0.0135488	ENSMUSG00000047104, ENSMUSG00000051029, ENSMUSG00000037664, ENSMUSG00000079012, ENSMUSG00000021223, ENSMUSG00000040653, ENSMUSG00000021091, ENSMUSG00000054728, ENSMUSG00000027834, ENSMUSG00000021892	207	243	13288	2.6417	0.997593	0.330997	17.5546
SP_PIR_KEYWORDS	protease inhibitor	6	1.97368	0.0274897	ENSMUSG00000047104, ENSMUSG00000051029, ENSMUSG00000079012, ENSMUSG00000021223, ENSMUSG00000021091, ENSMUSG00000027834	278	109	17854	3.53521	0.999645	0.232647	30.8971
GOTERM_MF_FAT	GO:0004867~serine-type endopeptidase inhibitor activity	6	1.97368	0.0332848	ENSMUSG00000047104, ENSMUSG00000051029, ENSMUSG00000079012, ENSMUSG00000021223, ENSMUSG00000021091, ENSMUSG00000027834	207	115	13288	3.34921	1	0.526742	38.0608
UP_SEQ_FEATURE	site:Reactive bond	4	1.31579	0.0597726	ENSMUSG00000051029, ENSMUSG00000079012, ENSMUSG00000021091, ENSMUSG00000027834	276	52	16021	4.46516	1	0.904091	62.3598
PIR_SUPERFAMILY	PIRSF001630:serpin	4	1.31579	0.0773246	ENSMUSG00000051029, ENSMUSG00000079012, ENSMUSG00000021091, ENSMUSG00000027834	154	53	8136	3.98726	1	1	63.1561
INTERPRO	IPR000215:Protease inhibitor I4, serpin	4	1.31579	0.0862382	ENSMUSG00000051029, ENSMUSG00000079012, ENSMUSG00000021091, ENSMUSG00000027834	269	69	17763	3.82803	1	0.861108	73.5315
SMART	SM00093:SERPIN	4	1.31579	0.0891332	ENSMUSG00000051029, ENSMUSG00000079012, ENSMUSG00000021091, ENSMUSG00000027834	141	69	9131	3.75414	0.999993	0.86139	66.1315
GOTERM_MF_FAT	GO:0004866~endopeptidase inhibitor activity	6	1.97368	0.105552	ENSMUSG00000047104, ENSMUSG00000051029, ENSMUSG00000079012, ENSMUSG00000021223, ENSMUSG00000021091, ENSMUSG00000027834	207	161	13288	2.39229	1	0.755539	79.3712
GOTERM_MF_FAT	GO:0030414~peptidase inhibitor activity	6	1.97368	0.138683	ENSMUSG00000047104, ENSMUSG00000051029, ENSMUSG00000079012, ENSMUSG00000021223, ENSMUSG00000021091, ENSMUSG00000027834	207	176	13288	2.18841	1	0.800001	87.9074
Annotation Cluster 26	Enrichment Score: 1.3138740205927668
Category	Term	Count	%	PValue	Genes	List Total	Pop Hits	Pop Total	Fold Enrichment	Bonferroni	Benjamini	FDR
INTERPRO	IPR000585:Hemopexin/matrixin	3	0.986842	0.0429653	ENSMUSG00000049723, ENSMUSG00000017344, ENSMUSG00000006014	269	22	17763	9.00456	1	0.763521	47.6521
INTERPRO	IPR018487:Hemopexin/matrixin, repeat	3	0.986842	0.0465991	ENSMUSG00000049723, ENSMUSG00000017344, ENSMUSG00000006014	269	23	17763	8.61306	1	0.738931	50.5064
INTERPRO	IPR018486:Hemopexin/matrixin, conserved site	3	0.986842	0.0465991	ENSMUSG00000049723, ENSMUSG00000017344, ENSMUSG00000006014	269	23	17763	8.61306	1	0.738931	50.5064
SMART	SM00120:HX	3	0.986842	0.0478652	ENSMUSG00000049723, ENSMUSG00000017344, ENSMUSG00000006014	141	23	9131	8.44681	0.998029	0.789295	43.3807
UP_SEQ_FEATURE	domain:Hemopexin-like 1	3	0.986842	0.0541292	ENSMUSG00000049723, ENSMUSG00000017344, ENSMUSG00000006014	276	22	16021	7.91551	1	0.898335	58.614
UP_SEQ_FEATURE	domain:Hemopexin-like 2	3	0.986842	0.0541292	ENSMUSG00000049723, ENSMUSG00000017344, ENSMUSG00000006014	276	22	16021	7.91551	1	0.898335	58.614
Annotation Cluster 27	Enrichment Score: 1.3091711548218945
Category	Term	Count	%	PValue	Genes	List Total	Pop Hits	Pop Total	Fold Enrichment	Bonferroni	Benjamini	FDR
GOTERM_BP_FAT	GO:0009719~response to endogenous stimulus	9	2.96053	0.00921743	ENSMUSG00000032281, ENSMUSG00000005360, ENSMUSG00000068747, ENSMUSG00000079012, ENSMUSG00000022620, ENSMUSG00000020593, ENSMUSG00000021091, ENSMUSG00000044254, ENSMUSG00000028698	217	184	13588	3.06281	0.999992	0.412594	13.9872
GOTERM_BP_FAT	GO:0009725~response to hormone stimulus	8	2.63158	0.0163676	ENSMUSG00000032281, ENSMUSG00000068747, ENSMUSG00000079012, ENSMUSG00000022620, ENSMUSG00000020593, ENSMUSG00000021091, ENSMUSG00000044254, ENSMUSG00000028698	217	165	13588	3.036	1	0.501089	23.5493
GOTERM_BP_FAT	GO:0043434~response to peptide hormone stimulus	6	1.97368	0.0177071	ENSMUSG00000068747, ENSMUSG00000079012, ENSMUSG00000020593, ENSMUSG00000021091, ENSMUSG00000044254, ENSMUSG00000028698	217	95	13588	3.95479	1	0.517349	25.2258
GOTERM_BP_FAT	GO:0032868~response to insulin stimulus	4	1.31579	0.0673644	ENSMUSG00000068747, ENSMUSG00000020593, ENSMUSG00000044254, ENSMUSG00000028698	217	59	13588	4.24526	1	0.787014	67.8502
GOTERM_BP_FAT	GO:0010033~response to organic substance	13	4.27632	0.108592	ENSMUSG00000032281, ENSMUSG00000005360, ENSMUSG00000000440, ENSMUSG00000079012, ENSMUSG00000002985, ENSMUSG00000044254, ENSMUSG00000022504, ENSMUSG00000028698, ENSMUSG00000068747, ENSMUSG00000020593, ENSMUSG00000022620, ENSMUSG00000021091, ENSMUSG00000029361	217	505	13588	1.61194	1	0.867088	84.5942
GOTERM_BP_FAT	GO:0032869~cellular response to insulin stimulus	3	0.986842	0.149033	ENSMUSG00000020593, ENSMUSG00000044254, ENSMUSG00000028698	217	43	13588	4.36866	1	0.921906	92.7624
GOTERM_BP_FAT	GO:0032870~cellular response to hormone stimulus	3	0.986842	0.23526	ENSMUSG00000020593, ENSMUSG00000044254, ENSMUSG00000028698	217	58	13588	3.23884	1	0.960397	98.7276
Annotation Cluster 28	Enrichment Score: 1.2768480995374523
Category	Term	Count	%	PValue	Genes	List Total	Pop Hits	Pop Total	Fold Enrichment	Bonferroni	Benjamini	FDR
GOTERM_BP_FAT	GO:0006790~sulfur metabolic process	7	2.30263	0.00383752	ENSMUSG00000075706, ENSMUSG00000019929, ENSMUSG00000049001, ENSMUSG00000027603, ENSMUSG00000020053, ENSMUSG00000025950, ENSMUSG00000024899	217	94	13588	4.66301	0.992249	0.206599	6.06444
GOTERM_BP_FAT	GO:0006749~glutathione metabolic process	3	0.986842	0.0552123	ENSMUSG00000075706, ENSMUSG00000027603, ENSMUSG00000025950	217	24	13588	7.82719	1	0.755276	60.3121
KEGG_PATHWAY	mmu00480:Glutathione metabolism	4	1.31579	0.0854983	ENSMUSG00000075706, ENSMUSG00000058135, ENSMUSG00000027603, ENSMUSG00000025950	116	52	5738	3.80504	0.999985	0.708117	64.3729
GOTERM_BP_FAT	GO:0006518~peptide metabolic process	3	0.986842	0.121987	ENSMUSG00000075706, ENSMUSG00000027603, ENSMUSG00000025950	217	38	13588	4.94349	1	0.885096	87.9581
GOTERM_BP_FAT	GO:0006575~cellular amino acid derivative metabolic process	5	1.64474	0.186811	ENSMUSG00000075706, ENSMUSG00000027533, ENSMUSG00000005360, ENSMUSG00000027603, ENSMUSG00000025950	217	141	13588	2.22048	1	0.943435	96.543
Annotation Cluster 29	Enrichment Score: 1.2318969946958838
Category	Term	Count	%	PValue	Genes	List Total	Pop Hits	Pop Total	Fold Enrichment	Bonferroni	Benjamini	FDR
KEGG_PATHWAY	mmu05414:Dilated cardiomyopathy	6	1.97368	0.0367036	ENSMUSG00000026768, ENSMUSG00000017412, ENSMUSG00000022376, ENSMUSG00000015533, ENSMUSG00000020053, ENSMUSG00000054640	116	92	5738	3.22601	0.990312	0.538287	35.0665
KEGG_PATHWAY	mmu05412:Arrhythmogenic right ventricular cardiomyopathy (ARVC)	5	1.64474	0.0628828	ENSMUSG00000026768, ENSMUSG00000017412, ENSMUSG00000015533, ENSMUSG00000054640, ENSMUSG00000001552	116	75	5738	3.2977	0.999682	0.634569	52.762
KEGG_PATHWAY	mmu05410:Hypertrophic cardiomyopathy (HCM)	5	1.64474	0.0873109	ENSMUSG00000026768, ENSMUSG00000017412, ENSMUSG00000015533, ENSMUSG00000020053, ENSMUSG00000054640	116	84	5738	2.94438	0.999988	0.677891	65.1799
Annotation Cluster 30	Enrichment Score: 1.2018445469078607
Category	Term	Count	%	PValue	Genes	List Total	Pop Hits	Pop Total	Fold Enrichment	Bonferroni	Benjamini	FDR
INTERPRO	IPR018503:Tetraspanin, conserved site	3	0.986842	0.0503411	ENSMUSG00000040747, ENSMUSG00000027217, ENSMUSG00000020577	269	24	17763	8.25418	1	0.750319	53.2936
INTERPRO	IPR000301:Tetraspanin, subgroup	3	0.986842	0.0621762	ENSMUSG00000040747, ENSMUSG00000027217, ENSMUSG00000020577	269	27	17763	7.33705	1	0.780746	61.1757
INTERPRO	IPR018499:Tetraspanin	3	0.986842	0.0792355	ENSMUSG00000040747, ENSMUSG00000027217, ENSMUSG00000020577	269	31	17763	6.39033	1	0.846867	70.3792
Annotation Cluster 31	Enrichment Score: 1.1792595063635367
Category	Term	Count	%	PValue	Genes	List Total	Pop Hits	Pop Total	Fold Enrichment	Bonferroni	Benjamini	FDR
SP_PIR_KEYWORDS	lipid transport	4	1.31579	0.0445826	ENSMUSG00000032193, ENSMUSG00000024378, ENSMUSG00000002985, ENSMUSG00000017754	278	51	17854	5.0371	0.999998	0.333814	45.375
GOTERM_BP_FAT	GO:0010876~lipid localization	6	1.97368	0.0535091	ENSMUSG00000000440, ENSMUSG00000032193, ENSMUSG00000025232, ENSMUSG00000024378, ENSMUSG00000002985, ENSMUSG00000017754	217	128	13588	2.9352	1	0.757952	59.1318
GOTERM_BP_FAT	GO:0006869~lipid transport	5	1.64474	0.121515	ENSMUSG00000000440, ENSMUSG00000032193, ENSMUSG00000024378, ENSMUSG00000002985, ENSMUSG00000017754	217	119	13588	2.63099	1	0.887348	87.8523
Annotation Cluster 32	Enrichment Score: 1.0547409114128425
Category	Term	Count	%	PValue	Genes	List Total	Pop Hits	Pop Total	Fold Enrichment	Bonferroni	Benjamini	FDR
INTERPRO	IPR013098:Immunoglobulin I-set	8	2.63158	0.00316393	ENSMUSG00000021223, ENSMUSG00000035305, ENSMUSG00000036295, ENSMUSG00000045083, ENSMUSG00000032036, ENSMUSG00000062257, ENSMUSG00000040037, ENSMUSG00000031391	269	127	17763	4.15959	0.846314	0.312414	4.56321
INTERPRO	IPR003598:Immunoglobulin subtype 2	9	2.96053	0.00764142	ENSMUSG00000064115, ENSMUSG00000021223, ENSMUSG00000035305, ENSMUSG00000036295, ENSMUSG00000045083, ENSMUSG00000032036, ENSMUSG00000062257, ENSMUSG00000040037, ENSMUSG00000031391	269	187	17763	3.17808	0.989256	0.476717	10.69
SMART	SM00408:IGc2	9	2.96053	0.00799838	ENSMUSG00000064115, ENSMUSG00000021223, ENSMUSG00000035305, ENSMUSG00000036295, ENSMUSG00000045083, ENSMUSG00000032036, ENSMUSG00000062257, ENSMUSG00000040037, ENSMUSG00000031391	141	187	9131	3.11674	0.639361	0.399468	8.89255
UP_SEQ_FEATURE	domain:Ig-like C2-type 1	6	1.97368	0.0734396	ENSMUSG00000064115, ENSMUSG00000021223, ENSMUSG00000032036, ENSMUSG00000031595, ENSMUSG00000040037, ENSMUSG00000031391	276	130	16021	2.6791	1	0.932877	70.1574
UP_SEQ_FEATURE	domain:Ig-like C2-type 2	6	1.97368	0.0753403	ENSMUSG00000064115, ENSMUSG00000021223, ENSMUSG00000032036, ENSMUSG00000031595, ENSMUSG00000040037, ENSMUSG00000031391	276	131	16021	2.65865	1	0.931538	71.1132
INTERPRO	IPR013162:CD80-like, immunoglobulin C2-set	3	0.986842	0.111983	ENSMUSG00000064115, ENSMUSG00000000732, ENSMUSG00000032036	269	38	17763	5.21317	1	0.911108	82.6301
INTERPRO	IPR013151:Immunoglobulin	6	1.97368	0.133257	ENSMUSG00000064115, ENSMUSG00000021223, ENSMUSG00000031595, ENSMUSG00000062257, ENSMUSG00000040037, ENSMUSG00000031391	269	178	17763	2.22585	1	0.92279	87.8497
SP_PIR_KEYWORDS	Immunoglobulin domain	11	3.61842	0.150705	ENSMUSG00000064115, ENSMUSG00000021223, ENSMUSG00000035305, ENSMUSG00000036295, ENSMUSG00000000732, ENSMUSG00000045083, ENSMUSG00000040254, ENSMUSG00000032036, ENSMUSG00000031595, ENSMUSG00000040037, ENSMUSG00000031391	278	443	17854	1.5947	1	0.644611	88.5336
UP_SEQ_FEATURE	domain:Ig-like C2-type 3	4	1.31579	0.188015	ENSMUSG00000021223, ENSMUSG00000032036, ENSMUSG00000040037, ENSMUSG00000031391	276	87	16021	2.66883	1	0.984915	96.3184
INTERPRO	IPR003599:Immunoglobulin subtype	8	2.63158	0.19551	ENSMUSG00000064115, ENSMUSG00000000732, ENSMUSG00000040254, ENSMUSG00000032036, ENSMUSG00000031595, ENSMUSG00000062257, ENSMUSG00000040037, ENSMUSG00000031391	269	313	17763	1.68776	1	0.938885	95.9496
SMART	SM00409:IG	8	2.63158	0.204745	ENSMUSG00000064115, ENSMUSG00000000732, ENSMUSG00000040254, ENSMUSG00000032036, ENSMUSG00000031595, ENSMUSG00000062257, ENSMUSG00000040037, ENSMUSG00000031391	141	313	9131	1.65518	1	0.893334	92.9827
INTERPRO	IPR007110:Immunoglobulin-like	12	3.94737	0.304605	ENSMUSG00000064115, ENSMUSG00000021223, ENSMUSG00000035305, ENSMUSG00000036295, ENSMUSG00000000732, ENSMUSG00000045083, ENSMUSG00000040254, ENSMUSG00000032036, ENSMUSG00000031595, ENSMUSG00000062257, ENSMUSG00000040037, ENSMUSG00000031391	269	604	17763	1.31192	1	0.983897	99.5272
INTERPRO	IPR013783:Immunoglobulin-like fold	12	3.94737	0.386876	ENSMUSG00000064115, ENSMUSG00000047963, ENSMUSG00000021223, ENSMUSG00000035305, ENSMUSG00000036295, ENSMUSG00000000732, ENSMUSG00000045083, ENSMUSG00000032036, ENSMUSG00000031595, ENSMUSG00000062257, ENSMUSG00000040037, ENSMUSG00000031391	269	644	17763	1.23044	1	0.991921	99.9261
INTERPRO	IPR013106:Immunoglobulin V-set	5	1.64474	0.802445	ENSMUSG00000064115, ENSMUSG00000000732, ENSMUSG00000040254, ENSMUSG00000032036, ENSMUSG00000040037	269	364	17763	0.907053	1	0.999999	100
Annotation Cluster 33	Enrichment Score: 1.030569916069098
Category	Term	Count	%	PValue	Genes	List Total	Pop Hits	Pop Total	Fold Enrichment	Bonferroni	Benjamini	FDR
GOTERM_BP_FAT	GO:0043086~negative regulation of catalytic activity	6	1.97368	0.0224461	ENSMUSG00000034926, ENSMUSG00000022206, ENSMUSG00000021670, ENSMUSG00000029361, ENSMUSG00000044254, ENSMUSG00000021892	217	101	13588	3.71985	1	0.549361	30.8842
GOTERM_BP_FAT	GO:0044092~negative regulation of molecular function	6	1.97368	0.0595334	ENSMUSG00000034926, ENSMUSG00000022206, ENSMUSG00000021670, ENSMUSG00000029361, ENSMUSG00000044254, ENSMUSG00000021892	217	132	13588	2.84625	1	0.762295	63.1646
GOTERM_BP_FAT	GO:0051336~regulation of hydrolase activity	4	1.31579	0.605882	ENSMUSG00000034926, ENSMUSG00000022508, ENSMUSG00000022206, ENSMUSG00000029361	217	196	13588	1.27791	1	0.998845	100
Annotation Cluster 34	Enrichment Score: 1.0133666383764877
Category	Term	Count	%	PValue	Genes	List Total	Pop Hits	Pop Total	Fold Enrichment	Bonferroni	Benjamini	FDR
GOTERM_BP_FAT	GO:0008544~epidermis development	7	2.30263	0.0147828	ENSMUSG00000034926, ENSMUSG00000034687, ENSMUSG00000031349, ENSMUSG00000036545, ENSMUSG00000050359, ENSMUSG00000054215, ENSMUSG00000045539	217	125	13588	3.50658	1	0.502033	21.5203
GOTERM_BP_FAT	GO:0007398~ectoderm development	7	2.30263	0.0194901	ENSMUSG00000034926, ENSMUSG00000034687, ENSMUSG00000031349, ENSMUSG00000036545, ENSMUSG00000050359, ENSMUSG00000054215, ENSMUSG00000045539	217	133	13588	3.29566	1	0.529473	27.4039
SP_PIR_KEYWORDS	keratinization	3	0.986842	0.0451837	ENSMUSG00000050359, ENSMUSG00000054215, ENSMUSG00000045539	278	22	17854	8.75768	0.999998	0.329219	45.8289
INTERPRO	IPR003267:Small proline-rich	3	0.986842	0.0503411	ENSMUSG00000050359, ENSMUSG00000054215, ENSMUSG00000045539	269	24	17763	8.25418	1	0.750319	53.2936
GOTERM_BP_FAT	GO:0031424~keratinization	3	0.986842	0.0725848	ENSMUSG00000050359, ENSMUSG00000054215, ENSMUSG00000045539	217	28	13588	6.70902	1	0.800982	70.6565
GOTERM_BP_FAT	GO:0043588~skin development	3	0.986842	0.0818453	ENSMUSG00000034926, ENSMUSG00000034687, ENSMUSG00000036545	217	30	13588	6.26175	1	0.824627	75.0772
UP_SEQ_FEATURE	repeat:4	5	1.64474	0.0959786	ENSMUSG00000050359, ENSMUSG00000054215, ENSMUSG00000002985, ENSMUSG00000045539, ENSMUSG00000031380	276	101	16021	2.87362	1	0.948221	79.8031
UP_SEQ_FEATURE	repeat:3	5	1.64474	0.14844	ENSMUSG00000050359, ENSMUSG00000054215, ENSMUSG00000002985, ENSMUSG00000045539, ENSMUSG00000031380	276	119	16021	2.43895	1	0.98034	92.1716
GOTERM_BP_FAT	GO:0030216~keratinocyte differentiation	3	0.986842	0.177134	ENSMUSG00000050359, ENSMUSG00000054215, ENSMUSG00000045539	217	48	13588	3.91359	1	0.939212	95.8092
GOTERM_BP_FAT	GO:0009913~epidermal cell differentiation	3	0.986842	0.194366	ENSMUSG00000050359, ENSMUSG00000054215, ENSMUSG00000045539	217	51	13588	3.68338	1	0.943618	97.03
UP_SEQ_FEATURE	repeat:2	5	1.64474	0.261019	ENSMUSG00000050359, ENSMUSG00000054215, ENSMUSG00000002985, ENSMUSG00000045539, ENSMUSG00000031380	276	151	16021	1.92209	1	0.99528	99.1732
GOTERM_BP_FAT	GO:0030855~epithelial cell differentiation	4	1.31579	0.311034	ENSMUSG00000000440, ENSMUSG00000050359, ENSMUSG00000054215, ENSMUSG00000045539	217	123	13588	2.03634	1	0.980245	99.767
GOTERM_BP_FAT	GO:0060429~epithelium development	6	1.97368	0.432305	ENSMUSG00000000440, ENSMUSG00000034687, ENSMUSG00000020053, ENSMUSG00000050359, ENSMUSG00000054215, ENSMUSG00000045539	217	271	13588	1.38637	1	0.993524	99.99
Annotation Cluster 35	Enrichment Score: 1.0045393330058903
Category	Term	Count	%	PValue	Genes	List Total	Pop Hits	Pop Total	Fold Enrichment	Bonferroni	Benjamini	FDR
GOTERM_MF_FAT	GO:0031406~carboxylic acid binding	5	1.64474	0.042997	ENSMUSG00000005360, ENSMUSG00000000440, ENSMUSG00000001827, ENSMUSG00000025153, ENSMUSG00000000168	207	85	13288	3.77607	1	0.55487	46.3078
GOTERM_MF_FAT	GO:0016597~amino acid binding	3	0.986842	0.0923605	ENSMUSG00000005360, ENSMUSG00000001827, ENSMUSG00000025153	207	33	13288	5.83575	1	0.71629	74.6225
GOTERM_MF_FAT	GO:0043176~amine binding	3	0.986842	0.244038	ENSMUSG00000005360, ENSMUSG00000001827, ENSMUSG00000025153	207	61	13288	3.15704	1	0.919828	98.0915
Annotation Cluster 36	Enrichment Score: 0.9730599010940981
Category	Term	Count	%	PValue	Genes	List Total	Pop Hits	Pop Total	Fold Enrichment	Bonferroni	Benjamini	FDR
GOTERM_BP_FAT	GO:0007229~integrin-mediated signaling pathway	5	1.64474	0.0327853	ENSMUSG00000026768, ENSMUSG00000022894, ENSMUSG00000036545, ENSMUSG00000015533, ENSMUSG00000032925	217	76	13588	4.11957	1	0.642166	41.8647
GOTERM_CC_FAT	GO:0008305~integrin complex	3	0.986842	0.0857579	ENSMUSG00000026768, ENSMUSG00000015533, ENSMUSG00000032925	220	28	12504	6.08961	1	0.582798	67.3437
GOTERM_CC_FAT	GO:0043235~receptor complex	3	0.986842	0.428417	ENSMUSG00000026768, ENSMUSG00000015533, ENSMUSG00000032925	220	83	12504	2.05433	1	0.959563	99.9071
Annotation Cluster 37	Enrichment Score: 0.9586093216454247
Category	Term	Count	%	PValue	Genes	List Total	Pop Hits	Pop Total	Fold Enrichment	Bonferroni	Benjamini	FDR
GOTERM_BP_FAT	GO:0001568~blood vessel development	9	2.96053	0.0413776	ENSMUSG00000026043, ENSMUSG00000057967, ENSMUSG00000057315, ENSMUSG00000022309, ENSMUSG00000058454, ENSMUSG00000031349, ENSMUSG00000028024, ENSMUSG00000002985, ENSMUSG00000031380	217	244	13588	2.30966	1	0.694859	49.7213
GOTERM_BP_FAT	GO:0001944~vasculature development	9	2.96053	0.0463592	ENSMUSG00000026043, ENSMUSG00000057967, ENSMUSG00000057315, ENSMUSG00000022309, ENSMUSG00000058454, ENSMUSG00000031349, ENSMUSG00000028024, ENSMUSG00000002985, ENSMUSG00000031380	217	250	13588	2.25423	1	0.721013	53.808
GOTERM_BP_FAT	GO:0001525~angiogenesis	5	1.64474	0.161845	ENSMUSG00000057967, ENSMUSG00000057315, ENSMUSG00000022309, ENSMUSG00000028024, ENSMUSG00000031380	217	133	13588	2.35404	1	0.92982	94.3455
GOTERM_BP_FAT	GO:0048514~blood vessel morphogenesis	6	1.97368	0.207431	ENSMUSG00000057967, ENSMUSG00000057315, ENSMUSG00000022309, ENSMUSG00000028024, ENSMUSG00000002985, ENSMUSG00000031380	217	198	13588	1.8975	1	0.950136	97.7238
SP_PIR_KEYWORDS	angiogenesis	3	0.986842	0.250081	ENSMUSG00000057315, ENSMUSG00000022309, ENSMUSG00000031380	278	62	17854	3.10757	1	0.781045	97.7977
Annotation Cluster 38	Enrichment Score: 0.9079755144826586
Category	Term	Count	%	PValue	Genes	List Total	Pop Hits	Pop Total	Fold Enrichment	Bonferroni	Benjamini	FDR
GOTERM_BP_FAT	GO:0007169~transmembrane receptor protein tyrosine kinase signaling pathway	9	2.96053	0.0117206	ENSMUSG00000057967, ENSMUSG00000031230, ENSMUSG00000022309, ENSMUSG00000028289, ENSMUSG00000035305, ENSMUSG00000020053, ENSMUSG00000052504, ENSMUSG00000031380, ENSMUSG00000028698	217	192	13588	2.9352	1	0.462557	17.4557
GOTERM_BP_FAT	GO:0007167~enzyme linked receptor protein signaling pathway	9	2.96053	0.070927	ENSMUSG00000057967, ENSMUSG00000031230, ENSMUSG00000022309, ENSMUSG00000028289, ENSMUSG00000035305, ENSMUSG00000020053, ENSMUSG00000052504, ENSMUSG00000031380, ENSMUSG00000028698	217	273	13588	2.06431	1	0.798763	69.7913
KEGG_PATHWAY	mmu05218:Melanoma	4	1.31579	0.16972	ENSMUSG00000057967, ENSMUSG00000031230, ENSMUSG00000020053, ENSMUSG00000028698	116	71	5738	2.78679	1	0.763413	88.3251
KEGG_PATHWAY	mmu05200:Pathways in cancer	9	2.96053	0.320179	ENSMUSG00000057967, ENSMUSG00000000440, ENSMUSG00000031230, ENSMUSG00000015533, ENSMUSG00000020053, ENSMUSG00000026875, ENSMUSG00000001552, ENSMUSG00000031380, ENSMUSG00000028698	116	323	5738	1.3783	1	0.87515	98.8396
KEGG_PATHWAY	mmu04810:Regulation of actin cytoskeleton	5	1.64474	0.63861	ENSMUSG00000057967, ENSMUSG00000026768, ENSMUSG00000031230, ENSMUSG00000015533, ENSMUSG00000028698	116	217	5738	1.13976	1	0.972837	99.9992
Annotation Cluster 39	Enrichment Score: 0.8787313732791513
Category	Term	Count	%	PValue	Genes	List Total	Pop Hits	Pop Total	Fold Enrichment	Bonferroni	Benjamini	FDR
GOTERM_BP_FAT	GO:0009991~response to extracellular stimulus	6	1.97368	0.0610975	ENSMUSG00000029819, ENSMUSG00000051855, ENSMUSG00000023045, ENSMUSG00000022620, ENSMUSG00000027996, ENSMUSG00000044254	217	133	13588	2.82485	1	0.765162	64.1489
GOTERM_BP_FAT	GO:0031667~response to nutrient levels	5	1.64474	0.110892	ENSMUSG00000029819, ENSMUSG00000051855, ENSMUSG00000023045, ENSMUSG00000022620, ENSMUSG00000044254	217	115	13588	2.7225	1	0.869339	85.2283
GOTERM_BP_FAT	GO:0007584~response to nutrient	3	0.986842	0.341101	ENSMUSG00000051855, ENSMUSG00000023045, ENSMUSG00000022620	217	76	13588	2.47174	1	0.984779	99.8873
Annotation Cluster 40	Enrichment Score: 0.861807337753076
Category	Term	Count	%	PValue	Genes	List Total	Pop Hits	Pop Total	Fold Enrichment	Bonferroni	Benjamini	FDR
SP_PIR_KEYWORDS	microsome	7	2.30263	0.0046656	ENSMUSG00000032281, ENSMUSG00000024987, ENSMUSG00000040703, ENSMUSG00000040181, ENSMUSG00000001467, ENSMUSG00000032883, ENSMUSG00000022351	278	100	17854	4.49561	0.736264	0.0614949	6.01203
GOTERM_MF_FAT	GO:0005506~iron ion binding	12	3.94737	0.0180651	ENSMUSG00000024665, ENSMUSG00000024987, ENSMUSG00000032018, ENSMUSG00000031708, ENSMUSG00000010663, ENSMUSG00000037071, ENSMUSG00000040703, ENSMUSG00000063558, ENSMUSG00000031604, ENSMUSG00000001467, ENSMUSG00000064294, ENSMUSG00000029361	207	343	13288	2.24583	0.999683	0.395655	22.7381
GOTERM_MF_FAT	GO:0020037~heme binding	6	1.97368	0.0734402	ENSMUSG00000024665, ENSMUSG00000024987, ENSMUSG00000010663, ENSMUSG00000040703, ENSMUSG00000001467, ENSMUSG00000029361	207	144	13288	2.67472	1	0.700033	66.0187
GOTERM_MF_FAT	GO:0046906~tetrapyrrole binding	6	1.97368	0.0858936	ENSMUSG00000024665, ENSMUSG00000024987, ENSMUSG00000010663, ENSMUSG00000040703, ENSMUSG00000001467, ENSMUSG00000029361	207	151	13288	2.55072	1	0.699674	71.9405
SP_PIR_KEYWORDS	iron	9	2.96053	0.127604	ENSMUSG00000024987, ENSMUSG00000032018, ENSMUSG00000037071, ENSMUSG00000040703, ENSMUSG00000063558, ENSMUSG00000031604, ENSMUSG00000001467, ENSMUSG00000064294, ENSMUSG00000029361	278	321	17854	1.80065	1	0.586966	83.6336
GOTERM_MF_FAT	GO:0009055~electron carrier activity	6	1.97368	0.205143	ENSMUSG00000024987, ENSMUSG00000040703, ENSMUSG00000063558, ENSMUSG00000001467, ENSMUSG00000064294, ENSMUSG00000029361	207	202	13288	1.90673	1	0.895139	96.1183
SP_PIR_KEYWORDS	Monooxygenase	4	1.31579	0.235398	ENSMUSG00000024987, ENSMUSG00000040703, ENSMUSG00000040181, ENSMUSG00000001467	278	108	17854	2.37863	1	0.770313	97.1521
UP_SEQ_FEATURE	metal ion-binding site:Iron (heme axial ligand)	4	1.31579	0.24164	ENSMUSG00000024987, ENSMUSG00000040703, ENSMUSG00000001467, ENSMUSG00000029361	276	99	16021	2.34534	1	0.993734	98.7537
INTERPRO	IPR017973:Cytochrome P450, C-terminal region	3	0.986842	0.346118	ENSMUSG00000024987, ENSMUSG00000040703, ENSMUSG00000001467	269	81	17763	2.44568	1	0.988706	99.8091
INTERPRO	IPR001128:Cytochrome P450	3	0.986842	0.378737	ENSMUSG00000024987, ENSMUSG00000040703, ENSMUSG00000001467	269	87	17763	2.27702	1	0.992174	99.9102
SP_PIR_KEYWORDS	heme	4	1.31579	0.378739	ENSMUSG00000024987, ENSMUSG00000040703, ENSMUSG00000001467, ENSMUSG00000029361	278	142	17854	1.8091	1	0.863989	99.8184
INTERPRO	IPR017972:Cytochrome P450, conserved site	3	0.986842	0.389463	ENSMUSG00000024987, ENSMUSG00000040703, ENSMUSG00000001467	269	89	17763	2.22585	1	0.991608	99.9305
COG_ONTOLOGY	Secondary metabolites biosynthesis, transport, and catabolism	3	0.986842	0.408887	ENSMUSG00000024987, ENSMUSG00000040703, ENSMUSG00000001467	27	109	2040	2.07951	0.998924	0.897535	96.9216
Annotation Cluster 41	Enrichment Score: 0.8612505042215033
Category	Term	Count	%	PValue	Genes	List Total	Pop Hits	Pop Total	Fold Enrichment	Bonferroni	Benjamini	FDR
INTERPRO	IPR012680:Laminin G, subdomain 2	3	0.986842	0.116911	ENSMUSG00000028197, ENSMUSG00000027966, ENSMUSG00000046743	269	39	17763	5.0795	1	0.913645	83.998
INTERPRO	IPR001791:Laminin G	3	0.986842	0.147517	ENSMUSG00000028197, ENSMUSG00000027966, ENSMUSG00000046743	269	45	17763	4.40223	1	0.927207	90.4853
SMART	SM00282:LamG	3	0.986842	0.151199	ENSMUSG00000028197, ENSMUSG00000027966, ENSMUSG00000046743	141	45	9131	4.31726	1	0.925904	85.0598
Annotation Cluster 42	Enrichment Score: 0.8477677785581614
Category	Term	Count	%	PValue	Genes	List Total	Pop Hits	Pop Total	Fold Enrichment	Bonferroni	Benjamini	FDR
GOTERM_BP_FAT	GO:0051605~protein maturation by peptide bond cleavage	4	1.31579	0.0845939	ENSMUSG00000027419, ENSMUSG00000034926, ENSMUSG00000036545, ENSMUSG00000044254	217	65	13588	3.85339	1	0.830239	76.2638
GOTERM_BP_FAT	GO:0016485~protein processing	4	1.31579	0.172356	ENSMUSG00000027419, ENSMUSG00000034926, ENSMUSG00000036545, ENSMUSG00000044254	217	90	13588	2.783	1	0.935972	95.3951
GOTERM_BP_FAT	GO:0051604~protein maturation	4	1.31579	0.196305	ENSMUSG00000027419, ENSMUSG00000034926, ENSMUSG00000036545, ENSMUSG00000044254	217	96	13588	2.60906	1	0.943718	97.1443
Annotation Cluster 43	Enrichment Score: 0.8464442587754604
Category	Term	Count	%	PValue	Genes	List Total	Pop Hits	Pop Total	Fold Enrichment	Bonferroni	Benjamini	FDR
UP_SEQ_FEATURE	region of interest:Calmodulin-binding	4	1.31579	0.0517017	ENSMUSG00000000359, ENSMUSG00000054640, ENSMUSG00000059173, ENSMUSG00000029361	276	49	16021	4.73854	1	0.906558	56.8977
SP_PIR_KEYWORDS	calmodulin-binding	4	1.31579	0.214993	ENSMUSG00000000359, ENSMUSG00000054640, ENSMUSG00000059173, ENSMUSG00000029361	278	103	17854	2.4941	1	0.74836	95.9618
GOTERM_MF_FAT	GO:0005516~calmodulin binding	4	1.31579	0.259859	ENSMUSG00000000359, ENSMUSG00000054640, ENSMUSG00000059173, ENSMUSG00000029361	207	114	13288	2.25239	1	0.926313	98.5851
Annotation Cluster 44	Enrichment Score: 0.8417521407450876
Category	Term	Count	%	PValue	Genes	List Total	Pop Hits	Pop Total	Fold Enrichment	Bonferroni	Benjamini	FDR
GOTERM_MF_FAT	GO:0004806~triacylglycerol lipase activity	3	0.986842	0.0192541	ENSMUSG00000053846, ENSMUSG00000015568, ENSMUSG00000041653	207	14	13288	13.7557	0.999815	0.396789	24.0515
GOTERM_MF_FAT	GO:0016298~lipase activity	4	1.31579	0.141609	ENSMUSG00000053846, ENSMUSG00000015568, ENSMUSG00000041653, ENSMUSG00000038349	207	84	13288	3.05682	1	0.7995	88.476
GOTERM_BP_FAT	GO:0016042~lipid catabolic process	5	1.64474	0.164896	ENSMUSG00000025232, ENSMUSG00000053846, ENSMUSG00000015568, ENSMUSG00000002985, ENSMUSG00000041653	217	134	13588	2.33647	1	0.929243	94.6713
GOTERM_MF_FAT	GO:0004091~carboxylesterase activity	4	1.31579	0.234959	ENSMUSG00000053846, ENSMUSG00000015568, ENSMUSG00000041653, ENSMUSG00000034853	207	108	13288	2.37753	1	0.915095	97.7402
KEGG_PATHWAY	mmu00561:Glycerolipid metabolism	3	0.986842	0.242552	ENSMUSG00000053846, ENSMUSG00000015568, ENSMUSG00000041653	116	47	5738	3.15737	1	0.806087	95.9558
SP_PIR_KEYWORDS	lipid degradation	3	0.986842	0.347428	ENSMUSG00000053846, ENSMUSG00000015568, ENSMUSG00000041653	278	79	17854	2.43885	1	0.846108	99.6515
Annotation Cluster 45	Enrichment Score: 0.8224509190503567
Category	Term	Count	%	PValue	Genes	List Total	Pop Hits	Pop Total	Fold Enrichment	Bonferroni	Benjamini	FDR
INTERPRO	IPR000372:Leucine-rich repeat, cysteine-rich flanking region, N-terminal	5	1.64474	0.0522322	ENSMUSG00000048368, ENSMUSG00000019929, ENSMUSG00000036295, ENSMUSG00000045083, ENSMUSG00000010311	269	93	17763	3.55019	1	0.748034	54.6458
SMART	SM00013:LRRNT	5	1.64474	0.0543441	ENSMUSG00000048368, ENSMUSG00000019929, ENSMUSG00000036295, ENSMUSG00000045083, ENSMUSG00000010311	141	93	9131	3.48166	0.999172	0.758108	47.6911
UP_SEQ_FEATURE	repeat:LRR 5	8	2.63158	0.0613012	ENSMUSG00000048368, ENSMUSG00000019929, ENSMUSG00000022211, ENSMUSG00000039883, ENSMUSG00000036295, ENSMUSG00000045083, ENSMUSG00000010311, ENSMUSG00000022504	276	203	16021	2.28757	1	0.901757	63.3183
SP_PIR_KEYWORDS	leucine-rich repeat	9	2.96053	0.0656602	ENSMUSG00000046807, ENSMUSG00000048368, ENSMUSG00000019929, ENSMUSG00000022211, ENSMUSG00000039883, ENSMUSG00000036295, ENSMUSG00000045083, ENSMUSG00000010311, ENSMUSG00000022504	278	275	17854	2.10184	1	0.399122	59.3613
UP_SEQ_FEATURE	repeat:LRR 4	8	2.63158	0.0869793	ENSMUSG00000048368, ENSMUSG00000019929, ENSMUSG00000022211, ENSMUSG00000039883, ENSMUSG00000036295, ENSMUSG00000045083, ENSMUSG00000010311, ENSMUSG00000022504	276	221	16021	2.10125	1	0.946089	76.3688
UP_SEQ_FEATURE	repeat:LRR 1	9	2.96053	0.0885855	ENSMUSG00000046807, ENSMUSG00000048368, ENSMUSG00000019929, ENSMUSG00000022211, ENSMUSG00000039883, ENSMUSG00000036295, ENSMUSG00000045083, ENSMUSG00000010311, ENSMUSG00000022504	276	266	16021	1.964	1	0.944241	77.0193
UP_SEQ_FEATURE	repeat:LRR 2	9	2.96053	0.0885855	ENSMUSG00000046807, ENSMUSG00000048368, ENSMUSG00000019929, ENSMUSG00000022211, ENSMUSG00000039883, ENSMUSG00000036295, ENSMUSG00000045083, ENSMUSG00000010311, ENSMUSG00000022504	276	266	16021	1.964	1	0.944241	77.0193
UP_SEQ_FEATURE	repeat:LRR 3	8	2.63158	0.129487	ENSMUSG00000048368, ENSMUSG00000019929, ENSMUSG00000022211, ENSMUSG00000039883, ENSMUSG00000036295, ENSMUSG00000045083, ENSMUSG00000010311, ENSMUSG00000022504	276	245	16021	1.89542	1	0.971573	88.9022
UP_SEQ_FEATURE	repeat:LRR 12	4	1.31579	0.154257	ENSMUSG00000048368, ENSMUSG00000019929, ENSMUSG00000036295, ENSMUSG00000045083	276	79	16021	2.93909	1	0.978151	92.9776
UP_SEQ_FEATURE	repeat:LRR 9	5	1.64474	0.15809	ENSMUSG00000048368, ENSMUSG00000019929, ENSMUSG00000022211, ENSMUSG00000036295, ENSMUSG00000045083	276	122	16021	2.37898	1	0.97672	93.4655
INTERPRO	IPR001611:Leucine-rich repeat	6	1.97368	0.191931	ENSMUSG00000048368, ENSMUSG00000019929, ENSMUSG00000039883, ENSMUSG00000036295, ENSMUSG00000045083, ENSMUSG00000010311	269	202	17763	1.96139	1	0.94287	95.6758
UP_SEQ_FEATURE	repeat:LRR 11	4	1.31579	0.192363	ENSMUSG00000048368, ENSMUSG00000019929, ENSMUSG00000036295, ENSMUSG00000045083	276	88	16021	2.6385	1	0.985293	96.6189
UP_SEQ_FEATURE	repeat:LRR 8	5	1.64474	0.195303	ENSMUSG00000048368, ENSMUSG00000019929, ENSMUSG00000022211, ENSMUSG00000036295, ENSMUSG00000045083	276	133	16021	2.18222	1	0.985161	96.8088
UP_SEQ_FEATURE	repeat:LRR 6	6	1.97368	0.2129	ENSMUSG00000048368, ENSMUSG00000019929, ENSMUSG00000022211, ENSMUSG00000036295, ENSMUSG00000045083, ENSMUSG00000010311	276	185	16021	1.88261	1	0.989465	97.7524
UP_SEQ_FEATURE	repeat:LRR 10	4	1.31579	0.260061	ENSMUSG00000048368, ENSMUSG00000019929, ENSMUSG00000036295, ENSMUSG00000045083	276	103	16021	2.25426	1	0.995602	99.156
UP_SEQ_FEATURE	repeat:LRR 7	5	1.64474	0.283838	ENSMUSG00000048368, ENSMUSG00000019929, ENSMUSG00000022211, ENSMUSG00000036295, ENSMUSG00000045083	276	157	16021	1.84863	1	0.997006	99.4971
INTERPRO	IPR003591:Leucine-rich repeat, typical subtype	4	1.31579	0.308604	ENSMUSG00000019929, ENSMUSG00000036295, ENSMUSG00000045083, ENSMUSG00000010311	269	129	17763	2.04755	1	0.983677	99.5657
SMART	SM00369:LRR_TYP	4	1.31579	0.317207	ENSMUSG00000019929, ENSMUSG00000036295, ENSMUSG00000045083, ENSMUSG00000010311	141	129	9131	2.00803	1	0.960465	98.8026
INTERPRO	IPR000483:Cysteine-rich flanking region, C-terminal	3	0.986842	0.357059	ENSMUSG00000039883, ENSMUSG00000036295, ENSMUSG00000045083	269	83	17763	2.38675	1	0.989743	99.8512
SMART	SM00082:LRRCT	3	0.986842	0.364604	ENSMUSG00000039883, ENSMUSG00000036295, ENSMUSG00000045083	141	83	9131	2.34068	1	0.972668	99.4801
Annotation Cluster 46	Enrichment Score: 0.8092480529605014
Category	Term	Count	%	PValue	Genes	List Total	Pop Hits	Pop Total	Fold Enrichment	Bonferroni	Benjamini	FDR
UP_SEQ_FEATURE	domain:Sushi 2	3	0.986842	0.109605	ENSMUSG00000028369, ENSMUSG00000027188, ENSMUSG00000022311	276	33	16021	5.27701	1	0.960136	84.1249
UP_SEQ_FEATURE	domain:Sushi 1	3	0.986842	0.109605	ENSMUSG00000028369, ENSMUSG00000027188, ENSMUSG00000022311	276	33	16021	5.27701	1	0.960136	84.1249
SP_PIR_KEYWORDS	sushi	3	0.986842	0.15964	ENSMUSG00000028369, ENSMUSG00000027188, ENSMUSG00000022311	278	46	17854	4.18846	1	0.659582	90.0339
INTERPRO	IPR000436:Sushi/SCR/CCP	3	0.986842	0.190403	ENSMUSG00000028369, ENSMUSG00000027188, ENSMUSG00000022311	269	53	17763	3.73774	1	0.945144	95.5537
SMART	SM00032:CCP	3	0.986842	0.195002	ENSMUSG00000028369, ENSMUSG00000027188, ENSMUSG00000022311	141	53	9131	3.6656	1	0.918274	91.9184
INTERPRO	IPR016060:Complement control module	3	0.986842	0.195882	ENSMUSG00000028369, ENSMUSG00000027188, ENSMUSG00000022311	269	54	17763	3.66853	1	0.935516	95.9771
Annotation Cluster 47	Enrichment Score: 0.7840721408976176
Category	Term	Count	%	PValue	Genes	List Total	Pop Hits	Pop Total	Fold Enrichment	Bonferroni	Benjamini	FDR
INTERPRO	IPR000832:GPCR, family 2, secretin-like	3	0.986842	0.142306	ENSMUSG00000011171, ENSMUSG00000039116, ENSMUSG00000031785	269	44	17763	4.50228	1	0.925136	89.591
INTERPRO	IPR017983:GPCR, family 2, secretin-like, conserved site	3	0.986842	0.147517	ENSMUSG00000011171, ENSMUSG00000039116, ENSMUSG00000031785	269	45	17763	4.40223	1	0.927207	90.4853
PIR_SUPERFAMILY	PIRSF800007:secretin receptor-like G protein-coupled receptors	3	0.986842	0.159678	ENSMUSG00000011171, ENSMUSG00000039116, ENSMUSG00000031785	154	38	8136	4.17088	1	1	88.4494
INTERPRO	IPR017981:GPCR, family 2-like	3	0.986842	0.217972	ENSMUSG00000011171, ENSMUSG00000039116, ENSMUSG00000031785	269	58	17763	3.41552	1	0.951549	97.3317
Annotation Cluster 48	Enrichment Score: 0.7733458756575424
Category	Term	Count	%	PValue	Genes	List Total	Pop Hits	Pop Total	Fold Enrichment	Bonferroni	Benjamini	FDR
GOTERM_BP_FAT	GO:0030203~glycosaminoglycan metabolic process	3	0.986842	0.132656	ENSMUSG00000025232, ENSMUSG00000019929, ENSMUSG00000049001	217	40	13588	4.69631	1	0.897421	90.1305
GOTERM_BP_FAT	GO:0005976~polysaccharide metabolic process	4	1.31579	0.180245	ENSMUSG00000025232, ENSMUSG00000032649, ENSMUSG00000019929, ENSMUSG00000049001	217	92	13588	2.7225	1	0.940554	96.0596
GOTERM_BP_FAT	GO:0006022~aminoglycan metabolic process	3	0.986842	0.200157	ENSMUSG00000025232, ENSMUSG00000019929, ENSMUSG00000049001	217	52	13588	3.61255	1	0.945542	97.359
Annotation Cluster 49	Enrichment Score: 0.7676090350291899
Category	Term	Count	%	PValue	Genes	List Total	Pop Hits	Pop Total	Fold Enrichment	Bonferroni	Benjamini	FDR
KEGG_PATHWAY	mmu04360:Axon guidance	6	1.97368	0.121881	ENSMUSG00000028289, ENSMUSG00000059857, ENSMUSG00000057614, ENSMUSG00000052504, ENSMUSG00000040254, ENSMUSG00000031391	116	131	5738	2.2656	1	0.710542	77.7061
UP_SEQ_FEATURE	domain:Fibronectin type-III 2	5	1.64474	0.151631	ENSMUSG00000028289, ENSMUSG00000049001, ENSMUSG00000050377, ENSMUSG00000052504, ENSMUSG00000031391	276	120	16021	2.41863	1	0.978467	92.6239
UP_SEQ_FEATURE	domain:Fibronectin type-III 1	5	1.64474	0.154848	ENSMUSG00000028289, ENSMUSG00000049001, ENSMUSG00000050377, ENSMUSG00000052504, ENSMUSG00000031391	276	121	16021	2.39864	1	0.976625	93.055
INTERPRO	IPR003961:Fibronectin, type III	6	1.97368	0.162408	ENSMUSG00000028289, ENSMUSG00000049001, ENSMUSG00000036295, ENSMUSG00000050377, ENSMUSG00000052504, ENSMUSG00000031391	269	191	17763	2.07435	1	0.931822	92.6617
SMART	SM00060:FN3	6	1.97368	0.169601	ENSMUSG00000028289, ENSMUSG00000049001, ENSMUSG00000036295, ENSMUSG00000050377, ENSMUSG00000052504, ENSMUSG00000031391	141	191	9131	2.03431	1	0.905606	88.4131
INTERPRO	IPR008957:Fibronectin, type III-like fold	5	1.64474	0.314544	ENSMUSG00000028289, ENSMUSG00000049001, ENSMUSG00000050377, ENSMUSG00000052504, ENSMUSG00000031391	269	187	17763	1.7656	1	0.983972	99.6176
Annotation Cluster 50	Enrichment Score: 0.7580869376555914
Category	Term	Count	%	PValue	Genes	List Total	Pop Hits	Pop Total	Fold Enrichment	Bonferroni	Benjamini	FDR
UP_SEQ_FEATURE	domain:EGF-like 2; calcium-binding	4	1.31579	0.0597726	ENSMUSG00000032193, ENSMUSG00000021186, ENSMUSG00000046743, ENSMUSG00000028369	276	52	16021	4.46516	1	0.904091	62.3598
INTERPRO	IPR013091:EGF calcium-binding	4	1.31579	0.0862382	ENSMUSG00000032193, ENSMUSG00000021186, ENSMUSG00000046743, ENSMUSG00000028369	269	69	17763	3.82803	1	0.861108	73.5315
INTERPRO	IPR013032:EGF-like region, conserved site	9	2.96053	0.0986341	ENSMUSG00000032193, ENSMUSG00000028289, ENSMUSG00000021186, ENSMUSG00000059857, ENSMUSG00000046743, ENSMUSG00000032925, ENSMUSG00000028369, ENSMUSG00000052504, ENSMUSG00000027188	269	310	17763	1.9171	1	0.88829	78.3578
UP_SEQ_FEATURE	domain:EGF-like 3; calcium-binding	3	0.986842	0.120849	ENSMUSG00000021186, ENSMUSG00000046743, ENSMUSG00000028369	276	35	16021	4.97547	1	0.966348	87.0216
INTERPRO	IPR001881:EGF-like calcium-binding	4	1.31579	0.158463	ENSMUSG00000032193, ENSMUSG00000021186, ENSMUSG00000046743, ENSMUSG00000028369	269	91	17763	2.90257	1	0.931658	92.1354
SMART	SM00179:EGF_CA	4	1.31579	0.163462	ENSMUSG00000032193, ENSMUSG00000021186, ENSMUSG00000046743, ENSMUSG00000028369	141	91	9131	2.84654	1	0.919428	87.38
INTERPRO	IPR000152:EGF-type aspartate/asparagine hydroxylation conserved site	4	1.31579	0.16945	ENSMUSG00000032193, ENSMUSG00000021186, ENSMUSG00000046743, ENSMUSG00000028369	269	94	17763	2.80993	1	0.931184	93.5202
INTERPRO	IPR018097:EGF-like calcium-binding, conserved site	4	1.31579	0.16945	ENSMUSG00000032193, ENSMUSG00000021186, ENSMUSG00000046743, ENSMUSG00000028369	269	94	17763	2.80993	1	0.931184	93.5202
INTERPRO	IPR000742:EGF-like, type 3	6	1.97368	0.184125	ENSMUSG00000032193, ENSMUSG00000021186, ENSMUSG00000059857, ENSMUSG00000046743, ENSMUSG00000028369, ENSMUSG00000027188	269	199	17763	1.99096	1	0.942928	95.0175
INTERPRO	IPR006210:EGF-like	6	1.97368	0.194495	ENSMUSG00000032193, ENSMUSG00000059857, ENSMUSG00000046743, ENSMUSG00000032925, ENSMUSG00000028369, ENSMUSG00000027188	269	203	17763	1.95173	1	0.941606	95.8736
SMART	SM00181:EGF	6	1.97368	0.200986	ENSMUSG00000032193, ENSMUSG00000059857, ENSMUSG00000046743, ENSMUSG00000032925, ENSMUSG00000028369, ENSMUSG00000027188	141	203	9131	1.91406	1	0.906954	92.5883
SP_PIR_KEYWORDS	egf-like domain	6	1.97368	0.267688	ENSMUSG00000032193, ENSMUSG00000021186, ENSMUSG00000046743, ENSMUSG00000032925, ENSMUSG00000028369, ENSMUSG00000027188	278	222	17854	1.73576	1	0.795167	98.3928
INTERPRO	IPR013111:EGF, extracellular	3	0.986842	0.290652	ENSMUSG00000059857, ENSMUSG00000032925, ENSMUSG00000028369	269	71	17763	2.79015	1	0.982735	99.3663
INTERPRO	IPR006209:EGF	4	1.31579	0.304479	ENSMUSG00000032193, ENSMUSG00000046743, ENSMUSG00000028369, ENSMUSG00000027188	269	128	17763	2.06355	1	0.985118	99.5259
UP_SEQ_FEATURE	domain:EGF-like 1	3	0.986842	0.545822	ENSMUSG00000032193, ENSMUSG00000046743, ENSMUSG00000028369	276	106	16021	1.64284	1	0.999991	99.9996
Annotation Cluster 51	Enrichment Score: 0.757125338466371
Category	Term	Count	%	PValue	Genes	List Total	Pop Hits	Pop Total	Fold Enrichment	Bonferroni	Benjamini	FDR
UP_SEQ_FEATURE	repeat:8	4	1.31579	0.0775477	ENSMUSG00000006014, ENSMUSG00000050359, ENSMUSG00000002985, ENSMUSG00000045539	276	58	16021	4.00325	1	0.931036	72.1873
UP_SEQ_FEATURE	repeat:4	5	1.64474	0.0959786	ENSMUSG00000050359, ENSMUSG00000054215, ENSMUSG00000002985, ENSMUSG00000045539, ENSMUSG00000031380	276	101	16021	2.87362	1	0.948221	79.8031
UP_SEQ_FEATURE	repeat:7	4	1.31579	0.107932	ENSMUSG00000006014, ENSMUSG00000050359, ENSMUSG00000002985, ENSMUSG00000045539	276	67	16021	3.4655	1	0.961544	83.6454
UP_SEQ_FEATURE	repeat:13	3	0.986842	0.115192	ENSMUSG00000006014, ENSMUSG00000050359, ENSMUSG00000045539	276	34	16021	5.1218	1	0.963396	85.6325
UP_SEQ_FEATURE	repeat:3	5	1.64474	0.14844	ENSMUSG00000050359, ENSMUSG00000054215, ENSMUSG00000002985, ENSMUSG00000045539, ENSMUSG00000031380	276	119	16021	2.43895	1	0.98034	92.1716
UP_SEQ_FEATURE	repeat:11	3	0.986842	0.150062	ENSMUSG00000006014, ENSMUSG00000050359, ENSMUSG00000045539	276	40	16021	4.35353	1	0.979417	92.4047
UP_SEQ_FEATURE	repeat:5	4	1.31579	0.175131	ENSMUSG00000006014, ENSMUSG00000050359, ENSMUSG00000002985, ENSMUSG00000045539	276	84	16021	2.76415	1	0.983745	95.2748
UP_SEQ_FEATURE	repeat:9	3	0.986842	0.186685	ENSMUSG00000006014, ENSMUSG00000050359, ENSMUSG00000045539	276	46	16021	3.78568	1	0.985654	96.2216
UP_SEQ_FEATURE	repeat:10	3	0.986842	0.186685	ENSMUSG00000006014, ENSMUSG00000050359, ENSMUSG00000045539	276	46	16021	3.78568	1	0.985654	96.2216
UP_SEQ_FEATURE	repeat:2	5	1.64474	0.261019	ENSMUSG00000050359, ENSMUSG00000054215, ENSMUSG00000002985, ENSMUSG00000045539, ENSMUSG00000031380	276	151	16021	1.92209	1	0.99528	99.1732
UP_SEQ_FEATURE	repeat:6	3	0.986842	0.344965	ENSMUSG00000050359, ENSMUSG00000002985, ENSMUSG00000045539	276	71	16021	2.45269	1	0.999095	99.8778
UP_SEQ_FEATURE	repeat:1	3	0.986842	0.724986	ENSMUSG00000050359, ENSMUSG00000002985, ENSMUSG00000045539	276	148	16021	1.17663	1	1	100
Annotation Cluster 52	Enrichment Score: 0.6806855205745456
Category	Term	Count	%	PValue	Genes	List Total	Pop Hits	Pop Total	Fold Enrichment	Bonferroni	Benjamini	FDR
SP_PIR_KEYWORDS	Signal transduction inhibitor	3	0.986842	0.092531	ENSMUSG00000038530, ENSMUSG00000020027, ENSMUSG00000032578	278	33	17854	5.83846	1	0.49081	72.3996
GOTERM_BP_FAT	GO:0009968~negative regulation of signal transduction	5	1.64474	0.287967	ENSMUSG00000038530, ENSMUSG00000020053, ENSMUSG00000020027, ENSMUSG00000022508, ENSMUSG00000032578	217	171	13588	1.83092	1	0.976849	99.6019
GOTERM_BP_FAT	GO:0010648~negative regulation of cell communication	5	1.64474	0.340654	ENSMUSG00000038530, ENSMUSG00000020053, ENSMUSG00000020027, ENSMUSG00000022508, ENSMUSG00000032578	217	186	13588	1.68327	1	0.985179	99.886
Annotation Cluster 53	Enrichment Score: 0.6765353256035953
Category	Term	Count	%	PValue	Genes	List Total	Pop Hits	Pop Total	Fold Enrichment	Bonferroni	Benjamini	FDR
GOTERM_BP_FAT	GO:0007610~behavior	14	4.60526	0.0127986	ENSMUSG00000005360, ENSMUSG00000029819, ENSMUSG00000025232, ENSMUSG00000029838, ENSMUSG00000019122, ENSMUSG00000038248, ENSMUSG00000021670, ENSMUSG00000015090, ENSMUSG00000026768, ENSMUSG00000017412, ENSMUSG00000022376, ENSMUSG00000052821, ENSMUSG00000021314, ENSMUSG00000038349	217	405	13588	2.16456	1	0.478618	18.9085
GOTERM_BP_FAT	GO:0007611~learning or memory	5	1.64474	0.0533523	ENSMUSG00000026768, ENSMUSG00000022376, ENSMUSG00000029838, ENSMUSG00000021314, ENSMUSG00000021670	217	89	13588	3.51784	1	0.763973	59.0215
GOTERM_BP_FAT	GO:0007605~sensory perception of sound	4	1.31579	0.149333	ENSMUSG00000005360, ENSMUSG00000031028, ENSMUSG00000025232, ENSMUSG00000038248	217	84	13588	2.98179	1	0.919851	92.8038
GOTERM_BP_FAT	GO:0050954~sensory perception of mechanical stimulus	4	1.31579	0.180245	ENSMUSG00000005360, ENSMUSG00000031028, ENSMUSG00000025232, ENSMUSG00000038248	217	92	13588	2.7225	1	0.940554	96.0596
GOTERM_BP_FAT	GO:0050890~cognition	10	3.28947	0.999899	ENSMUSG00000005360, ENSMUSG00000031028, ENSMUSG00000026768, ENSMUSG00000022376, ENSMUSG00000025232, ENSMUSG00000029838, ENSMUSG00000051043, ENSMUSG00000021314, ENSMUSG00000038248, ENSMUSG00000021670	217	1480	13588	0.423091	1	1	100
GOTERM_BP_FAT	GO:0050877~neurological system process	12	3.94737	0.999915	ENSMUSG00000005360, ENSMUSG00000031028, ENSMUSG00000026768, ENSMUSG00000017412, ENSMUSG00000022376, ENSMUSG00000025232, ENSMUSG00000029838, ENSMUSG00000051043, ENSMUSG00000021314, ENSMUSG00000054934, ENSMUSG00000038248, ENSMUSG00000021670	217	1681	13588	0.447002	1	1	100
GOTERM_BP_FAT	GO:0007600~sensory perception	5	1.64474	1	ENSMUSG00000005360, ENSMUSG00000031028, ENSMUSG00000025232, ENSMUSG00000051043, ENSMUSG00000038248	217	1402	13588	0.223315	1	1	100
Annotation Cluster 54	Enrichment Score: 0.6619730532716182
Category	Term	Count	%	PValue	Genes	List Total	Pop Hits	Pop Total	Fold Enrichment	Bonferroni	Benjamini	FDR
GOTERM_MF_FAT	GO:0017076~purine nucleotide binding	38	12.5	0.0685059	ENSMUSG00000017144, ENSMUSG00000020917, ENSMUSG00000022504, ENSMUSG00000006517, ENSMUSG00000026437, ENSMUSG00000041797, ENSMUSG00000028289, ENSMUSG00000039057, ENSMUSG00000057614, ENSMUSG00000031788, ENSMUSG00000024697, ENSMUSG00000064294, ENSMUSG00000024899, ENSMUSG00000032281, ENSMUSG00000066867, ENSMUSG00000000359, ENSMUSG00000026494, ENSMUSG00000063558, ENSMUSG00000040181, ENSMUSG00000027605,…	207	1871	13288	1.30376	1	0.687056	63.3664
GOTERM_MF_FAT	GO:0000166~nucleotide binding	43	14.1447	0.0761564	ENSMUSG00000017144, ENSMUSG00000020917, ENSMUSG00000022504, ENSMUSG00000006517, ENSMUSG00000022283, ENSMUSG00000026437, ENSMUSG00000041797, ENSMUSG00000028289, ENSMUSG00000039057, ENSMUSG00000057614, ENSMUSG00000031788, ENSMUSG00000024697, ENSMUSG00000064294, ENSMUSG00000024899, ENSMUSG00000075706, ENSMUSG00000032281, ENSMUSG00000066867, ENSMUSG00000000359, ENSMUSG00000026494, ENSMUSG00000063558,…	207	2183	13288	1.26446	1	0.676778	67.4015
GOTERM_MF_FAT	GO:0030554~adenyl nucleotide binding	31	10.1974	0.107466	ENSMUSG00000020917, ENSMUSG00000022504, ENSMUSG00000006517, ENSMUSG00000026437, ENSMUSG00000041797, ENSMUSG00000028289, ENSMUSG00000039057, ENSMUSG00000031788, ENSMUSG00000064294, ENSMUSG00000024899, ENSMUSG00000032281, ENSMUSG00000066867, ENSMUSG00000026494, ENSMUSG00000063558, ENSMUSG00000040181, ENSMUSG00000027605, ENSMUSG00000047022, ENSMUSG00000052504, ENSMUSG00000032883, ENSMUSG00000047104,…	207	1535	13288	1.29641	1	0.752381	79.987
GOTERM_MF_FAT	GO:0001883~purine nucleoside binding	31	10.1974	0.116169	ENSMUSG00000020917, ENSMUSG00000022504, ENSMUSG00000006517, ENSMUSG00000026437, ENSMUSG00000041797, ENSMUSG00000028289, ENSMUSG00000039057, ENSMUSG00000031788, ENSMUSG00000064294, ENSMUSG00000024899, ENSMUSG00000032281, ENSMUSG00000066867, ENSMUSG00000026494, ENSMUSG00000063558, ENSMUSG00000040181, ENSMUSG00000027605, ENSMUSG00000047022, ENSMUSG00000052504, ENSMUSG00000032883, ENSMUSG00000047104,…	207	1548	13288	1.28552	1	0.771266	82.5782
GOTERM_MF_FAT	GO:0001882~nucleoside binding	31	10.1974	0.123164	ENSMUSG00000020917, ENSMUSG00000022504, ENSMUSG00000006517, ENSMUSG00000026437, ENSMUSG00000041797, ENSMUSG00000028289, ENSMUSG00000039057, ENSMUSG00000031788, ENSMUSG00000064294, ENSMUSG00000024899, ENSMUSG00000032281, ENSMUSG00000066867, ENSMUSG00000026494, ENSMUSG00000063558, ENSMUSG00000040181, ENSMUSG00000027605, ENSMUSG00000047022, ENSMUSG00000052504, ENSMUSG00000032883, ENSMUSG00000047104,…	207	1558	13288	1.27727	1	0.765983	84.431
GOTERM_MF_FAT	GO:0032555~purine ribonucleotide binding	32	10.5263	0.286856	ENSMUSG00000017144, ENSMUSG00000020917, ENSMUSG00000022504, ENSMUSG00000006517, ENSMUSG00000026437, ENSMUSG00000041797, ENSMUSG00000028289, ENSMUSG00000039057, ENSMUSG00000057614, ENSMUSG00000024697, ENSMUSG00000031788, ENSMUSG00000024899, ENSMUSG00000032281, ENSMUSG00000066867, ENSMUSG00000000359, ENSMUSG00000026494, ENSMUSG00000027605, ENSMUSG00000047022, ENSMUSG00000052504, ENSMUSG00000032883,…	207	1796	13288	1.14375	1	0.937161	99.1637
GOTERM_MF_FAT	GO:0032553~ribonucleotide binding	32	10.5263	0.286856	ENSMUSG00000017144, ENSMUSG00000020917, ENSMUSG00000022504, ENSMUSG00000006517, ENSMUSG00000026437, ENSMUSG00000041797, ENSMUSG00000028289, ENSMUSG00000039057, ENSMUSG00000057614, ENSMUSG00000024697, ENSMUSG00000031788, ENSMUSG00000024899, ENSMUSG00000032281, ENSMUSG00000066867, ENSMUSG00000000359, ENSMUSG00000026494, ENSMUSG00000027605, ENSMUSG00000047022, ENSMUSG00000052504, ENSMUSG00000032883,…	207	1796	13288	1.14375	1	0.937161	99.1637
SP_PIR_KEYWORDS	atp-binding	23	7.56579	0.34961	ENSMUSG00000032281, ENSMUSG00000026494, ENSMUSG00000047022, ENSMUSG00000027605, ENSMUSG00000052504, ENSMUSG00000032883, ENSMUSG00000020917, ENSMUSG00000022504, ENSMUSG00000006517, ENSMUSG00000047104, ENSMUSG00000027952, ENSMUSG00000026437, ENSMUSG00000041797, ENSMUSG00000028289, ENSMUSG00000029482, ENSMUSG00000022376, ENSMUSG00000035305, ENSMUSG00000039057, ENSMUSG00000031788, ENSMUSG00000024210,…	278	1287	17854	1.14773	1	0.843955	99.6666
GOTERM_MF_FAT	GO:0005524~ATP binding	25	8.22368	0.389162	ENSMUSG00000032281, ENSMUSG00000066867, ENSMUSG00000026494, ENSMUSG00000027605, ENSMUSG00000047022, ENSMUSG00000052504, ENSMUSG00000032883, ENSMUSG00000020917, ENSMUSG00000022504, ENSMUSG00000006517, ENSMUSG00000047104, ENSMUSG00000027952, ENSMUSG00000026437, ENSMUSG00000041797, ENSMUSG00000028289, ENSMUSG00000029482, ENSMUSG00000022376, ENSMUSG00000035305, ENSMUSG00000039057, ENSMUSG00000031788,…	207	1443	13288	1.11215	1	0.957471	99.9065
SP_PIR_KEYWORDS	nucleotide-binding	28	9.21053	0.39083	ENSMUSG00000017144, ENSMUSG00000022504, ENSMUSG00000020917, ENSMUSG00000006517, ENSMUSG00000026437, ENSMUSG00000041797, ENSMUSG00000028289, ENSMUSG00000039057, ENSMUSG00000057614, ENSMUSG00000024697, ENSMUSG00000031788, ENSMUSG00000024899, ENSMUSG00000032281, ENSMUSG00000000359, ENSMUSG00000026494, ENSMUSG00000027605, ENSMUSG00000047022, ENSMUSG00000052504, ENSMUSG00000032883, ENSMUSG00000047104,…	278	1631	17854	1.10254	1	0.867084	99.8601
GOTERM_MF_FAT	GO:0032559~adenyl ribonucleotide binding	25	8.22368	0.412305	ENSMUSG00000032281, ENSMUSG00000066867, ENSMUSG00000026494, ENSMUSG00000027605, ENSMUSG00000047022, ENSMUSG00000052504, ENSMUSG00000032883, ENSMUSG00000020917, ENSMUSG00000022504, ENSMUSG00000006517, ENSMUSG00000047104, ENSMUSG00000027952, ENSMUSG00000026437, ENSMUSG00000041797, ENSMUSG00000028289, ENSMUSG00000029482, ENSMUSG00000022376, ENSMUSG00000035305, ENSMUSG00000039057, ENSMUSG00000031788,…	207	1460	13288	1.0992	1	0.96345	99.9459
UP_SEQ_FEATURE	nucleotide phosphate-binding region:ATP	14	4.60526	0.786678	ENSMUSG00000032281, ENSMUSG00000026494, ENSMUSG00000047022, ENSMUSG00000052504, ENSMUSG00000020917, ENSMUSG00000022504, ENSMUSG00000026437, ENSMUSG00000027952, ENSMUSG00000028289, ENSMUSG00000035305, ENSMUSG00000031788, ENSMUSG00000029016, ENSMUSG00000041939, ENSMUSG00000024899	276	907	16021	0.895986	1	1	100
Annotation Cluster 55	Enrichment Score: 0.5770788642252879
Category	Term	Count	%	PValue	Genes	List Total	Pop Hits	Pop Total	Fold Enrichment	Bonferroni	Benjamini	FDR
GOTERM_BP_FAT	GO:0008015~blood circulation	4	1.31579	0.259101	ENSMUSG00000029819, ENSMUSG00000022206, ENSMUSG00000002985, ENSMUSG00000029361	217	111	13588	2.25649	1	0.968128	99.24
GOTERM_BP_FAT	GO:0003013~circulatory system process	4	1.31579	0.259101	ENSMUSG00000029819, ENSMUSG00000022206, ENSMUSG00000002985, ENSMUSG00000029361	217	111	13588	2.25649	1	0.968128	99.24
GOTERM_BP_FAT	GO:0008217~regulation of blood pressure	3	0.986842	0.276582	ENSMUSG00000029819, ENSMUSG00000022206, ENSMUSG00000029361	217	65	13588	2.89004	1	0.973261	99.4847
Annotation Cluster 56	Enrichment Score: 0.5589041717467834
Category	Term	Count	%	PValue	Genes	List Total	Pop Hits	Pop Total	Fold Enrichment	Bonferroni	Benjamini	FDR
GOTERM_BP_FAT	GO:0042472~inner ear morphogenesis	4	1.31579	0.0907159	ENSMUSG00000026768, ENSMUSG00000027966, ENSMUSG00000045294, ENSMUSG00000038248	217	67	13588	3.73836	1	0.829274	78.7189
GOTERM_BP_FAT	GO:0042471~ear morphogenesis	4	1.31579	0.12039	ENSMUSG00000026768, ENSMUSG00000027966, ENSMUSG00000045294, ENSMUSG00000038248	217	76	13588	3.29566	1	0.888207	87.5968
GOTERM_BP_FAT	GO:0048839~inner ear development	4	1.31579	0.16457	ENSMUSG00000026768, ENSMUSG00000027966, ENSMUSG00000045294, ENSMUSG00000038248	217	88	13588	2.84625	1	0.931015	94.6373
GOTERM_BP_FAT	GO:0043583~ear development	4	1.31579	0.229377	ENSMUSG00000026768, ENSMUSG00000027966, ENSMUSG00000045294, ENSMUSG00000038248	217	104	13588	2.40837	1	0.95786	98.5586
GOTERM_BP_FAT	GO:0007423~sensory organ development	6	1.97368	0.388011	ENSMUSG00000026768, ENSMUSG00000027966, ENSMUSG00000045294, ENSMUSG00000059493, ENSMUSG00000038248, ENSMUSG00000056947	217	257	13588	1.46189	1	0.990264	99.9661
GOTERM_BP_FAT	GO:0048562~embryonic organ morphogenesis	4	1.31579	0.473224	ENSMUSG00000026768, ENSMUSG00000027966, ENSMUSG00000045294, ENSMUSG00000038248	217	161	13588	1.55571	1	0.994985	99.997
GOTERM_BP_FAT	GO:0048568~embryonic organ development	5	1.64474	0.540002	ENSMUSG00000026768, ENSMUSG00000027966, ENSMUSG00000045294, ENSMUSG00000031349, ENSMUSG00000038248	217	241	13588	1.29912	1	0.997663	99.9997
GOTERM_BP_FAT	GO:0048598~embryonic morphogenesis	5	1.64474	0.82658	ENSMUSG00000026768, ENSMUSG00000027966, ENSMUSG00000045294, ENSMUSG00000029201, ENSMUSG00000038248	217	359	13588	0.87211	1	0.999958	100
Annotation Cluster 57	Enrichment Score: 0.552003068195708
Category	Term	Count	%	PValue	Genes	List Total	Pop Hits	Pop Total	Fold Enrichment	Bonferroni	Benjamini	FDR
INTERPRO	IPR014729:Rossmann-like alpha/beta/alpha sandwich fold	3	0.986842	0.121893	ENSMUSG00000025137, ENSMUSG00000035246, ENSMUSG00000024899	269	40	17763	4.95251	1	0.916101	85.2782
SP_PIR_KEYWORDS	nucleotidyltransferase	3	0.986842	0.307617	ENSMUSG00000025137, ENSMUSG00000035246, ENSMUSG00000024899	278	72	17854	2.67596	1	0.805445	99.2357
GOTERM_MF_FAT	GO:0016779~nucleotidyltransferase activity	3	0.986842	0.588844	ENSMUSG00000025137, ENSMUSG00000035246, ENSMUSG00000024899	207	127	13288	1.51638	1	0.993075	99.9997
Annotation Cluster 58	Enrichment Score: 0.495494607756701
Category	Term	Count	%	PValue	Genes	List Total	Pop Hits	Pop Total	Fold Enrichment	Bonferroni	Benjamini	FDR
SP_PIR_KEYWORDS	SH2 domain	4	1.31579	0.214993	ENSMUSG00000024883, ENSMUSG00000020027, ENSMUSG00000032578, ENSMUSG00000028698	278	103	17854	2.4941	1	0.74836	95.9618
INTERPRO	IPR000980:SH2 motif	4	1.31579	0.235177	ENSMUSG00000024883, ENSMUSG00000020027, ENSMUSG00000032578, ENSMUSG00000028698	269	111	17763	2.37958	1	0.96059	98.0776
SMART	SM00252:SH2	4	1.31579	0.242146	ENSMUSG00000024883, ENSMUSG00000020027, ENSMUSG00000032578, ENSMUSG00000028698	141	111	9131	2.33365	1	0.919152	95.9863
UP_SEQ_FEATURE	domain:SH2	3	0.986842	0.45912	ENSMUSG00000024883, ENSMUSG00000020027, ENSMUSG00000032578	276	90	16021	1.9349	1	0.99993	99.9941
KEGG_PATHWAY	mmu04630:Jak-STAT signaling pathway	4	1.31579	0.592524	ENSMUSG00000020027, ENSMUSG00000018916, ENSMUSG00000032578, ENSMUSG00000028698	116	152	5738	1.30172	1	0.969158	99.9969
Annotation Cluster 59	Enrichment Score: 0.483465637581471
Category	Term	Count	%	PValue	Genes	List Total	Pop Hits	Pop Total	Fold Enrichment	Bonferroni	Benjamini	FDR
GOTERM_BP_FAT	GO:0055092~sterol homeostasis	3	0.986842	0.0636958	ENSMUSG00000032193, ENSMUSG00000002985, ENSMUSG00000044254	217	26	13588	7.2251	1	0.773619	65.7296
GOTERM_BP_FAT	GO:0042632~cholesterol homeostasis	3	0.986842	0.0636958	ENSMUSG00000032193, ENSMUSG00000002985, ENSMUSG00000044254	217	26	13588	7.2251	1	0.773619	65.7296
GOTERM_BP_FAT	GO:0055088~lipid homeostasis	3	0.986842	0.101355	ENSMUSG00000032193, ENSMUSG00000002985, ENSMUSG00000044254	217	34	13588	5.52507	1	0.850809	82.4278
GOTERM_BP_FAT	GO:0042157~lipoprotein metabolic process	3	0.986842	0.341101	ENSMUSG00000032193, ENSMUSG00000002985, ENSMUSG00000044254	217	76	13588	2.47174	1	0.984779	99.8873
GOTERM_BP_FAT	GO:0009057~macromolecule catabolic process	6	1.97368	0.980371	ENSMUSG00000032193, ENSMUSG00000034926, ENSMUSG00000020027, ENSMUSG00000002985, ENSMUSG00000044254, ENSMUSG00000032578	217	654	13588	0.574473	1	1	100
GOTERM_BP_FAT	GO:0044265~cellular macromolecule catabolic process	5	1.64474	0.988805	ENSMUSG00000032193, ENSMUSG00000020027, ENSMUSG00000002985, ENSMUSG00000044254, ENSMUSG00000032578	217	609	13588	0.514101	1	1	100
GOTERM_BP_FAT	GO:0044257~cellular protein catabolic process	3	0.986842	0.998458	ENSMUSG00000020027, ENSMUSG00000044254, ENSMUSG00000032578	217	537	13588	0.349819	1	1	100
GOTERM_BP_FAT	GO:0030163~protein catabolic process	3	0.986842	0.99884	ENSMUSG00000020027, ENSMUSG00000044254, ENSMUSG00000032578	217	556	13588	0.337864	1	1	100
Annotation Cluster 60	Enrichment Score: 0.469051013768171
Category	Term	Count	%	PValue	Genes	List Total	Pop Hits	Pop Total	Fold Enrichment	Bonferroni	Benjamini	FDR
GOTERM_BP_FAT	GO:0030324~lung development	4	1.31579	0.259101	ENSMUSG00000057967, ENSMUSG00000058454, ENSMUSG00000059325, ENSMUSG00000036545	217	111	13588	2.25649	1	0.968128	99.24
GOTERM_BP_FAT	GO:0030323~respiratory tube development	4	1.31579	0.267691	ENSMUSG00000057967, ENSMUSG00000058454, ENSMUSG00000059325, ENSMUSG00000036545	217	113	13588	2.21655	1	0.971211	99.3713
GOTERM_BP_FAT	GO:0060541~respiratory system development	4	1.31579	0.315389	ENSMUSG00000057967, ENSMUSG00000058454, ENSMUSG00000059325, ENSMUSG00000036545	217	124	13588	2.01992	1	0.980272	99.7899
GOTERM_BP_FAT	GO:0035295~tube development	5	1.64474	0.607918	ENSMUSG00000057967, ENSMUSG00000058454, ENSMUSG00000059325, ENSMUSG00000036545, ENSMUSG00000020053	217	264	13588	1.18594	1	0.998844	100
Annotation Cluster 61	Enrichment Score: 0.4565523408866068
Category	Term	Count	%	PValue	Genes	List Total	Pop Hits	Pop Total	Fold Enrichment	Bonferroni	Benjamini	FDR
GOTERM_CC_FAT	GO:0031226~intrinsic to plasma membrane	13	4.27632	0.261454	ENSMUSG00000034110, ENSMUSG00000015533, ENSMUSG00000054934, ENSMUSG00000052504, ENSMUSG00000026768, ENSMUSG00000028289, ENSMUSG00000035305, ENSMUSG00000052821, ENSMUSG00000059857, ENSMUSG00000049100, ENSMUSG00000000732, ENSMUSG00000032925, ENSMUSG00000022758	220	552	12504	1.33854	1	0.905953	97.7244
GOTERM_CC_FAT	GO:0005887~integral to plasma membrane	12	3.94737	0.327545	ENSMUSG00000026768, ENSMUSG00000034110, ENSMUSG00000028289, ENSMUSG00000035305, ENSMUSG00000015533, ENSMUSG00000052821, ENSMUSG00000049100, ENSMUSG00000000732, ENSMUSG00000054934, ENSMUSG00000032925, ENSMUSG00000052504, ENSMUSG00000022758	220	531	12504	1.28444	1	0.930628	99.2939
GOTERM_CC_FAT	GO:0044459~plasma membrane part	30	9.86842	0.498513	ENSMUSG00000057315, ENSMUSG00000015533, ENSMUSG00000054640, ENSMUSG00000054728, ENSMUSG00000002985, ENSMUSG00000017412, ENSMUSG00000028289, ENSMUSG00000052821, ENSMUSG00000026413, ENSMUSG00000021314, ENSMUSG00000049100, ENSMUSG00000032925, ENSMUSG00000022620, ENSMUSG00000024697, ENSMUSG00000001552, ENSMUSG00000031391, ENSMUSG00000034110, ENSMUSG00000054934, ENSMUSG00000027831, ENSMUSG00000052504,…	220	1633	12504	1.04415	1	0.97368	99.9819
Annotation Cluster 62	Enrichment Score: 0.45103098056458835
Category	Term	Count	%	PValue	Genes	List Total	Pop Hits	Pop Total	Fold Enrichment	Bonferroni	Benjamini	FDR
GOTERM_CC_FAT	GO:0031982~vesicle	13	4.27632	0.199541	ENSMUSG00000032281, ENSMUSG00000022463, ENSMUSG00000027419, ENSMUSG00000026981, ENSMUSG00000022893, ENSMUSG00000025153, ENSMUSG00000068747, ENSMUSG00000026051, ENSMUSG00000028024, ENSMUSG00000021314, ENSMUSG00000022620, ENSMUSG00000031788, ENSMUSG00000029361	220	519	12504	1.42365	1	0.848475	93.7844
GOTERM_CC_FAT	GO:0031410~cytoplasmic vesicle	12	3.94737	0.278339	ENSMUSG00000032281, ENSMUSG00000068747, ENSMUSG00000022463, ENSMUSG00000027419, ENSMUSG00000022893, ENSMUSG00000026051, ENSMUSG00000021314, ENSMUSG00000028024, ENSMUSG00000022620, ENSMUSG00000025153, ENSMUSG00000031788, ENSMUSG00000029361	220	508	12504	1.34259	1	0.905191	98.295
SP_PIR_KEYWORDS	cytoplasmic vesicle	6	1.97368	0.29295	ENSMUSG00000032281, ENSMUSG00000022463, ENSMUSG00000027419, ENSMUSG00000026051, ENSMUSG00000021314, ENSMUSG00000031788	278	232	17854	1.66094	1	0.802025	98.9909
GOTERM_CC_FAT	GO:0030141~secretory granule	4	1.31579	0.336784	ENSMUSG00000027419, ENSMUSG00000026051, ENSMUSG00000022620, ENSMUSG00000029361	220	117	12504	1.94312	1	0.930696	99.4058
GOTERM_CC_FAT	GO:0016023~cytoplasmic membrane-bounded vesicle	8	2.63158	0.591566	ENSMUSG00000032281, ENSMUSG00000068747, ENSMUSG00000027419, ENSMUSG00000026051, ENSMUSG00000021314, ENSMUSG00000022620, ENSMUSG00000025153, ENSMUSG00000029361	220	414	12504	1.09829	1	0.984351	99.9986
GOTERM_CC_FAT	GO:0031988~membrane-bounded vesicle	8	2.63158	0.60682	ENSMUSG00000032281, ENSMUSG00000068747, ENSMUSG00000027419, ENSMUSG00000026051, ENSMUSG00000021314, ENSMUSG00000022620, ENSMUSG00000025153, ENSMUSG00000029361	220	420	12504	1.0826	1	0.98403	99.9991
Annotation Cluster 63	Enrichment Score: 0.42120275472759294
Category	Term	Count	%	PValue	Genes	List Total	Pop Hits	Pop Total	Fold Enrichment	Bonferroni	Benjamini	FDR
GOTERM_BP_FAT	GO:0045137~development of primary sexual characteristics	4	1.31579	0.229377	ENSMUSG00000022893, ENSMUSG00000034926, ENSMUSG00000035246, ENSMUSG00000009628	217	104	13588	2.40837	1	0.95786	98.5586
GOTERM_BP_FAT	GO:0007548~sex differentiation	4	1.31579	0.341528	ENSMUSG00000022893, ENSMUSG00000034926, ENSMUSG00000035246, ENSMUSG00000009628	217	130	13588	1.92669	1	0.984371	99.8885
GOTERM_BP_FAT	GO:0007276~gamete generation	7	2.30263	0.433877	ENSMUSG00000075706, ENSMUSG00000079470, ENSMUSG00000022893, ENSMUSG00000035246, ENSMUSG00000036545, ENSMUSG00000022508, ENSMUSG00000009628	217	331	13588	1.32424	1	0.993455	99.9905
GOTERM_BP_FAT	GO:0003006~reproductive developmental process	5	1.64474	0.607918	ENSMUSG00000022893, ENSMUSG00000034926, ENSMUSG00000035246, ENSMUSG00000020053, ENSMUSG00000009628	217	264	13588	1.18594	1	0.998844	100
Annotation Cluster 64	Enrichment Score: 0.4055897665904281
Category	Term	Count	%	PValue	Genes	List Total	Pop Hits	Pop Total	Fold Enrichment	Bonferroni	Benjamini	FDR
GOTERM_MF_FAT	GO:0005509~calcium ion binding	23	7.56579	0.0110212	ENSMUSG00000021708, ENSMUSG00000031196, ENSMUSG00000015533, ENSMUSG00000054640, ENSMUSG00000028369, ENSMUSG00000044254, ENSMUSG00000026768, ENSMUSG00000017412, ENSMUSG00000032193, ENSMUSG00000049723, ENSMUSG00000034687, ENSMUSG00000021186, ENSMUSG00000046743, ENSMUSG00000054459, ENSMUSG00000049100, ENSMUSG00000026532, ENSMUSG00000028024, ENSMUSG00000022620, ENSMUSG00000021957, ENSMUSG00000040536,…	207	840	13288	1.75767	0.992541	0.295231	14.5144
GOTERM_MF_FAT	GO:0043167~ion binding	60	19.7368	0.645727	ENSMUSG00000000440, ENSMUSG00000038248, ENSMUSG00000022508, ENSMUSG00000001467, ENSMUSG00000027820, ENSMUSG00000017412, ENSMUSG00000036040, ENSMUSG00000010663, ENSMUSG00000026532, ENSMUSG00000036103, ENSMUSG00000040536, ENSMUSG00000031604, ENSMUSG00000021596, ENSMUSG00000006360, ENSMUSG00000031708, ENSMUSG00000036545, ENSMUSG00000026875, ENSMUSG00000025153, ENSMUSG00000022206, ENSMUSG00000032883,…	207	3934	13288	0.979053	1	0.995465	100
GOTERM_MF_FAT	GO:0043169~cation binding	58	19.0789	0.715122	ENSMUSG00000000440, ENSMUSG00000038248, ENSMUSG00000022508, ENSMUSG00000027820, ENSMUSG00000001467, ENSMUSG00000017412, ENSMUSG00000036040, ENSMUSG00000010663, ENSMUSG00000026532, ENSMUSG00000036103, ENSMUSG00000040536, ENSMUSG00000031604, ENSMUSG00000021596, ENSMUSG00000006360, ENSMUSG00000031708, ENSMUSG00000036545, ENSMUSG00000026875, ENSMUSG00000025153, ENSMUSG00000032883, ENSMUSG00000049723,…	207	3885	13288	0.958355	1	0.998304	100
GOTERM_MF_FAT	GO:0046872~metal ion binding	57	18.75	0.739431	ENSMUSG00000000440, ENSMUSG00000038248, ENSMUSG00000022508, ENSMUSG00000027820, ENSMUSG00000001467, ENSMUSG00000017412, ENSMUSG00000036040, ENSMUSG00000010663, ENSMUSG00000026532, ENSMUSG00000036103, ENSMUSG00000040536, ENSMUSG00000031604, ENSMUSG00000021596, ENSMUSG00000006360, ENSMUSG00000031708, ENSMUSG00000036545, ENSMUSG00000026875, ENSMUSG00000025153, ENSMUSG00000032883, ENSMUSG00000049723,…	207	3850	13288	0.950393	1	0.998743	100
GOTERM_MF_FAT	GO:0046914~transition metal ion binding	30	9.86842	0.985389	ENSMUSG00000031994, ENSMUSG00000000440, ENSMUSG00000024987, ENSMUSG00000037071, ENSMUSG00000038248, ENSMUSG00000022508, ENSMUSG00000027820, ENSMUSG00000001467, ENSMUSG00000036040, ENSMUSG00000010663, ENSMUSG00000040703, ENSMUSG00000031604, ENSMUSG00000064294, ENSMUSG00000022894, ENSMUSG00000022893, ENSMUSG00000021223, ENSMUSG00000032018, ENSMUSG00000006360, ENSMUSG00000031196, ENSMUSG00000031708,…	207	2608	13288	0.738419	1	1	100
SP_PIR_KEYWORDS	metal-binding	29	9.53947	0.993803	ENSMUSG00000031994, ENSMUSG00000000440, ENSMUSG00000024987, ENSMUSG00000059743, ENSMUSG00000038248, ENSMUSG00000022508, ENSMUSG00000027820, ENSMUSG00000001467, ENSMUSG00000020917, ENSMUSG00000040703, ENSMUSG00000022620, ENSMUSG00000036103, ENSMUSG00000059173, ENSMUSG00000064294, ENSMUSG00000022894, ENSMUSG00000022893, ENSMUSG00000006360, ENSMUSG00000031196, ENSMUSG00000036545, ENSMUSG00000047022,…	278	2682	17854	0.694432	1	0.999999	100
Annotation Cluster 65	Enrichment Score: 0.40188988129695274
Category	Term	Count	%	PValue	Genes	List Total	Pop Hits	Pop Total	Fold Enrichment	Bonferroni	Benjamini	FDR
GOTERM_BP_FAT	GO:0019953~sexual reproduction	9	2.96053	0.271765	ENSMUSG00000075706, ENSMUSG00000079470, ENSMUSG00000022893, ENSMUSG00000025232, ENSMUSG00000035246, ENSMUSG00000036545, ENSMUSG00000022620, ENSMUSG00000022508, ENSMUSG00000009628	217	386	13588	1.45999	1	0.972098	99.4259
GOTERM_BP_FAT	GO:0007283~spermatogenesis	6	1.97368	0.388695	ENSMUSG00000075706, ENSMUSG00000079470, ENSMUSG00000035246, ENSMUSG00000036545, ENSMUSG00000022508, ENSMUSG00000009628	217	255	13588	1.47335	1	0.990029	99.9667
GOTERM_BP_FAT	GO:0048232~male gamete generation	6	1.97368	0.388695	ENSMUSG00000075706, ENSMUSG00000079470, ENSMUSG00000035246, ENSMUSG00000036545, ENSMUSG00000022508, ENSMUSG00000009628	217	255	13588	1.47335	1	0.990029	99.9667
GOTERM_BP_FAT	GO:0007276~gamete generation	7	2.30263	0.433877	ENSMUSG00000075706, ENSMUSG00000079470, ENSMUSG00000022893, ENSMUSG00000035246, ENSMUSG00000036545, ENSMUSG00000022508, ENSMUSG00000009628	217	331	13588	1.32424	1	0.993455	99.9905
GOTERM_BP_FAT	GO:0032504~multicellular organism reproduction	8	2.63158	0.466596	ENSMUSG00000075706, ENSMUSG00000079470, ENSMUSG00000022893, ENSMUSG00000035246, ENSMUSG00000036545, ENSMUSG00000020027, ENSMUSG00000022508, ENSMUSG00000009628	217	409	13588	1.22479	1	0.994626	99.9964
GOTERM_BP_FAT	GO:0048609~reproductive process in a multicellular organism	8	2.63158	0.466596	ENSMUSG00000075706, ENSMUSG00000079470, ENSMUSG00000022893, ENSMUSG00000035246, ENSMUSG00000036545, ENSMUSG00000020027, ENSMUSG00000022508, ENSMUSG00000009628	217	409	13588	1.22479	1	0.994626	99.9964
Annotation Cluster 66	Enrichment Score: 0.3991214895348117
Category	Term	Count	%	PValue	Genes	List Total	Pop Hits	Pop Total	Fold Enrichment	Bonferroni	Benjamini	FDR
GOTERM_MF_FAT	GO:0042802~identical protein binding	7	2.30263	0.296088	ENSMUSG00000000296, ENSMUSG00000046618, ENSMUSG00000022206, ENSMUSG00000021670, ENSMUSG00000031380, ENSMUSG00000044254, ENSMUSG00000031391	207	290	13288	1.54949	1	0.940488	99.3045
GOTERM_MF_FAT	GO:0042803~protein homodimerization activity	5	1.64474	0.35144	ENSMUSG00000000296, ENSMUSG00000046618, ENSMUSG00000022206, ENSMUSG00000021670, ENSMUSG00000031380	207	193	13288	1.66304	1	0.944965	99.7817
GOTERM_MF_FAT	GO:0046983~protein dimerization activity	6	1.97368	0.610048	ENSMUSG00000025232, ENSMUSG00000000296, ENSMUSG00000046618, ENSMUSG00000022206, ENSMUSG00000021670, ENSMUSG00000031380	207	340	13288	1.13282	1	0.993362	99.9998
Annotation Cluster 67	Enrichment Score: 0.3953978650531144
Category	Term	Count	%	PValue	Genes	List Total	Pop Hits	Pop Total	Fold Enrichment	Bonferroni	Benjamini	FDR
GOTERM_BP_FAT	GO:0009628~response to abiotic stimulus	7	2.30263	0.210743	ENSMUSG00000005360, ENSMUSG00000031028, ENSMUSG00000064267, ENSMUSG00000022620, ENSMUSG00000029553, ENSMUSG00000021670, ENSMUSG00000034853	217	251	13588	1.74631	1	0.951279	97.8737
GOTERM_BP_FAT	GO:0009416~response to light stimulus	3	0.986842	0.46346	ENSMUSG00000005360, ENSMUSG00000031028, ENSMUSG00000021670	217	98	13588	1.91686	1	0.994548	99.996
GOTERM_BP_FAT	GO:0009314~response to radiation	3	0.986842	0.666869	ENSMUSG00000005360, ENSMUSG00000031028, ENSMUSG00000021670	217	143	13588	1.31365	1	0.999516	100
Annotation Cluster 68	Enrichment Score: 0.39526126524198557
Category	Term	Count	%	PValue	Genes	List Total	Pop Hits	Pop Total	Fold Enrichment	Bonferroni	Benjamini	FDR
GOTERM_BP_FAT	GO:0048878~chemical homeostasis	10	3.28947	0.128431	ENSMUSG00000017412, ENSMUSG00000032193, ENSMUSG00000025232, ENSMUSG00000031708, ENSMUSG00000020053, ENSMUSG00000005357, ENSMUSG00000054640, ENSMUSG00000054934, ENSMUSG00000002985, ENSMUSG00000044254	217	365	13588	1.71555	1	0.895282	89.3183
GOTERM_BP_FAT	GO:0006873~cellular ion homeostasis	7	2.30263	0.23776	ENSMUSG00000017412, ENSMUSG00000025232, ENSMUSG00000031708, ENSMUSG00000005357, ENSMUSG00000054640, ENSMUSG00000054934, ENSMUSG00000002985	217	261	13588	1.6794	1	0.960735	98.7936
GOTERM_BP_FAT	GO:0055082~cellular chemical homeostasis	7	2.30263	0.254989	ENSMUSG00000017412, ENSMUSG00000025232, ENSMUSG00000031708, ENSMUSG00000005357, ENSMUSG00000054640, ENSMUSG00000054934, ENSMUSG00000002985	217	268	13588	1.63553	1	0.967072	99.1684
GOTERM_BP_FAT	GO:0042391~regulation of membrane potential	4	1.31579	0.293639	ENSMUSG00000017412, ENSMUSG00000025232, ENSMUSG00000005357, ENSMUSG00000054934	217	119	13588	2.10479	1	0.976613	99.6505
GOTERM_BP_FAT	GO:0050801~ion homeostasis	7	2.30263	0.323247	ENSMUSG00000017412, ENSMUSG00000025232, ENSMUSG00000031708, ENSMUSG00000005357, ENSMUSG00000054640, ENSMUSG00000054934, ENSMUSG00000002985	217	293	13588	1.49598	1	0.98191	99.8259
GOTERM_BP_FAT	GO:0042592~homeostatic process	12	3.94737	0.325387	ENSMUSG00000017412, ENSMUSG00000032193, ENSMUSG00000025232, ENSMUSG00000031708, ENSMUSG00000020053, ENSMUSG00000005357, ENSMUSG00000054640, ENSMUSG00000054934, ENSMUSG00000022508, ENSMUSG00000009628, ENSMUSG00000002985, ENSMUSG00000044254	217	584	13588	1.28666	1	0.981909	99.8346
GOTERM_BP_FAT	GO:0030005~cellular di-, tri-valent inorganic cation homeostasis	4	1.31579	0.358923	ENSMUSG00000017412, ENSMUSG00000031708, ENSMUSG00000054640, ENSMUSG00000002985	217	134	13588	1.86918	1	0.986294	99.9279
GOTERM_BP_FAT	GO:0055066~di-, tri-valent inorganic cation homeostasis	4	1.31579	0.410604	ENSMUSG00000017412, ENSMUSG00000031708, ENSMUSG00000054640, ENSMUSG00000002985	217	146	13588	1.71555	1	0.991831	99.9816
GOTERM_BP_FAT	GO:0006874~cellular calcium ion homeostasis	3	0.986842	0.42585	ENSMUSG00000017412, ENSMUSG00000054640, ENSMUSG00000002985	217	91	13588	2.06431	1	0.993085	99.988
GOTERM_BP_FAT	GO:0030003~cellular cation homeostasis	4	1.31579	0.435989	ENSMUSG00000017412, ENSMUSG00000031708, ENSMUSG00000054640, ENSMUSG00000002985	217	152	13588	1.64783	1	0.993441	99.991
GOTERM_BP_FAT	GO:0055074~calcium ion homeostasis	3	0.986842	0.447514	ENSMUSG00000017412, ENSMUSG00000054640, ENSMUSG00000002985	217	95	13588	1.9774	1	0.993914	99.9936
GOTERM_BP_FAT	GO:0019725~cellular homeostasis	7	2.30263	0.46028	ENSMUSG00000017412, ENSMUSG00000025232, ENSMUSG00000031708, ENSMUSG00000005357, ENSMUSG00000054640, ENSMUSG00000054934, ENSMUSG00000002985	217	343	13588	1.27791	1	0.994466	99.9956
GOTERM_BP_FAT	GO:0015674~di-, tri-valent inorganic cation transport	4	1.31579	0.473224	ENSMUSG00000017412, ENSMUSG00000031708, ENSMUSG00000052821, ENSMUSG00000054640	217	161	13588	1.55571	1	0.994985	99.997
GOTERM_BP_FAT	GO:0006875~cellular metal ion homeostasis	3	0.986842	0.47394	ENSMUSG00000017412, ENSMUSG00000054640, ENSMUSG00000002985	217	100	13588	1.87853	1	0.994868	99.9971
GOTERM_BP_FAT	GO:0055065~metal ion homeostasis	3	0.986842	0.504628	ENSMUSG00000017412, ENSMUSG00000054640, ENSMUSG00000002985	217	106	13588	1.77219	1	0.996501	99.9989
GOTERM_BP_FAT	GO:0055080~cation homeostasis	4	1.31579	0.562001	ENSMUSG00000017412, ENSMUSG00000031708, ENSMUSG00000054640, ENSMUSG00000002985	217	184	13588	1.36125	1	0.998066	99.9999
GOTERM_BP_FAT	GO:0006816~calcium ion transport	3	0.986842	0.576111	ENSMUSG00000017412, ENSMUSG00000052821, ENSMUSG00000054640	217	121	13588	1.5525	1	0.998431	99.9999
GOTERM_BP_FAT	GO:0030001~metal ion transport	7	2.30263	0.708924	ENSMUSG00000034110, ENSMUSG00000059742, ENSMUSG00000017412, ENSMUSG00000031708, ENSMUSG00000052821, ENSMUSG00000054640, ENSMUSG00000054934	217	442	13588	0.99168	1	0.99974	100
GOTERM_BP_FAT	GO:0019226~transmission of nerve impulse	3	0.986842	0.877747	ENSMUSG00000017412, ENSMUSG00000025232, ENSMUSG00000054934	217	226	13588	0.831206	1	0.99999	100
Annotation Cluster 69	Enrichment Score: 0.3801242206415483
Category	Term	Count	%	PValue	Genes	List Total	Pop Hits	Pop Total	Fold Enrichment	Bonferroni	Benjamini	FDR
SP_PIR_KEYWORDS	gpi-anchor	4	1.31579	0.30246	ENSMUSG00000001827, ENSMUSG00000059857, ENSMUSG00000015568, ENSMUSG00000040037	278	124	17854	2.07171	1	0.803964	99.1567
UP_SEQ_FEATURE	propeptide:Removed in mature form	6	1.97368	0.328241	ENSMUSG00000068747, ENSMUSG00000001827, ENSMUSG00000059857, ENSMUSG00000063594, ENSMUSG00000017144, ENSMUSG00000040037	276	220	16021	1.5831	1	0.998767	99.8177
SP_PIR_KEYWORDS	lipoprotein	11	3.61842	0.429991	ENSMUSG00000038530, ENSMUSG00000001827, ENSMUSG00000032193, ENSMUSG00000059857, ENSMUSG00000054459, ENSMUSG00000030043, ENSMUSG00000063594, ENSMUSG00000015568, ENSMUSG00000017144, ENSMUSG00000002985, ENSMUSG00000040037	278	589	17854	1.19941	1	0.891931	99.942
GOTERM_CC_FAT	GO:0031225~anchored to membrane	4	1.31579	0.706615	ENSMUSG00000001827, ENSMUSG00000059857, ENSMUSG00000015568, ENSMUSG00000040037	220	207	12504	1.09829	1	0.992403	100
Annotation Cluster 70	Enrichment Score: 0.3684546827229109
Category	Term	Count	%	PValue	Genes	List Total	Pop Hits	Pop Total	Fold Enrichment	Bonferroni	Benjamini	FDR
GOTERM_CC_FAT	GO:0005789~endoplasmic reticulum membrane	5	1.64474	0.276441	ENSMUSG00000031168, ENSMUSG00000040181, ENSMUSG00000001467, ENSMUSG00000021670, ENSMUSG00000041220	220	152	12504	1.86962	1	0.911681	98.2382
GOTERM_CC_FAT	GO:0042175~nuclear envelope-endoplasmic reticulum network	5	1.64474	0.307863	ENSMUSG00000031168, ENSMUSG00000040181, ENSMUSG00000001467, ENSMUSG00000021670, ENSMUSG00000041220	220	160	12504	1.77614	1	0.922901	98.9878
GOTERM_CC_FAT	GO:0044432~endoplasmic reticulum part	6	1.97368	0.381587	ENSMUSG00000032649, ENSMUSG00000031168, ENSMUSG00000040181, ENSMUSG00000001467, ENSMUSG00000021670, ENSMUSG00000041220	220	231	12504	1.47627	1	0.946531	99.7518
GOTERM_CC_FAT	GO:0012505~endomembrane system	11	3.61842	0.466063	ENSMUSG00000075706, ENSMUSG00000032193, ENSMUSG00000031168, ENSMUSG00000022747, ENSMUSG00000040181, ENSMUSG00000001467, ENSMUSG00000021670, ENSMUSG00000066232, ENSMUSG00000029361, ENSMUSG00000041220, ENSMUSG00000015090	220	535	12504	1.1686	1	0.96968	99.9603
GOTERM_CC_FAT	GO:0031090~organelle membrane	10	3.28947	0.950009	ENSMUSG00000075706, ENSMUSG00000031168, ENSMUSG00000022747, ENSMUSG00000040181, ENSMUSG00000001467, ENSMUSG00000032883, ENSMUSG00000021670, ENSMUSG00000029361, ENSMUSG00000041220, ENSMUSG00000015090	220	809	12504	0.702551	1	0.999958	100
Annotation Cluster 71	Enrichment Score: 0.36109354978504216
Category	Term	Count	%	PValue	Genes	List Total	Pop Hits	Pop Total	Fold Enrichment	Bonferroni	Benjamini	FDR
GOTERM_MF_FAT	GO:0005261~cation channel activity	7	2.30263	0.188381	ENSMUSG00000064267, ENSMUSG00000034110, ENSMUSG00000059742, ENSMUSG00000017412, ENSMUSG00000054934, ENSMUSG00000052387, ENSMUSG00000022758	207	248	13288	1.81191	1	0.882989	94.7847
GOTERM_MF_FAT	GO:0022836~gated channel activity	7	2.30263	0.270725	ENSMUSG00000064267, ENSMUSG00000034110, ENSMUSG00000059742, ENSMUSG00000017412, ENSMUSG00000054934, ENSMUSG00000029016, ENSMUSG00000022758	207	281	13288	1.59912	1	0.931676	98.8523
GOTERM_MF_FAT	GO:0046873~metal ion transmembrane transporter activity	7	2.30263	0.296088	ENSMUSG00000064267, ENSMUSG00000034110, ENSMUSG00000059742, ENSMUSG00000017412, ENSMUSG00000054934, ENSMUSG00000052387, ENSMUSG00000022758	207	290	13288	1.54949	1	0.940488	99.3045
GOTERM_MF_FAT	GO:0005216~ion channel activity	8	2.63158	0.300732	ENSMUSG00000064267, ENSMUSG00000034110, ENSMUSG00000059742, ENSMUSG00000017412, ENSMUSG00000054934, ENSMUSG00000052387, ENSMUSG00000029016, ENSMUSG00000022758	207	349	13288	1.47148	1	0.940599	99.3667
GOTERM_MF_FAT	GO:0022832~voltage-gated channel activity	5	1.64474	0.302062	ENSMUSG00000064267, ENSMUSG00000034110, ENSMUSG00000059742, ENSMUSG00000017412, ENSMUSG00000029016	207	179	13288	1.79311	1	0.938497	99.3835
GOTERM_MF_FAT	GO:0005244~voltage-gated ion channel activity	5	1.64474	0.302062	ENSMUSG00000064267, ENSMUSG00000034110, ENSMUSG00000059742, ENSMUSG00000017412, ENSMUSG00000029016	207	179	13288	1.79311	1	0.938497	99.3835
GOTERM_MF_FAT	GO:0022843~voltage-gated cation channel activity	4	1.31579	0.319005	ENSMUSG00000064267, ENSMUSG00000034110, ENSMUSG00000059742, ENSMUSG00000017412	207	128	13288	2.00604	1	0.941003	99.5646
GOTERM_MF_FAT	GO:0022838~substrate specific channel activity	8	2.63158	0.335964	ENSMUSG00000064267, ENSMUSG00000034110, ENSMUSG00000059742, ENSMUSG00000017412, ENSMUSG00000054934, ENSMUSG00000052387, ENSMUSG00000029016, ENSMUSG00000022758	207	360	13288	1.42652	1	0.945999	99.6953
GOTERM_MF_FAT	GO:0022803~passive transmembrane transporter activity	8	2.63158	0.337745	ENSMUSG00000064267, ENSMUSG00000034110, ENSMUSG00000059742, ENSMUSG00000017412, ENSMUSG00000054934, ENSMUSG00000052387, ENSMUSG00000029016, ENSMUSG00000022758	207	365	13288	1.40698	1	0.944494	99.7066
GOTERM_MF_FAT	GO:0015267~channel activity	8	2.63158	0.337745	ENSMUSG00000064267, ENSMUSG00000034110, ENSMUSG00000059742, ENSMUSG00000017412, ENSMUSG00000054934, ENSMUSG00000052387, ENSMUSG00000029016, ENSMUSG00000022758	207	365	13288	1.40698	1	0.944494	99.7066
GOTERM_BP_FAT	GO:0006811~ion transport	13	4.27632	0.459927	ENSMUSG00000005360, ENSMUSG00000034110, ENSMUSG00000059742, ENSMUSG00000031708, ENSMUSG00000005357, ENSMUSG00000054640, ENSMUSG00000054934, ENSMUSG00000052387, ENSMUSG00000064267, ENSMUSG00000017412, ENSMUSG00000052821, ENSMUSG00000029016, ENSMUSG00000022758	217	712	13588	1.1433	1	0.994626	99.9956
GOTERM_CC_FAT	GO:0034703~cation channel complex	3	0.986842	0.498083	ENSMUSG00000034110, ENSMUSG00000017412, ENSMUSG00000054934	220	95	12504	1.79483	1	0.976099	99.9817
SP_PIR_KEYWORDS	ionic channel	6	1.97368	0.501702	ENSMUSG00000064267, ENSMUSG00000059742, ENSMUSG00000017412, ENSMUSG00000054934, ENSMUSG00000052387, ENSMUSG00000022758	278	301	17854	1.28019	1	0.926619	99.9902
GOTERM_BP_FAT	GO:0006812~cation transport	9	2.96053	0.577181	ENSMUSG00000064267, ENSMUSG00000034110, ENSMUSG00000059742, ENSMUSG00000017412, ENSMUSG00000031708, ENSMUSG00000052821, ENSMUSG00000054640, ENSMUSG00000054934, ENSMUSG00000052387	217	515	13588	1.09429	1	0.998401	99.9999
GOTERM_MF_FAT	GO:0005267~potassium channel activity	3	0.986842	0.597378	ENSMUSG00000034110, ENSMUSG00000059742, ENSMUSG00000054934	207	129	13288	1.49287	1	0.993018	99.9997
SP_PIR_KEYWORDS	voltage-gated channel	3	0.986842	0.622236	ENSMUSG00000064267, ENSMUSG00000059742, ENSMUSG00000017412	278	135	17854	1.42718	1	0.96607	99.9998
GOTERM_BP_FAT	GO:0030001~metal ion transport	7	2.30263	0.708924	ENSMUSG00000034110, ENSMUSG00000059742, ENSMUSG00000017412, ENSMUSG00000031708, ENSMUSG00000052821, ENSMUSG00000054640, ENSMUSG00000054934	217	442	13588	0.99168	1	0.99974	100
GOTERM_BP_FAT	GO:0015672~monovalent inorganic cation transport	5	1.64474	0.713552	ENSMUSG00000064267, ENSMUSG00000034110, ENSMUSG00000059742, ENSMUSG00000054640, ENSMUSG00000054934	217	303	13588	1.03329	1	0.999734	100
GOTERM_BP_FAT	GO:0006813~potassium ion transport	3	0.986842	0.725783	ENSMUSG00000034110, ENSMUSG00000059742, ENSMUSG00000054934	217	160	13588	1.17408	1	0.999782	100
SP_PIR_KEYWORDS	ion transport	8	2.63158	0.741823	ENSMUSG00000064267, ENSMUSG00000059742, ENSMUSG00000017412, ENSMUSG00000054640, ENSMUSG00000054934, ENSMUSG00000052387, ENSMUSG00000029016, ENSMUSG00000022758	278	543	17854	0.946196	1	0.986914	100
GOTERM_CC_FAT	GO:0034702~ion channel complex	3	0.986842	0.76794	ENSMUSG00000034110, ENSMUSG00000017412, ENSMUSG00000054934	220	158	12504	1.07917	1	0.996644	100
Annotation Cluster 72	Enrichment Score: 0.34894211983052825
Category	Term	Count	%	PValue	Genes	List Total	Pop Hits	Pop Total	Fold Enrichment	Bonferroni	Benjamini	FDR
GOTERM_BP_FAT	GO:0002520~immune system development	8	2.63158	0.19021	ENSMUSG00000017412, ENSMUSG00000031168, ENSMUSG00000050377, ENSMUSG00000026532, ENSMUSG00000000732, ENSMUSG00000022508, ENSMUSG00000032036, ENSMUSG00000018916	217	295	13588	1.6981	1	0.941399	96.7707
GOTERM_BP_FAT	GO:0030097~hemopoiesis	7	2.30263	0.210743	ENSMUSG00000017412, ENSMUSG00000031168, ENSMUSG00000050377, ENSMUSG00000026532, ENSMUSG00000022508, ENSMUSG00000032036, ENSMUSG00000018916	217	251	13588	1.74631	1	0.951279	97.8737
GOTERM_BP_FAT	GO:0048534~hemopoietic or lymphoid organ development	7	2.30263	0.289386	ENSMUSG00000017412, ENSMUSG00000031168, ENSMUSG00000050377, ENSMUSG00000026532, ENSMUSG00000022508, ENSMUSG00000032036, ENSMUSG00000018916	217	281	13588	1.55987	1	0.976598	99.6146
GOTERM_BP_FAT	GO:0002521~leukocyte differentiation	4	1.31579	0.39349	ENSMUSG00000017412, ENSMUSG00000050377, ENSMUSG00000022508, ENSMUSG00000018916	217	142	13588	1.76387	1	0.990413	99.9707
GOTERM_BP_FAT	GO:0030099~myeloid cell differentiation	3	0.986842	0.452859	ENSMUSG00000050377, ENSMUSG00000022508, ENSMUSG00000018916	217	96	13588	1.9568	1	0.994203	99.9945
GOTERM_BP_FAT	GO:0045321~leukocyte activation	4	1.31579	0.680128	ENSMUSG00000017412, ENSMUSG00000000732, ENSMUSG00000022508, ENSMUSG00000018916	217	219	13588	1.1437	1	0.999619	100
GOTERM_BP_FAT	GO:0001775~cell activation	4	1.31579	0.753489	ENSMUSG00000017412, ENSMUSG00000000732, ENSMUSG00000022508, ENSMUSG00000018916	217	246	13588	1.01817	1	0.999844	100
GOTERM_BP_FAT	GO:0046649~lymphocyte activation	3	0.986842	0.810651	ENSMUSG00000017412, ENSMUSG00000000732, ENSMUSG00000022508	217	191	13588	0.983521	1	0.999941	100
GOTERM_BP_FAT	GO:0002684~positive regulation of immune system process	3	0.986842	0.842671	ENSMUSG00000017412, ENSMUSG00000000732, ENSMUSG00000022508	217	206	13588	0.911906	1	0.999972	100
Annotation Cluster 73	Enrichment Score: 0.33662711483865604
Category	Term	Count	%	PValue	Genes	List Total	Pop Hits	Pop Total	Fold Enrichment	Bonferroni	Benjamini	FDR
GOTERM_BP_FAT	GO:0006897~endocytosis	5	1.64474	0.349583	ENSMUSG00000068747, ENSMUSG00000024883, ENSMUSG00000032193, ENSMUSG00000021314, ENSMUSG00000036103	217	188	13588	1.66536	1	0.985224	99.9087
GOTERM_BP_FAT	GO:0010324~membrane invagination	5	1.64474	0.349583	ENSMUSG00000068747, ENSMUSG00000024883, ENSMUSG00000032193, ENSMUSG00000021314, ENSMUSG00000036103	217	188	13588	1.66536	1	0.985224	99.9087
SP_PIR_KEYWORDS	Endocytosis	3	0.986842	0.424438	ENSMUSG00000068747, ENSMUSG00000024883, ENSMUSG00000032193	278	93	17854	2.07171	1	0.891109	99.9341
GOTERM_BP_FAT	GO:0016044~membrane organization	6	1.97368	0.424666	ENSMUSG00000068747, ENSMUSG00000024883, ENSMUSG00000032193, ENSMUSG00000034926, ENSMUSG00000021314, ENSMUSG00000036103	217	272	13588	1.38127	1	0.993201	99.9876
GOTERM_BP_FAT	GO:0016192~vesicle-mediated transport	5	1.64474	0.941676	ENSMUSG00000068747, ENSMUSG00000024883, ENSMUSG00000032193, ENSMUSG00000021314, ENSMUSG00000036103	217	466	13588	0.671862	1	1	100
Annotation Cluster 74	Enrichment Score: 0.3358651046134055
Category	Term	Count	%	PValue	Genes	List Total	Pop Hits	Pop Total	Fold Enrichment	Bonferroni	Benjamini	FDR
GOTERM_BP_FAT	GO:0008654~phospholipid biosynthetic process	3	0.986842	0.381265	ENSMUSG00000027533, ENSMUSG00000025137, ENSMUSG00000035246	217	83	13588	2.26328	1	0.989919	99.9595
GOTERM_BP_FAT	GO:0006644~phospholipid metabolic process	4	1.31579	0.484577	ENSMUSG00000027533, ENSMUSG00000025137, ENSMUSG00000035246, ENSMUSG00000044254	217	163	13588	1.53663	1	0.995346	99.9979
GOTERM_BP_FAT	GO:0019637~organophosphate metabolic process	4	1.31579	0.531881	ENSMUSG00000027533, ENSMUSG00000025137, ENSMUSG00000035246, ENSMUSG00000044254	217	176	13588	1.42313	1	0.997418	99.9996
Annotation Cluster 75	Enrichment Score: 0.32060017858439255
Category	Term	Count	%	PValue	Genes	List Total	Pop Hits	Pop Total	Fold Enrichment	Bonferroni	Benjamini	FDR
GOTERM_MF_FAT	GO:0030695~GTPase regulator activity	8	2.63158	0.327494	ENSMUSG00000057315, ENSMUSG00000038530, ENSMUSG00000024883, ENSMUSG00000021708, ENSMUSG00000024043, ENSMUSG00000024663, ENSMUSG00000040624, ENSMUSG00000052085	207	361	13288	1.42256	1	0.943571	99.6354
GOTERM_MF_FAT	GO:0060589~nucleoside-triphosphatase regulator activity	8	2.63158	0.339421	ENSMUSG00000057315, ENSMUSG00000038530, ENSMUSG00000024883, ENSMUSG00000021708, ENSMUSG00000024043, ENSMUSG00000024663, ENSMUSG00000040624, ENSMUSG00000052085	207	367	13288	1.39931	1	0.942937	99.717
GOTERM_MF_FAT	GO:0005088~Ras guanyl-nucleotide exchange factor activity	3	0.986842	0.369564	ENSMUSG00000021708, ENSMUSG00000024663, ENSMUSG00000040624	207	83	13288	2.32024	1	0.95015	99.8538
GOTERM_MF_FAT	GO:0005085~guanyl-nucleotide exchange factor activity	4	1.31579	0.399326	ENSMUSG00000021708, ENSMUSG00000024663, ENSMUSG00000040624, ENSMUSG00000052085	207	147	13288	1.74675	1	0.959981	99.9263
SP_PIR_KEYWORDS	guanine-nucleotide releasing factor	3	0.986842	0.471412	ENSMUSG00000021708, ENSMUSG00000024663, ENSMUSG00000052085	278	102	17854	1.88891	1	0.914172	99.9787
GOTERM_MF_FAT	GO:0008047~enzyme activator activity	5	1.64474	0.541394	ENSMUSG00000057315, ENSMUSG00000038530, ENSMUSG00000024883, ENSMUSG00000024043, ENSMUSG00000002985	207	249	13288	1.28902	1	0.988609	99.9984
GOTERM_MF_FAT	GO:0005096~GTPase activator activity	4	1.31579	0.574844	ENSMUSG00000057315, ENSMUSG00000038530, ENSMUSG00000024883, ENSMUSG00000024043	207	192	13288	1.33736	1	0.992146	99.9994
SP_PIR_KEYWORDS	GTPase activation	3	0.986842	0.626249	ENSMUSG00000057315, ENSMUSG00000024883, ENSMUSG00000024043	278	136	17854	1.41668	1	0.965931	99.9998
GOTERM_MF_FAT	GO:0005083~small GTPase regulator activity	3	0.986842	0.863832	ENSMUSG00000021708, ENSMUSG00000024663, ENSMUSG00000040624	207	223	13288	0.863586	1	0.999897	100
Annotation Cluster 76	Enrichment Score: 0.28231917827798125
Category	Term	Count	%	PValue	Genes	List Total	Pop Hits	Pop Total	Fold Enrichment	Bonferroni	Benjamini	FDR
GOTERM_BP_FAT	GO:0042325~regulation of phosphorylation	7	2.30263	0.314288	ENSMUSG00000037664, ENSMUSG00000040653, ENSMUSG00000050377, ENSMUSG00000021670, ENSMUSG00000031750, ENSMUSG00000021892, ENSMUSG00000032578	217	290	13588	1.51146	1	0.980578	99.7843
GOTERM_BP_FAT	GO:0051174~regulation of phosphorus metabolic process	7	2.30263	0.345956	ENSMUSG00000037664, ENSMUSG00000040653, ENSMUSG00000050377, ENSMUSG00000021670, ENSMUSG00000031750, ENSMUSG00000021892, ENSMUSG00000032578	217	301	13588	1.45622	1	0.984895	99.9001
GOTERM_BP_FAT	GO:0019220~regulation of phosphate metabolic process	7	2.30263	0.345956	ENSMUSG00000037664, ENSMUSG00000040653, ENSMUSG00000050377, ENSMUSG00000021670, ENSMUSG00000031750, ENSMUSG00000021892, ENSMUSG00000032578	217	301	13588	1.45622	1	0.984895	99.9001
GOTERM_BP_FAT	GO:0045859~regulation of protein kinase activity	3	0.986842	0.798756	ENSMUSG00000021670, ENSMUSG00000021892, ENSMUSG00000032578	217	186	13588	1.00996	1	0.999919	100
GOTERM_BP_FAT	GO:0043549~regulation of kinase activity	3	0.986842	0.812954	ENSMUSG00000021670, ENSMUSG00000021892, ENSMUSG00000032578	217	192	13588	0.978399	1	0.999943	100
GOTERM_BP_FAT	GO:0051338~regulation of transferase activity	3	0.986842	0.828388	ENSMUSG00000021670, ENSMUSG00000021892, ENSMUSG00000032578	217	199	13588	0.943983	1	0.999958	100
Annotation Cluster 77	Enrichment Score: 0.2274545397527487
Category	Term	Count	%	PValue	Genes	List Total	Pop Hits	Pop Total	Fold Enrichment	Bonferroni	Benjamini	FDR
INTERPRO	IPR011993:Pleckstrin homology-type	6	1.97368	0.442489	ENSMUSG00000057315, ENSMUSG00000021708, ENSMUSG00000040624, ENSMUSG00000027831, ENSMUSG00000024376, ENSMUSG00000038349	269	289	17763	1.37094	1	0.996187	99.9818
INTERPRO	IPR001849:Pleckstrin homology	5	1.64474	0.563219	ENSMUSG00000057315, ENSMUSG00000021708, ENSMUSG00000040624, ENSMUSG00000027831, ENSMUSG00000038349	269	261	17763	1.26501	1	0.999329	99.9995
SMART	SM00233:PH	5	1.64474	0.571203	ENSMUSG00000057315, ENSMUSG00000021708, ENSMUSG00000040624, ENSMUSG00000027831, ENSMUSG00000038349	141	261	9131	1.24059	1	0.995378	99.9946
UP_SEQ_FEATURE	domain:PH	3	0.986842	0.864593	ENSMUSG00000057315, ENSMUSG00000027831, ENSMUSG00000038349	276	202	16021	0.862086	1	1	100
Annotation Cluster 78	Enrichment Score: 0.22473376943309029
Category	Term	Count	%	PValue	Genes	List Total	Pop Hits	Pop Total	Fold Enrichment	Bonferroni	Benjamini	FDR
GOTERM_MF_FAT	GO:0005525~GTP binding	7	2.30263	0.47129	ENSMUSG00000078921, ENSMUSG00000057614, ENSMUSG00000000359, ENSMUSG00000024697, ENSMUSG00000017144, ENSMUSG00000030222, ENSMUSG00000052085	207	354	13288	1.26936	1	0.977778	99.9879
GOTERM_MF_FAT	GO:0032561~guanyl ribonucleotide binding	7	2.30263	0.495287	ENSMUSG00000078921, ENSMUSG00000057614, ENSMUSG00000000359, ENSMUSG00000024697, ENSMUSG00000017144, ENSMUSG00000030222, ENSMUSG00000052085	207	363	13288	1.23789	1	0.982219	99.9937
GOTERM_MF_FAT	GO:0019001~guanyl nucleotide binding	7	2.30263	0.495287	ENSMUSG00000078921, ENSMUSG00000057614, ENSMUSG00000000359, ENSMUSG00000024697, ENSMUSG00000017144, ENSMUSG00000030222, ENSMUSG00000052085	207	363	13288	1.23789	1	0.982219	99.9937
INTERPRO	IPR013753:Ras	3	0.986842	0.547402	ENSMUSG00000000359, ENSMUSG00000017144, ENSMUSG00000030222	269	121	17763	1.63719	1	0.999259	99.9992
INTERPRO	IPR001806:Ras GTPase	3	0.986842	0.586423	ENSMUSG00000000359, ENSMUSG00000017144, ENSMUSG00000030222	269	130	17763	1.52385	1	0.999535	99.9998
GOTERM_BP_FAT	GO:0007264~small GTPase mediated signal transduction	5	1.64474	0.589737	ENSMUSG00000021708, ENSMUSG00000000359, ENSMUSG00000022508, ENSMUSG00000017144, ENSMUSG00000030222	217	258	13588	1.21352	1	0.99862	99.9999
GOTERM_MF_FAT	GO:0003924~GTPase activity	3	0.986842	0.593128	ENSMUSG00000078921, ENSMUSG00000057614, ENSMUSG00000024697	207	128	13288	1.50453	1	0.993046	99.9997
INTERPRO	IPR005225:Small GTP-binding protein	3	0.986842	0.71115	ENSMUSG00000000359, ENSMUSG00000017144, ENSMUSG00000030222	269	164	17763	1.20793	1	0.999972	100
SP_PIR_KEYWORDS	gtp-binding	5	1.64474	0.718776	ENSMUSG00000057614, ENSMUSG00000000359, ENSMUSG00000024697, ENSMUSG00000017144, ENSMUSG00000030222	278	313	17854	1.02593	1	0.984326	100
UP_SEQ_FEATURE	nucleotide phosphate-binding region:GTP	4	1.31579	0.852674	ENSMUSG00000000359, ENSMUSG00000024697, ENSMUSG00000017144, ENSMUSG00000030222	276	274	16021	0.847403	1	1	100
Annotation Cluster 79	Enrichment Score: 0.21796607082495142
Category	Term	Count	%	PValue	Genes	List Total	Pop Hits	Pop Total	Fold Enrichment	Bonferroni	Benjamini	FDR
SP_PIR_KEYWORDS	motor protein	4	1.31579	0.298222	ENSMUSG00000039057, ENSMUSG00000026494, ENSMUSG00000029757, ENSMUSG00000031788	278	123	17854	2.08855	1	0.803657	99.0862
GOTERM_MF_FAT	GO:0003777~microtubule motor activity	3	0.986842	0.313046	ENSMUSG00000026494, ENSMUSG00000029757, ENSMUSG00000031788	207	73	13288	2.63808	1	0.939974	99.5075
GOTERM_MF_FAT	GO:0003774~motor activity	4	1.31579	0.361452	ENSMUSG00000039057, ENSMUSG00000026494, ENSMUSG00000029757, ENSMUSG00000031788	207	138	13288	1.86067	1	0.948137	99.8249
GOTERM_BP_FAT	GO:0007018~microtubule-based movement	3	0.986842	0.479134	ENSMUSG00000026494, ENSMUSG00000029757, ENSMUSG00000031788	217	101	13588	1.85993	1	0.995103	99.9975
GOTERM_BP_FAT	GO:0007017~microtubule-based process	3	0.986842	0.852207	ENSMUSG00000026494, ENSMUSG00000029757, ENSMUSG00000031788	217	211	13588	0.890296	1	0.999978	100
SP_PIR_KEYWORDS	microtubule	3	0.986842	0.860156	ENSMUSG00000026494, ENSMUSG00000029757, ENSMUSG00000031788	278	221	17854	0.871806	1	0.997432	100
GOTERM_CC_FAT	GO:0005874~microtubule	3	0.986842	0.925916	ENSMUSG00000026494, ENSMUSG00000029757, ENSMUSG00000031788	220	240	12504	0.710455	1	0.999864	100
GOTERM_CC_FAT	GO:0015630~microtubule cytoskeleton	3	0.986842	0.997166	ENSMUSG00000026494, ENSMUSG00000029757, ENSMUSG00000031788	220	450	12504	0.378909	1	1	100
GOTERM_CC_FAT	GO:0044430~cytoskeletal part	6	1.97368	0.998133	ENSMUSG00000039057, ENSMUSG00000026494, ENSMUSG00000026532, ENSMUSG00000029757, ENSMUSG00000031788, ENSMUSG00000060572	220	774	12504	0.440592	1	1	100
Annotation Cluster 80	Enrichment Score: 0.20371177243106456
Category	Term	Count	%	PValue	Genes	List Total	Pop Hits	Pop Total	Fold Enrichment	Bonferroni	Benjamini	FDR
KEGG_PATHWAY	mmu04360:Axon guidance	6	1.97368	0.121881	ENSMUSG00000028289, ENSMUSG00000059857, ENSMUSG00000057614, ENSMUSG00000052504, ENSMUSG00000040254, ENSMUSG00000031391	116	131	5738	2.2656	1	0.710542	77.7061
SP_PIR_KEYWORDS	neurogenesis	4	1.31579	0.387145	ENSMUSG00000026768, ENSMUSG00000059857, ENSMUSG00000040254, ENSMUSG00000031391	278	144	17854	1.78397	1	0.867658	99.8484
GOTERM_BP_FAT	GO:0048667~cell morphogenesis involved in neuron differentiation	4	1.31579	0.554556	ENSMUSG00000005360, ENSMUSG00000028289, ENSMUSG00000059857, ENSMUSG00000031391	217	182	13588	1.37621	1	0.998036	99.9998
GOTERM_BP_FAT	GO:0000904~cell morphogenesis involved in differentiation	4	1.31579	0.658681	ENSMUSG00000005360, ENSMUSG00000028289, ENSMUSG00000059857, ENSMUSG00000031391	217	212	13588	1.18146	1	0.999451	100
GOTERM_BP_FAT	GO:0048666~neuron development	5	1.64474	0.686021	ENSMUSG00000005360, ENSMUSG00000037664, ENSMUSG00000028289, ENSMUSG00000059857, ENSMUSG00000031391	217	292	13588	1.07222	1	0.999635	100
GOTERM_BP_FAT	GO:0000902~cell morphogenesis	5	1.64474	0.72781	ENSMUSG00000005360, ENSMUSG00000028289, ENSMUSG00000059857, ENSMUSG00000022508, ENSMUSG00000031391	217	309	13588	1.01323	1	0.999783	100
GOTERM_BP_FAT	GO:0007409~axonogenesis	3	0.986842	0.735219	ENSMUSG00000028289, ENSMUSG00000059857, ENSMUSG00000031391	217	163	13588	1.15247	1	0.99981	100
GOTERM_BP_FAT	GO:0030030~cell projection organization	5	1.64474	0.750395	ENSMUSG00000026768, ENSMUSG00000028289, ENSMUSG00000059857, ENSMUSG00000020593, ENSMUSG00000031391	217	319	13588	0.981466	1	0.999852	100
GOTERM_BP_FAT	GO:0030182~neuron differentiation	6	1.97368	0.764549	ENSMUSG00000005360, ENSMUSG00000037664, ENSMUSG00000028289, ENSMUSG00000059857, ENSMUSG00000044254, ENSMUSG00000031391	217	399	13588	0.941617	1	0.999872	100
GOTERM_BP_FAT	GO:0048812~neuron projection morphogenesis	3	0.986842	0.772977	ENSMUSG00000028289, ENSMUSG00000059857, ENSMUSG00000031391	217	176	13588	1.06734	1	0.999888	100
GOTERM_BP_FAT	GO:0032989~cellular component morphogenesis	5	1.64474	0.813077	ENSMUSG00000005360, ENSMUSG00000028289, ENSMUSG00000059857, ENSMUSG00000022508, ENSMUSG00000031391	217	351	13588	0.891987	1	0.99994	100
GOTERM_BP_FAT	GO:0048858~cell projection morphogenesis	3	0.986842	0.834646	ENSMUSG00000028289, ENSMUSG00000059857, ENSMUSG00000031391	217	202	13588	0.929963	1	0.999965	100
GOTERM_BP_FAT	GO:0032990~cell part morphogenesis	3	0.986842	0.85405	ENSMUSG00000028289, ENSMUSG00000059857, ENSMUSG00000031391	217	212	13588	0.886097	1	0.999979	100
GOTERM_BP_FAT	GO:0031175~neuron projection development	3	0.986842	0.864677	ENSMUSG00000028289, ENSMUSG00000059857, ENSMUSG00000031391	217	218	13588	0.861709	1	0.999985	100
Annotation Cluster 81	Enrichment Score: 0.1865023485290453
Category	Term	Count	%	PValue	Genes	List Total	Pop Hits	Pop Total	Fold Enrichment	Bonferroni	Benjamini	FDR
GOTERM_BP_FAT	GO:0035023~regulation of Rho protein signal transduction	3	0.986842	0.398167	ENSMUSG00000021708, ENSMUSG00000040624, ENSMUSG00000022508	217	86	13588	2.18433	1	0.990766	99.9742
GOTERM_BP_FAT	GO:0046578~regulation of Ras protein signal transduction	3	0.986842	0.786206	ENSMUSG00000021708, ENSMUSG00000040624, ENSMUSG00000022508	217	181	13588	1.03786	1	0.999911	100
GOTERM_BP_FAT	GO:0051056~regulation of small GTPase mediated signal transduction	3	0.986842	0.880829	ENSMUSG00000021708, ENSMUSG00000040624, ENSMUSG00000022508	217	228	13588	0.823915	1	0.999991	100
Annotation Cluster 82	Enrichment Score: 0.18578952630061243
Category	Term	Count	%	PValue	Genes	List Total	Pop Hits	Pop Total	Fold Enrichment	Bonferroni	Benjamini	FDR
GOTERM_CC_FAT	GO:0005764~lysosome	4	1.31579	0.606463	ENSMUSG00000068747, ENSMUSG00000025232, ENSMUSG00000022620, ENSMUSG00000029361	220	178	12504	1.27722	1	0.985435	99.9991
GOTERM_CC_FAT	GO:0000323~lytic vacuole	4	1.31579	0.610264	ENSMUSG00000068747, ENSMUSG00000025232, ENSMUSG00000022620, ENSMUSG00000029361	220	179	12504	1.27009	1	0.983147	99.9992
SP_PIR_KEYWORDS	lysosome	3	0.986842	0.657166	ENSMUSG00000068747, ENSMUSG00000025232, ENSMUSG00000022620	278	144	17854	1.33798	1	0.972384	99.9999
KEGG_PATHWAY	mmu04142:Lysosome	3	0.986842	0.694513	ENSMUSG00000068747, ENSMUSG00000025232, ENSMUSG00000022620	116	119	5738	1.24703	1	0.98317	99.9999
GOTERM_CC_FAT	GO:0005773~vacuole	4	1.31579	0.697229	ENSMUSG00000068747, ENSMUSG00000025232, ENSMUSG00000022620, ENSMUSG00000029361	220	204	12504	1.11444	1	0.992201	100
Annotation Cluster 83	Enrichment Score: 0.1789597541082375
Category	Term	Count	%	PValue	Genes	List Total	Pop Hits	Pop Total	Fold Enrichment	Bonferroni	Benjamini	FDR
GOTERM_BP_FAT	GO:0005996~monosaccharide metabolic process	4	1.31579	0.588323	ENSMUSG00000027533, ENSMUSG00000025175, ENSMUSG00000017390, ENSMUSG00000000168	217	191	13588	1.31136	1	0.998638	99.9999
GOTERM_BP_FAT	GO:0006006~glucose metabolic process	3	0.986842	0.655476	ENSMUSG00000027533, ENSMUSG00000017390, ENSMUSG00000000168	217	140	13588	1.3418	1	0.999437	100
GOTERM_BP_FAT	GO:0019318~hexose metabolic process	3	0.986842	0.753265	ENSMUSG00000027533, ENSMUSG00000017390, ENSMUSG00000000168	217	169	13588	1.11155	1	0.999849	100
Annotation Cluster 84	Enrichment Score: 0.1435055406072363
Category	Term	Count	%	PValue	Genes	List Total	Pop Hits	Pop Total	Fold Enrichment	Bonferroni	Benjamini	FDR
GOTERM_MF_FAT	GO:0004714~transmembrane receptor protein tyrosine kinase activity	3	0.986842	0.215387	ENSMUSG00000028289, ENSMUSG00000035305, ENSMUSG00000052504	207	56	13288	3.43892	1	0.902775	96.7692
INTERPRO	IPR008266:Tyrosine protein kinase, active site	3	0.986842	0.451929	ENSMUSG00000028289, ENSMUSG00000035305, ENSMUSG00000052504	269	101	17763	1.96139	1	0.996452	99.9858
SP_PIR_KEYWORDS	kinase	12	3.94737	0.539633	ENSMUSG00000025175, ENSMUSG00000026437, ENSMUSG00000027952, ENSMUSG00000037664, ENSMUSG00000028289, ENSMUSG00000035305, ENSMUSG00000047022, ENSMUSG00000052504, ENSMUSG00000024210, ENSMUSG00000041939, ENSMUSG00000024899, ENSMUSG00000028698	278	707	17854	1.09007	1	0.9391	99.9966
SP_PIR_KEYWORDS	tyrosine-protein kinase	3	0.986842	0.539704	ENSMUSG00000028289, ENSMUSG00000035305, ENSMUSG00000052504	278	116	17854	1.66094	1	0.936967	99.9966
INTERPRO	IPR001245:Tyrosine protein kinase	3	0.986842	0.560689	ENSMUSG00000028289, ENSMUSG00000035305, ENSMUSG00000052504	269	124	17763	1.59758	1	0.999367	99.9995
SMART	SM00219:TyrKc	3	0.986842	0.570308	ENSMUSG00000028289, ENSMUSG00000035305, ENSMUSG00000052504	141	124	9131	1.56675	1	0.996469	99.9944
GOTERM_MF_FAT	GO:0004713~protein tyrosine kinase activity	3	0.986842	0.725614	ENSMUSG00000028289, ENSMUSG00000035305, ENSMUSG00000052504	207	164	13288	1.17427	1	0.99849	100
UP_SEQ_FEATURE	binding site:ATP	8	2.63158	0.830639	ENSMUSG00000032281, ENSMUSG00000026437, ENSMUSG00000027952, ENSMUSG00000028289, ENSMUSG00000035305, ENSMUSG00000047022, ENSMUSG00000052504, ENSMUSG00000041939	276	545	16021	0.852068	1	1	100
INTERPRO	IPR017441:Protein kinase, ATP binding site	4	1.31579	0.973593	ENSMUSG00000026437, ENSMUSG00000028289, ENSMUSG00000035305, ENSMUSG00000052504	269	467	17763	0.565597	1	1	100
INTERPRO	IPR000719:Protein kinase, core	4	1.31579	0.980147	ENSMUSG00000026437, ENSMUSG00000028289, ENSMUSG00000035305, ENSMUSG00000052504	269	491	17763	0.537951	1	1	100
UP_SEQ_FEATURE	domain:Protein kinase	4	1.31579	0.989289	ENSMUSG00000026437, ENSMUSG00000028289, ENSMUSG00000035305, ENSMUSG00000052504	276	476	16021	0.487791	1	1	100
GOTERM_BP_FAT	GO:0016310~phosphorylation	6	1.97368	0.990499	ENSMUSG00000026437, ENSMUSG00000028289, ENSMUSG00000035305, ENSMUSG00000052504, ENSMUSG00000041939, ENSMUSG00000006517	217	718	13588	0.523266	1	1	100
GOTERM_MF_FAT	GO:0004672~protein kinase activity	4	1.31579	0.994921	ENSMUSG00000026437, ENSMUSG00000028289, ENSMUSG00000035305, ENSMUSG00000052504	207	583	13288	0.440434	1	1	100
GOTERM_BP_FAT	GO:0006468~protein amino acid phosphorylation	4	1.31579	0.998073	ENSMUSG00000026437, ENSMUSG00000028289, ENSMUSG00000035305, ENSMUSG00000052504	217	640	13588	0.391359	1	1	100
GOTERM_BP_FAT	GO:0006796~phosphate metabolic process	6	1.97368	0.998413	ENSMUSG00000026437, ENSMUSG00000028289, ENSMUSG00000035305, ENSMUSG00000052504, ENSMUSG00000041939, ENSMUSG00000006517	217	866	13588	0.43384	1	1	100
GOTERM_BP_FAT	GO:0006793~phosphorus metabolic process	6	1.97368	0.998413	ENSMUSG00000026437, ENSMUSG00000028289, ENSMUSG00000035305, ENSMUSG00000052504, ENSMUSG00000041939, ENSMUSG00000006517	217	866	13588	0.43384	1	1	100
Annotation Cluster 85	Enrichment Score: 0.14127337533195944
Category	Term	Count	%	PValue	Genes	List Total	Pop Hits	Pop Total	Fold Enrichment	Bonferroni	Benjamini	FDR
UP_SEQ_FEATURE	calcium-binding region:1	3	0.986842	0.613384	ENSMUSG00000054459, ENSMUSG00000026532, ENSMUSG00000040536	276	120	16021	1.45118	1	0.999998	100
INTERPRO	IPR011992:EF-Hand type	4	1.31579	0.668843	ENSMUSG00000054459, ENSMUSG00000026532, ENSMUSG00000040536, ENSMUSG00000038349	269	227	17763	1.16359	1	0.999923	100
UP_SEQ_FEATURE	domain:EF-hand 2	3	0.986842	0.763829	ENSMUSG00000054459, ENSMUSG00000026532, ENSMUSG00000040536	276	160	16021	1.08838	1	1	100
UP_SEQ_FEATURE	domain:EF-hand 1	3	0.986842	0.766842	ENSMUSG00000054459, ENSMUSG00000026532, ENSMUSG00000040536	276	161	16021	1.08162	1	1	100
INTERPRO	IPR018249:EF-HAND 2	3	0.986842	0.818229	ENSMUSG00000054459, ENSMUSG00000026532, ENSMUSG00000040536	269	205	17763	0.966343	1	0.999999	100
Annotation Cluster 86	Enrichment Score: 0.13509041324591517
Category	Term	Count	%	PValue	Genes	List Total	Pop Hits	Pop Total	Fold Enrichment	Bonferroni	Benjamini	FDR
INTERPRO	IPR011598:Helix-loop-helix DNA-binding	4	1.31579	0.137207	ENSMUSG00000022463, ENSMUSG00000025930, ENSMUSG00000029553, ENSMUSG00000032744	269	85	17763	3.10746	1	0.923103	88.6408
UP_SEQ_FEATURE	domain:Helix-loop-helix motif	4	1.31579	0.288006	ENSMUSG00000022463, ENSMUSG00000025930, ENSMUSG00000029553, ENSMUSG00000032744	276	109	16021	2.13017	1	0.997015	99.5416
UP_SEQ_FEATURE	DNA-binding region:Basic motif	4	1.31579	0.494554	ENSMUSG00000022463, ENSMUSG00000025930, ENSMUSG00000029553, ENSMUSG00000032744	276	154	16021	1.50772	1	0.999971	99.998
INTERPRO	IPR001092:Basic helix-loop-helix dimerisation region bHLH	3	0.986842	0.501125	ENSMUSG00000022463, ENSMUSG00000025930, ENSMUSG00000029553	269	111	17763	1.78469	1	0.998374	99.9965
SMART	SM00353:HLH	3	0.986842	0.51034	ENSMUSG00000022463, ENSMUSG00000025930, ENSMUSG00000029553	141	111	9131	1.75024	1	0.993513	99.9747
GOTERM_BP_FAT	GO:0045892~negative regulation of transcription, DNA-dependent	6	1.97368	0.544637	ENSMUSG00000037664, ENSMUSG00000000440, ENSMUSG00000059325, ENSMUSG00000072945, ENSMUSG00000022508, ENSMUSG00000022504	217	308	13588	1.21982	1	0.997758	99.9997
GOTERM_BP_FAT	GO:0051253~negative regulation of RNA metabolic process	6	1.97368	0.556318	ENSMUSG00000037664, ENSMUSG00000000440, ENSMUSG00000059325, ENSMUSG00000072945, ENSMUSG00000022508, ENSMUSG00000022504	217	310	13588	1.21195	1	0.998021	99.9998
GOTERM_MF_FAT	GO:0016564~transcription repressor activity	4	1.31579	0.638804	ENSMUSG00000000440, ENSMUSG00000059325, ENSMUSG00000022508, ENSMUSG00000022504	207	211	13288	1.21693	1	0.995291	99.9999
GOTERM_BP_FAT	GO:0031327~negative regulation of cellular biosynthetic process	7	2.30263	0.68369	ENSMUSG00000037664, ENSMUSG00000000440, ENSMUSG00000059325, ENSMUSG00000045294, ENSMUSG00000072945, ENSMUSG00000022508, ENSMUSG00000022504	217	430	13588	1.01935	1	0.999632	100
GOTERM_BP_FAT	GO:0009890~negative regulation of biosynthetic process	7	2.30263	0.692255	ENSMUSG00000037664, ENSMUSG00000000440, ENSMUSG00000059325, ENSMUSG00000045294, ENSMUSG00000072945, ENSMUSG00000022508, ENSMUSG00000022504	217	434	13588	1.00996	1	0.999667	100
GOTERM_BP_FAT	GO:0016481~negative regulation of transcription	6	1.97368	0.708952	ENSMUSG00000037664, ENSMUSG00000000440, ENSMUSG00000059325, ENSMUSG00000072945, ENSMUSG00000022508, ENSMUSG00000022504	217	372	13588	1.00996	1	0.999728	100
GOTERM_BP_FAT	GO:0000122~negative regulation of transcription from RNA polymerase II promoter	4	1.31579	0.71455	ENSMUSG00000037664, ENSMUSG00000000440, ENSMUSG00000059325, ENSMUSG00000022508	217	231	13588	1.08429	1	0.999728	100
SP_PIR_KEYWORDS	repressor	6	1.97368	0.728815	ENSMUSG00000059325, ENSMUSG00000072945, ENSMUSG00000025930, ENSMUSG00000022508, ENSMUSG00000029553, ENSMUSG00000032744	278	391	17854	0.98552	1	0.985393	100
GOTERM_BP_FAT	GO:0045934~negative regulation of nucleobase, nucleoside, nucleotide and nucleic acid metabolic process	6	1.97368	0.760721	ENSMUSG00000037664, ENSMUSG00000000440, ENSMUSG00000059325, ENSMUSG00000072945, ENSMUSG00000022508, ENSMUSG00000022504	217	397	13588	0.94636	1	0.999864	100
GOTERM_BP_FAT	GO:0051172~negative regulation of nitrogen compound metabolic process	6	1.97368	0.76833	ENSMUSG00000037664, ENSMUSG00000000440, ENSMUSG00000059325, ENSMUSG00000072945, ENSMUSG00000022508, ENSMUSG00000022504	217	401	13588	0.93692	1	0.999879	100
GOTERM_BP_FAT	GO:0010629~negative regulation of gene expression	6	1.97368	0.78478	ENSMUSG00000037664, ENSMUSG00000000440, ENSMUSG00000059325, ENSMUSG00000072945, ENSMUSG00000022508, ENSMUSG00000022504	217	410	13588	0.916354	1	0.999912	100
GOTERM_BP_FAT	GO:0045596~negative regulation of cell differentiation	3	0.986842	0.788769	ENSMUSG00000059325, ENSMUSG00000045294, ENSMUSG00000022508	217	182	13588	1.03216	1	0.999914	100
GOTERM_BP_FAT	GO:0010558~negative regulation of macromolecule biosynthetic process	6	1.97368	0.798636	ENSMUSG00000037664, ENSMUSG00000000440, ENSMUSG00000059325, ENSMUSG00000072945, ENSMUSG00000022508, ENSMUSG00000022504	217	418	13588	0.898816	1	0.999923	100
SP_PIR_KEYWORDS	activator	6	1.97368	0.874046	ENSMUSG00000022463, ENSMUSG00000037138, ENSMUSG00000000440, ENSMUSG00000022508, ENSMUSG00000029553, ENSMUSG00000022504	278	484	17854	0.796153	1	0.997583	100
GOTERM_BP_FAT	GO:0010605~negative regulation of macromolecule metabolic process	6	1.97368	0.90885	ENSMUSG00000037664, ENSMUSG00000000440, ENSMUSG00000059325, ENSMUSG00000072945, ENSMUSG00000022508, ENSMUSG00000022504	217	506	13588	0.7425	1	0.999997	100
GOTERM_BP_FAT	GO:0006357~regulation of transcription from RNA polymerase II promoter	7	2.30263	0.930759	ENSMUSG00000022463, ENSMUSG00000037664, ENSMUSG00000000440, ENSMUSG00000059325, ENSMUSG00000020053, ENSMUSG00000022508, ENSMUSG00000032744	217	616	13588	0.711563	1	0.999999	100
GOTERM_MF_FAT	GO:0043565~sequence-specific DNA binding	5	1.64474	0.975323	ENSMUSG00000022463, ENSMUSG00000000440, ENSMUSG00000059325, ENSMUSG00000022508, ENSMUSG00000008206	207	556	13288	0.577277	1	1	100
GOTERM_MF_FAT	GO:0003700~transcription factor activity	6	1.97368	0.994014	ENSMUSG00000022463, ENSMUSG00000037138, ENSMUSG00000000440, ENSMUSG00000059325, ENSMUSG00000032744, ENSMUSG00000008206	207	776	13288	0.496339	1	1	100
GOTERM_MF_FAT	GO:0030528~transcription regulator activity	10	3.28947	0.996785	ENSMUSG00000022463, ENSMUSG00000037138, ENSMUSG00000000440, ENSMUSG00000059325, ENSMUSG00000025930, ENSMUSG00000022508, ENSMUSG00000029553, ENSMUSG00000032744, ENSMUSG00000008206, ENSMUSG00000022504	207	1206	13288	0.532282	1	1	100
GOTERM_BP_FAT	GO:0051252~regulation of RNA metabolic process	12	3.94737	0.999241	ENSMUSG00000075706, ENSMUSG00000022463, ENSMUSG00000037664, ENSMUSG00000000440, ENSMUSG00000059742, ENSMUSG00000059325, ENSMUSG00000020053, ENSMUSG00000072945, ENSMUSG00000022508, ENSMUSG00000032744, ENSMUSG00000008206, ENSMUSG00000022504	217	1488	13588	0.50498	1	1	100
SP_PIR_KEYWORDS	dna-binding	10	3.28947	0.999578	ENSMUSG00000041272, ENSMUSG00000022463, ENSMUSG00000037138, ENSMUSG00000000440, ENSMUSG00000036181, ENSMUSG00000025930, ENSMUSG00000022508, ENSMUSG00000029553, ENSMUSG00000032744, ENSMUSG00000008206	278	1404	17854	0.457429	1	1	100
GOTERM_BP_FAT	GO:0006355~regulation of transcription, DNA-dependent	11	3.61842	0.999637	ENSMUSG00000022463, ENSMUSG00000037664, ENSMUSG00000000440, ENSMUSG00000059742, ENSMUSG00000059325, ENSMUSG00000020053, ENSMUSG00000072945, ENSMUSG00000022508, ENSMUSG00000032744, ENSMUSG00000008206, ENSMUSG00000022504	217	1465	13588	0.470166	1	1	100
SP_PIR_KEYWORDS	transcription regulation	11	3.61842	0.999748	ENSMUSG00000022463, ENSMUSG00000037138, ENSMUSG00000000440, ENSMUSG00000059325, ENSMUSG00000072945, ENSMUSG00000025930, ENSMUSG00000022508, ENSMUSG00000020593, ENSMUSG00000029553, ENSMUSG00000032744, ENSMUSG00000022504	278	1546	17854	0.456956	1	1	100
SP_PIR_KEYWORDS	Transcription	11	3.61842	0.999981	ENSMUSG00000022463, ENSMUSG00000037138, ENSMUSG00000000440, ENSMUSG00000059325, ENSMUSG00000072945, ENSMUSG00000025930, ENSMUSG00000022508, ENSMUSG00000020593, ENSMUSG00000029553, ENSMUSG00000032744, ENSMUSG00000022504	278	1769	17854	0.399352	1	1	100
GOTERM_MF_FAT	GO:0003677~DNA binding	11	3.61842	0.999987	ENSMUSG00000041272, ENSMUSG00000022463, ENSMUSG00000037138, ENSMUSG00000000440, ENSMUSG00000059325, ENSMUSG00000036181, ENSMUSG00000025930, ENSMUSG00000022508, ENSMUSG00000029553, ENSMUSG00000032744, ENSMUSG00000008206	207	1781	13288	0.396477	1	1	100
GOTERM_BP_FAT	GO:0006350~transcription	10	3.28947	0.999998	ENSMUSG00000022463, ENSMUSG00000037138, ENSMUSG00000000440, ENSMUSG00000059325, ENSMUSG00000072945, ENSMUSG00000025930, ENSMUSG00000022508, ENSMUSG00000029553, ENSMUSG00000032744, ENSMUSG00000022504	217	1772	13588	0.353372	1	1	100
GOTERM_BP_FAT	GO:0045449~regulation of transcription	14	4.60526	0.999999	ENSMUSG00000037664, ENSMUSG00000000440, ENSMUSG00000022463, ENSMUSG00000037138, ENSMUSG00000059742, ENSMUSG00000059325, ENSMUSG00000020053, ENSMUSG00000072945, ENSMUSG00000025930, ENSMUSG00000022508, ENSMUSG00000029553, ENSMUSG00000032744, ENSMUSG00000008206, ENSMUSG00000022504	217	2227	13588	0.393644	1	1	100
SP_PIR_KEYWORDS	nucleus	27	8.88158	1	ENSMUSG00000037664, ENSMUSG00000037138, ENSMUSG00000000440, ENSMUSG00000079470, ENSMUSG00000022508, ENSMUSG00000022504, ENSMUSG00000022283, ENSMUSG00000026413, ENSMUSG00000072945, ENSMUSG00000020593, ENSMUSG00000008206, ENSMUSG00000075706, ENSMUSG00000022463, ENSMUSG00000036181, ENSMUSG00000038375, ENSMUSG00000015090, ENSMUSG00000041272, ENSMUSG00000068747, ENSMUSG00000031028, ENSMUSG00000050914,…	278	3808	17854	0.455363	1	1	100
Annotation Cluster 87	Enrichment Score: 0.12009583767812884
Category	Term	Count	%	PValue	Genes	List Total	Pop Hits	Pop Total	Fold Enrichment	Bonferroni	Benjamini	FDR
GOTERM_BP_FAT	GO:0006916~anti-apoptosis	3	0.986842	0.409316	ENSMUSG00000034926, ENSMUSG00000020053, ENSMUSG00000018916	217	88	13588	2.13469	1	0.991951	99.981
GOTERM_BP_FAT	GO:0043066~negative regulation of apoptosis	4	1.31579	0.735874	ENSMUSG00000034926, ENSMUSG00000020053, ENSMUSG00000022508, ENSMUSG00000018916	217	239	13588	1.04799	1	0.999805	100
GOTERM_BP_FAT	GO:0043069~negative regulation of programmed cell death	4	1.31579	0.748554	ENSMUSG00000034926, ENSMUSG00000020053, ENSMUSG00000022508, ENSMUSG00000018916	217	244	13588	1.02652	1	0.999851	100
GOTERM_BP_FAT	GO:0060548~negative regulation of cell death	4	1.31579	0.751032	ENSMUSG00000034926, ENSMUSG00000020053, ENSMUSG00000022508, ENSMUSG00000018916	217	245	13588	1.02233	1	0.999847	100
GOTERM_BP_FAT	GO:0042981~regulation of apoptosis	8	2.63158	0.781294	ENSMUSG00000028289, ENSMUSG00000034926, ENSMUSG00000020053, ENSMUSG00000026875, ENSMUSG00000022508, ENSMUSG00000002985, ENSMUSG00000044254, ENSMUSG00000018916	217	553	13588	0.905859	1	0.999907	100
GOTERM_BP_FAT	GO:0043067~regulation of programmed cell death	8	2.63158	0.792047	ENSMUSG00000028289, ENSMUSG00000034926, ENSMUSG00000020053, ENSMUSG00000026875, ENSMUSG00000022508, ENSMUSG00000002985, ENSMUSG00000044254, ENSMUSG00000018916	217	560	13588	0.894536	1	0.999918	100
GOTERM_BP_FAT	GO:0010941~regulation of cell death	8	2.63158	0.796533	ENSMUSG00000028289, ENSMUSG00000034926, ENSMUSG00000020053, ENSMUSG00000026875, ENSMUSG00000022508, ENSMUSG00000002985, ENSMUSG00000044254, ENSMUSG00000018916	217	563	13588	0.889769	1	0.999921	100
GOTERM_BP_FAT	GO:0043065~positive regulation of apoptosis	3	0.986842	0.907934	ENSMUSG00000028289, ENSMUSG00000002985, ENSMUSG00000044254	217	248	13588	0.75747	1	0.999997	100
GOTERM_BP_FAT	GO:0043068~positive regulation of programmed cell death	3	0.986842	0.910304	ENSMUSG00000028289, ENSMUSG00000002985, ENSMUSG00000044254	217	250	13588	0.75141	1	0.999997	100
GOTERM_BP_FAT	GO:0010942~positive regulation of cell death	3	0.986842	0.912616	ENSMUSG00000028289, ENSMUSG00000002985, ENSMUSG00000044254	217	252	13588	0.745447	1	0.999997	100
Annotation Cluster 88	Enrichment Score: 0.11808844078918883
Category	Term	Count	%	PValue	Genes	List Total	Pop Hits	Pop Total	Fold Enrichment	Bonferroni	Benjamini	FDR
GOTERM_BP_FAT	GO:0009611~response to wounding	6	1.97368	0.649897	ENSMUSG00000005360, ENSMUSG00000000440, ENSMUSG00000031196, ENSMUSG00000021091, ENSMUSG00000022504, ENSMUSG00000024899	217	347	13588	1.08272	1	0.99942	100
GOTERM_BP_FAT	GO:0006954~inflammatory response	4	1.31579	0.697707	ENSMUSG00000000440, ENSMUSG00000031196, ENSMUSG00000021091, ENSMUSG00000022504	217	225	13588	1.1132	1	0.999692	100
GOTERM_BP_FAT	GO:0006952~defense response	4	1.31579	0.975478	ENSMUSG00000000440, ENSMUSG00000031196, ENSMUSG00000021091, ENSMUSG00000022504	217	448	13588	0.559085	1	1	100
Annotation Cluster 89	Enrichment Score: 0.09897609466004852
Category	Term	Count	%	PValue	Genes	List Total	Pop Hits	Pop Total	Fold Enrichment	Bonferroni	Benjamini	FDR
GOTERM_CC_FAT	GO:0070161~anchoring junction	3	0.986842	0.638106	ENSMUSG00000057315, ENSMUSG00000026413, ENSMUSG00000001552	220	123	12504	1.38625	1	0.986549	99.9997
SP_PIR_KEYWORDS	cell junction	5	1.64474	0.860902	ENSMUSG00000057315, ENSMUSG00000026413, ENSMUSG00000021314, ENSMUSG00000001552, ENSMUSG00000054728	278	392	17854	0.819171	1	0.997309	100
GOTERM_CC_FAT	GO:0030054~cell junction	6	1.97368	0.91881	ENSMUSG00000057315, ENSMUSG00000026413, ENSMUSG00000021314, ENSMUSG00000001552, ENSMUSG00000054728, ENSMUSG00000066842	220	470	12504	0.725571	1	0.999864	100
Annotation Cluster 90	Enrichment Score: 0.08771625473278638
Category	Term	Count	%	PValue	Genes	List Total	Pop Hits	Pop Total	Fold Enrichment	Bonferroni	Benjamini	FDR
UP_SEQ_FEATURE	domain:SH3	3	0.986842	0.772767	ENSMUSG00000017412, ENSMUSG00000026532, ENSMUSG00000021314	276	163	16021	1.06835	1	1	100
SP_PIR_KEYWORDS	sh3 domain	3	0.986842	0.828082	ENSMUSG00000017412, ENSMUSG00000026532, ENSMUSG00000021314	278	204	17854	0.944456	1	0.995972	100
INTERPRO	IPR001452:Src homology-3 domain	3	0.986842	0.830521	ENSMUSG00000017412, ENSMUSG00000026532, ENSMUSG00000021314	269	211	17763	0.938864	1	0.999999	100
SMART	SM00326:SH3	3	0.986842	0.838808	ENSMUSG00000017412, ENSMUSG00000026532, ENSMUSG00000021314	141	211	9131	0.920742	1	0.999984	100
Annotation Cluster 91	Enrichment Score: 0.08199289444312158
Category	Term	Count	%	PValue	Genes	List Total	Pop Hits	Pop Total	Fold Enrichment	Bonferroni	Benjamini	FDR
GOTERM_MF_FAT	GO:0004252~serine-type endopeptidase activity	3	0.986842	0.794652	ENSMUSG00000027419, ENSMUSG00000044254, ENSMUSG00000027188	207	189	13288	1.01894	1	0.99946	100
GOTERM_MF_FAT	GO:0008236~serine-type peptidase activity	3	0.986842	0.844185	ENSMUSG00000027419, ENSMUSG00000044254, ENSMUSG00000027188	207	212	13288	0.908395	1	0.99984	100
GOTERM_MF_FAT	GO:0017171~serine hydrolase activity	3	0.986842	0.846071	ENSMUSG00000027419, ENSMUSG00000044254, ENSMUSG00000027188	207	213	13288	0.90413	1	0.999834	100
Annotation Cluster 92	Enrichment Score: 0.0818371236466929
Category	Term	Count	%	PValue	Genes	List Total	Pop Hits	Pop Total	Fold Enrichment	Bonferroni	Benjamini	FDR
GOTERM_BP_FAT	GO:0009952~anterior/posterior pattern formation	3	0.986842	0.702664	ENSMUSG00000024987, ENSMUSG00000072945, ENSMUSG00000027996	217	153	13588	1.22779	1	0.999713	100
GOTERM_BP_FAT	GO:0003002~regionalization	3	0.986842	0.857674	ENSMUSG00000024987, ENSMUSG00000072945, ENSMUSG00000027996	217	214	13588	0.877816	1	0.999981	100
GOTERM_BP_FAT	GO:0007389~pattern specification process	3	0.986842	0.942798	ENSMUSG00000024987, ENSMUSG00000072945, ENSMUSG00000027996	217	284	13588	0.661453	1	1	100
Annotation Cluster 93	Enrichment Score: 0.06646771047036117
Category	Term	Count	%	PValue	Genes	List Total	Pop Hits	Pop Total	Fold Enrichment	Bonferroni	Benjamini	FDR
GOTERM_MF_FAT	GO:0008092~cytoskeletal protein binding	6	1.97368	0.7736	ENSMUSG00000039057, ENSMUSG00000026532, ENSMUSG00000029757, ENSMUSG00000054728, ENSMUSG00000024376, ENSMUSG00000060572	207	414	13288	0.930337	1	0.999265	100
SP_PIR_KEYWORDS	actin-binding	3	0.986842	0.868494	ENSMUSG00000039057, ENSMUSG00000026532, ENSMUSG00000054728	278	226	17854	0.852518	1	0.997577	100
GOTERM_MF_FAT	GO:0003779~actin binding	3	0.986842	0.940402	ENSMUSG00000039057, ENSMUSG00000026532, ENSMUSG00000054728	207	288	13288	0.66868	1	0.999997	100
Annotation Cluster 94	Enrichment Score: 0.05400827410755193
Category	Term	Count	%	PValue	Genes	List Total	Pop Hits	Pop Total	Fold Enrichment	Bonferroni	Benjamini	FDR
GOTERM_CC_FAT	GO:0005635~nuclear envelope	4	1.31579	0.503883	ENSMUSG00000075706, ENSMUSG00000066232, ENSMUSG00000029361, ENSMUSG00000015090	220	153	12504	1.48592	1	0.972593	99.9841
GOTERM_CC_FAT	GO:0044429~mitochondrial part	5	1.64474	0.983654	ENSMUSG00000075706, ENSMUSG00000032883, ENSMUSG00000029361, ENSMUSG00000000168, ENSMUSG00000025150	220	524	12504	0.542332	1	0.999998	100
GOTERM_CC_FAT	GO:0031967~organelle envelope	5	1.64474	0.986766	ENSMUSG00000075706, ENSMUSG00000032883, ENSMUSG00000066232, ENSMUSG00000029361, ENSMUSG00000015090	220	540	12504	0.526263	1	0.999998	100
GOTERM_CC_FAT	GO:0031975~envelope	5	1.64474	0.987113	ENSMUSG00000075706, ENSMUSG00000032883, ENSMUSG00000066232, ENSMUSG00000029361, ENSMUSG00000015090	220	542	12504	0.524321	1	0.999998	100
GOTERM_CC_FAT	GO:0031966~mitochondrial membrane	3	0.986842	0.989447	ENSMUSG00000075706, ENSMUSG00000032883, ENSMUSG00000029361	220	368	12504	0.46334	1	0.999999	100
GOTERM_CC_FAT	GO:0005740~mitochondrial envelope	3	0.986842	0.992671	ENSMUSG00000075706, ENSMUSG00000032883, ENSMUSG00000029361	220	391	12504	0.436085	1	0.999999	100
Annotation Cluster 95	Enrichment Score: 0.026341732905116863
Category	Term	Count	%	PValue	Genes	List Total	Pop Hits	Pop Total	Fold Enrichment	Bonferroni	Benjamini	FDR
GOTERM_BP_FAT	GO:0010604~positive regulation of macromolecule metabolic process	9	2.96053	0.793943	ENSMUSG00000075706, ENSMUSG00000022463, ENSMUSG00000000440, ENSMUSG00000020053, ENSMUSG00000050377, ENSMUSG00000000732, ENSMUSG00000031750, ENSMUSG00000018916, ENSMUSG00000022504	217	633	13588	0.890296	1	0.999919	100
SP_PIR_KEYWORDS	activator	6	1.97368	0.874046	ENSMUSG00000022463, ENSMUSG00000037138, ENSMUSG00000000440, ENSMUSG00000022508, ENSMUSG00000029553, ENSMUSG00000022504	278	484	17854	0.796153	1	0.997583	100
GOTERM_BP_FAT	GO:0051254~positive regulation of RNA metabolic process	5	1.64474	0.904122	ENSMUSG00000075706, ENSMUSG00000022463, ENSMUSG00000000440, ENSMUSG00000020053, ENSMUSG00000022504	217	419	13588	0.747226	1	0.999997	100
GOTERM_BP_FAT	GO:0010628~positive regulation of gene expression	5	1.64474	0.95418	ENSMUSG00000022463, ENSMUSG00000000440, ENSMUSG00000020053, ENSMUSG00000018916, ENSMUSG00000022504	217	488	13588	0.641573	1	1	100
GOTERM_BP_FAT	GO:0045893~positive regulation of transcription, DNA-dependent	4	1.31579	0.96352	ENSMUSG00000022463, ENSMUSG00000000440, ENSMUSG00000020053, ENSMUSG00000022504	217	416	13588	0.602091	1	1	100
GOTERM_BP_FAT	GO:0045935~positive regulation of nucleobase, nucleoside, nucleotide and nucleic acid metabolic process	5	1.64474	0.964183	ENSMUSG00000075706, ENSMUSG00000022463, ENSMUSG00000000440, ENSMUSG00000020053, ENSMUSG00000022504	217	510	13588	0.613897	1	1	100
GOTERM_BP_FAT	GO:0051173~positive regulation of nitrogen compound metabolic process	5	1.64474	0.970146	ENSMUSG00000075706, ENSMUSG00000022463, ENSMUSG00000000440, ENSMUSG00000020053, ENSMUSG00000022504	217	526	13588	0.595223	1	1	100
GOTERM_BP_FAT	GO:0010557~positive regulation of macromolecule biosynthetic process	5	1.64474	0.971485	ENSMUSG00000022463, ENSMUSG00000000440, ENSMUSG00000020053, ENSMUSG00000000732, ENSMUSG00000022504	217	530	13588	0.590731	1	1	100
GOTERM_BP_FAT	GO:0031328~positive regulation of cellular biosynthetic process	5	1.64474	0.977905	ENSMUSG00000022463, ENSMUSG00000000440, ENSMUSG00000020053, ENSMUSG00000000732, ENSMUSG00000022504	217	552	13588	0.567188	1	1	100
GOTERM_BP_FAT	GO:0009891~positive regulation of biosynthetic process	5	1.64474	0.979162	ENSMUSG00000022463, ENSMUSG00000000440, ENSMUSG00000020053, ENSMUSG00000000732, ENSMUSG00000022504	217	557	13588	0.562096	1	1	100
GOTERM_BP_FAT	GO:0045944~positive regulation of transcription from RNA polymerase II promoter	3	0.986842	0.979276	ENSMUSG00000022463, ENSMUSG00000000440, ENSMUSG00000020053	217	358	13588	0.524728	1	1	100
GOTERM_BP_FAT	GO:0045941~positive regulation of transcription	4	1.31579	0.982581	ENSMUSG00000022463, ENSMUSG00000000440, ENSMUSG00000020053, ENSMUSG00000022504	217	475	13588	0.527305	1	1	100
Annotation Cluster 96	Enrichment Score: 0.02240177528218337
Category	Term	Count	%	PValue	Genes	List Total	Pop Hits	Pop Total	Fold Enrichment	Bonferroni	Benjamini	FDR
KEGG_PATHWAY	mmu04080:Neuroactive ligand-receptor interaction	5	1.64474	0.772762	ENSMUSG00000011171, ENSMUSG00000044288, ENSMUSG00000052821, ENSMUSG00000030043, ENSMUSG00000022758	116	260	5738	0.95126	1	0.992055	100
SP_PIR_KEYWORDS	g-protein coupled receptor	9	2.96053	0.999874	ENSMUSG00000011171, ENSMUSG00000044288, ENSMUSG00000039116, ENSMUSG00000051043, ENSMUSG00000052821, ENSMUSG00000031785, ENSMUSG00000030043, ENSMUSG00000042190, ENSMUSG00000019905	278	1411	17854	0.409644	1	1	100
INTERPRO	IPR000276:7TM GPCR, rhodopsin-like	4	1.31579	1	ENSMUSG00000044288, ENSMUSG00000052821, ENSMUSG00000030043, ENSMUSG00000042190	269	1458	17763	0.181162	1	1	100
PIR_SUPERFAMILY	PIRSF800006:rhodopsin-like G protein-coupled receptors	4	1.31579	1	ENSMUSG00000044288, ENSMUSG00000052821, ENSMUSG00000030043, ENSMUSG00000042190	154	1200	8136	0.176104	1	1	100
INTERPRO	IPR017452:GPCR, rhodopsin-like superfamily	4	1.31579	1	ENSMUSG00000044288, ENSMUSG00000052821, ENSMUSG00000030043, ENSMUSG00000042190	269	1575	17763	0.167704	1	1	100
Annotation Cluster 97	Enrichment Score: 0.01623999643467266
Category	Term	Count	%	PValue	Genes	List Total	Pop Hits	Pop Total	Fold Enrichment	Bonferroni	Benjamini	FDR
GOTERM_BP_FAT	GO:0034613~cellular protein localization	3	0.986842	0.953265	ENSMUSG00000001827, ENSMUSG00000009628, ENSMUSG00000066232	217	299	13588	0.628269	1	1	100
GOTERM_BP_FAT	GO:0070727~cellular macromolecule localization	3	0.986842	0.954515	ENSMUSG00000001827, ENSMUSG00000009628, ENSMUSG00000066232	217	301	13588	0.624095	1	1	100
GOTERM_BP_FAT	GO:0008104~protein localization	7	2.30263	0.982389	ENSMUSG00000001827, ENSMUSG00000034926, ENSMUSG00000034687, ENSMUSG00000022508, ENSMUSG00000009628, ENSMUSG00000066232, ENSMUSG00000002985	217	753	13588	0.582102	1	1	100
Annotation Cluster 98	Enrichment Score: 0.012199248913414644
Category	Term	Count	%	PValue	Genes	List Total	Pop Hits	Pop Total	Fold Enrichment	Bonferroni	Benjamini	FDR
GOTERM_BP_FAT	GO:0022402~cell cycle process	4	1.31579	0.951757	ENSMUSG00000037664, ENSMUSG00000079470, ENSMUSG00000000296, ENSMUSG00000009628	217	393	13588	0.637328	1	1	100
GOTERM_BP_FAT	GO:0022403~cell cycle phase	3	0.986842	0.968557	ENSMUSG00000079470, ENSMUSG00000000296, ENSMUSG00000009628	217	328	13588	0.572721	1	1	100
GOTERM_BP_FAT	GO:0007049~cell cycle	4	1.31579	0.997128	ENSMUSG00000037664, ENSMUSG00000079470, ENSMUSG00000000296, ENSMUSG00000009628	217	611	13588	0.409935	1	1	100
Annotation Cluster 99	Enrichment Score: 0.01175938064398202
Category	Term	Count	%	PValue	Genes	List Total	Pop Hits	Pop Total	Fold Enrichment	Bonferroni	Benjamini	FDR
SP_PIR_KEYWORDS	cytoskeleton	7	2.30263	0.892829	ENSMUSG00000057315, ENSMUSG00000024883, ENSMUSG00000026532, ENSMUSG00000021314, ENSMUSG00000031788, ENSMUSG00000001552, ENSMUSG00000024376	278	583	17854	0.771117	1	0.998386	100
GOTERM_CC_FAT	GO:0005856~cytoskeleton	13	4.27632	0.980116	ENSMUSG00000057315, ENSMUSG00000024883, ENSMUSG00000039057, ENSMUSG00000026494, ENSMUSG00000026532, ENSMUSG00000021314, ENSMUSG00000029757, ENSMUSG00000054215, ENSMUSG00000031788, ENSMUSG00000001552, ENSMUSG00000029361, ENSMUSG00000024376, ENSMUSG00000060572	220	1122	12504	0.658532	1	0.999996	100
GOTERM_CC_FAT	GO:0044430~cytoskeletal part	6	1.97368	0.998133	ENSMUSG00000039057, ENSMUSG00000026494, ENSMUSG00000026532, ENSMUSG00000029757, ENSMUSG00000031788, ENSMUSG00000060572	220	774	12504	0.440592	1	1	100
GOTERM_CC_FAT	GO:0043232~intracellular non-membrane-bounded organelle	16	5.26316	0.999964	ENSMUSG00000057315, ENSMUSG00000024883, ENSMUSG00000079470, ENSMUSG00000036181, ENSMUSG00000026494, ENSMUSG00000054215, ENSMUSG00000079641, ENSMUSG00000024376, ENSMUSG00000060572, ENSMUSG00000039057, ENSMUSG00000026532, ENSMUSG00000021314, ENSMUSG00000029757, ENSMUSG00000031788, ENSMUSG00000001552, ENSMUSG00000029361	220	1919	12504	0.473883	1	1	100
GOTERM_CC_FAT	GO:0043228~non-membrane-bounded organelle	16	5.26316	0.999964	ENSMUSG00000057315, ENSMUSG00000024883, ENSMUSG00000079470, ENSMUSG00000036181, ENSMUSG00000026494, ENSMUSG00000054215, ENSMUSG00000079641, ENSMUSG00000024376, ENSMUSG00000060572, ENSMUSG00000039057, ENSMUSG00000026532, ENSMUSG00000021314, ENSMUSG00000029757, ENSMUSG00000031788, ENSMUSG00000001552, ENSMUSG00000029361	220	1919	12504	0.473883	1	1	100
Annotation Cluster 100	Enrichment Score: 0.0026485682060062793
Category	Term	Count	%	PValue	Genes	List Total	Pop Hits	Pop Total	Fold Enrichment	Bonferroni	Benjamini	FDR
GOTERM_BP_FAT	GO:0008104~protein localization	7	2.30263	0.982389	ENSMUSG00000001827, ENSMUSG00000034926, ENSMUSG00000034687, ENSMUSG00000022508, ENSMUSG00000009628, ENSMUSG00000066232, ENSMUSG00000002985	217	753	13588	0.582102	1	1	100
GOTERM_BP_FAT	GO:0015031~protein transport	3	0.986842	0.999726	ENSMUSG00000001827, ENSMUSG00000034687, ENSMUSG00000066232	217	651	13588	0.28856	1	1	100
GOTERM_BP_FAT	GO:0045184~establishment of protein localization	3	0.986842	0.999746	ENSMUSG00000001827, ENSMUSG00000034687, ENSMUSG00000066232	217	656	13588	0.286361	1	1	100
Annotation Cluster 101	Enrichment Score: 6.966402777326425E-4
Category	Term	Count	%	PValue	Genes	List Total	Pop Hits	Pop Total	Fold Enrichment	Bonferroni	Benjamini	FDR
SP_PIR_KEYWORDS	transducer	13	4.27632	0.996398	ENSMUSG00000011171, ENSMUSG00000044288, ENSMUSG00000039116, ENSMUSG00000051043, ENSMUSG00000052821, ENSMUSG00000057614, ENSMUSG00000042190, ENSMUSG00000031785, ENSMUSG00000030043, ENSMUSG00000063594, ENSMUSG00000019905, ENSMUSG00000024697, ENSMUSG00000038349	278	1467	17854	0.56912	1	1	100
GOTERM_BP_FAT	GO:0007186~G-protein coupled receptor protein signaling pathway	17	5.59211	0.998922	ENSMUSG00000011171, ENSMUSG00000029819, ENSMUSG00000044288, ENSMUSG00000022206, ENSMUSG00000038530, ENSMUSG00000017412, ENSMUSG00000039116, ENSMUSG00000051043, ENSMUSG00000052821, ENSMUSG00000057614, ENSMUSG00000042190, ENSMUSG00000031785, ENSMUSG00000030043, ENSMUSG00000063594, ENSMUSG00000024697, ENSMUSG00000019905, ENSMUSG00000032578	217	1877	13588	0.567127	1	1	100
SP_PIR_KEYWORDS	g-protein coupled receptor	9	2.96053	0.999874	ENSMUSG00000011171, ENSMUSG00000044288, ENSMUSG00000039116, ENSMUSG00000051043, ENSMUSG00000052821, ENSMUSG00000031785, ENSMUSG00000030043, ENSMUSG00000042190, ENSMUSG00000019905	278	1411	17854	0.409644	1	1	100
Annotation Cluster 102	Enrichment Score: 5.701696326980529E-5
Category	Term	Count	%	PValue	Genes	List Total	Pop Hits	Pop Total	Fold Enrichment	Bonferroni	Benjamini	FDR
GOTERM_CC_FAT	GO:0005654~nucleoplasm	3	0.986842	0.999762	ENSMUSG00000000440, ENSMUSG00000039057, ENSMUSG00000032744	220	599	12504	0.284656	1	1	100
GOTERM_CC_FAT	GO:0070013~intracellular organelle lumen	8	2.63158	0.99984	ENSMUSG00000000440, ENSMUSG00000079470, ENSMUSG00000032649, ENSMUSG00000039057, ENSMUSG00000000168, ENSMUSG00000032744, ENSMUSG00000025150, ENSMUSG00000006517	220	1133	12504	0.401316	1	1	100
GOTERM_CC_FAT	GO:0043233~organelle lumen	8	2.63158	0.999846	ENSMUSG00000000440, ENSMUSG00000079470, ENSMUSG00000032649, ENSMUSG00000039057, ENSMUSG00000000168, ENSMUSG00000032744, ENSMUSG00000025150, ENSMUSG00000006517	220	1136	12504	0.400256	1	1	100
GOTERM_CC_FAT	GO:0031974~membrane-enclosed lumen	8	2.63158	0.99991	ENSMUSG00000000440, ENSMUSG00000079470, ENSMUSG00000032649, ENSMUSG00000039057, ENSMUSG00000000168, ENSMUSG00000032744, ENSMUSG00000025150, ENSMUSG00000006517	220	1174	12504	0.387301	1	1	100
GOTERM_CC_FAT	GO:0031981~nuclear lumen	4	1.31579	0.999985	ENSMUSG00000000440, ENSMUSG00000079470, ENSMUSG00000039057, ENSMUSG00000032744	220	883	12504	0.257469	1	1	100
