# Supplementary material for: 661W Photoreceptor Cell Line as a Cell Model for Studying Retinal Ciliopathies
Source: Front Genet. 2019 Apr 5;10:308. doi: 10.3389/fgene.2019.00308 (PMC6459963; doi:10.3389/fgene.2019.00308)
Supplement: TABLE S5 — Transcript abundance estimates in transcripts per kilobase of exon per million reads mapped (TPKM) for non-coding RNAs in all repeats of starved and unstarved 661W cells. [file Table_5.XLSX]

## Sheet: Sheet1
mouse gene name	661W rep 1 TPKM	661W rep 2 TPKM	661W rep 3 TPKM	serum starved 661W rep 1 TPKM	serum starved 661W rep 2 TPKM	serum starved 661W rep 3 TPKM	661W mean TPKM	serum starved 661W mean TPKM
mmu-mir-6236	2980.82	2933.08	5324.2	3465.36	4514.72	9516.25	3746.03	5832.11
mmu-mir-6363	65.5663	85.6075	118.942	54.9816	81.3262	88.5906	90.0386	74.9661
Mir5133	15.3259	14.8226	117.062	42.8393	43.8686	12.9423	49.0702	33.2167
Mir697	15.5239	37.5352	3.70546	7.23212	3.70295	9.83217	18.9215	6.92241
Mir1949	10.4643	18.7954	8.56376	5.57142	11.4106	3.78721	12.6078	6.92308
n-R5s197	16.7549	13.5038	2.66619	7.80558	0	14.1491	10.975	7.31823
Mir5136	32.3915	0	0	15.0902	0	0	10.7972	5.03007
Mir1191	13.5341	10.4717	2.58441	12.6103	7.74796	13.7151	8.8634	11.3578
Mir215	14.0142	6.77698	3.34511	0	3.34283	2.95866	8.04543	2.1005
Mir22hg	10.5562	8.6446	4.70109	7.68682	9.64593	7.87321	7.9673	8.40199
mmu-mir-8116	6.06028	11.7225	0	5.6466	11.5646	0	5.92759	5.73707
mmu-mir-8112	11.7415	0	5.60524	3.64666	5.60143	0	5.78225	3.0827
Mir3074-1	2.9747	8.63102	5.68034	2.77165	0	0	5.76202	0.923883
n-R5s39	12.0557	3.8866	0	3.74426	7.66846	3.39358	5.3141	4.93543
Mir5125	0	13.3151	0	0	0	11.6261	4.43837	3.87537
mmu-mir-6921	13.0678	0	0	12.1758	0	0	4.35593	4.0586
mmu-mir-8091	0	3.04627	9.0218	2.93471	3.00522	9.30948	4.02269	5.08314
Mir351	0	0	10.6955	5.21872	0	0	3.56517	1.73957
Mir467f	0	10.4717	0	0	0	2.28585	3.49057	0.76195
mmu-mir-6358	10.3734	0	0	19.3305	24.7437	0	3.4578	14.6914
Mir196a-1	4.9946	0	4.76872	0	9.53096	4.21781	3.25444	4.58292
Mir23b	6.06028	0	0	0	5.78228	0	2.02009	1.92743
Mir17hg	1.20338	1.91153	0.916261	0.645778	1.07915	1.53077	1.34372	1.08523
n-R5s15	3.62379	0	0	0	6.91512	3.0602	1.20793	3.32511
n-R5s67	0	3.17065	0	0	3.12793	0	1.05688	1.04264
n-R5s21	0	0	2.84017	0	0	2.51206	0.946723	0.837353
n-R5s8	0	0	2.75138	0	2.74951	0	0.917127	0.916503
Mir692-1	1.94049	0	0	3.61606	0	0	0.64683	1.20535
mmu-mir-8102	0	1.52313	0	1.46735	0	0	0.50771	0.489117
